# Supplementary material for: Soybean green manure intercropping improves citrus quality by improving soil quality and altering microbial communities
Source: Front Plant Sci. 2025 Aug 28;16:1560550. doi: 10.3389/fpls.2025.1560550 (PMC12424052; doi:10.3389/fpls.2025.1560550)
Supplement: Supplementary file 1 [file Supplementaryfile1.zip]

Archive with 3 entries (2 files):
- Supplementary File 1/supplementary figures.doc
- Supplementary File 1/supplementary tables.xls
- Supplementary File 1/
