# Supplementary material for: Soybean green manure intercropping improves citrus quality by improving soil quality and altering microbial communities
Source: Front Plant Sci. 2025 Aug 28;16:1560550. doi: 10.3389/fpls.2025.1560550 (PMC12424052; doi:10.3389/fpls.2025.1560550)
Supplement: Supplementary file 1 [file Supplementaryfile1.zip › Supplementary File 1/supplementary tables.xls]

## Sheet: Table S1
Table S1 Species abundance of bacterial community after drawing (ASVs taxon)
#OTU_num	T0.1	T0.2	T0.3	T0.4	T0.5	T1.1	T1.2	T1.3	T1.4	T1.5	T2.1	T2.2	T2.3	T2.4	T2.5	Taxonomy
ASV0	995	980	663	624	1119	580	513	533	478	484	516	520	358	460	432	k__Bacteria;p__Acidobacteriota;c__Acidobacteriae;o__Acidobacteriales
ASV1	268	939	389	629	540	747	558	866	745	690	1026	474	559	463	606	k__Bacteria;p__Acidobacteriota;c__Acidobacteriae;o__Subgroup_2;f__Subgroup_2;g__Subgroup_2;s__
ASV2	256	1055	469	435	673	244	203	296	182	284	417	376	238	279	314	k__Bacteria;p__Acidobacteriota;c__Acidobacteriae;o__Subgroup_2;f__Subgroup_2;g__Subgroup_2;s__
ASV3	1281	308	521	365	546	214	284	414	254	285	235	205	186	161	272	k__Bacteria;p__Acidobacteriota;c__Acidobacteriae;o__Subgroup_2;f__Subgroup_2;g__Subgroup_2;s__
ASV4	343	667	452	536	869	332	333	351	323	339	330	389	209	312	315	k__Bacteria;p__Acidobacteriota;c__Acidobacteriae;o__Acidobacteriales
ASV5	124	121	282	269	247	266	283	251	181	176	609	621	733	725	479	k__Bacteria;p__Proteobacteria;c__Alphaproteobacteria;o__Sphingomonadales;f__Sphingomonadaceae;g__Sphingomonas
ASV6	620	257	348	295	298	461	296	487	353	410	191	192	287	209	221	k__Bacteria;p__Chloroflexi;c__AD3;o__AD3;f__AD3;g__AD3;s__
ASV7	252	639	290	356	634	468	434	502	434	430	259	224	238	221	193	k__Bacteria;p__Acidobacteriota;c__Acidobacteriae;o__Subgroup_2;f__Subgroup_2;g__Subgroup_2;s__
ASV8	185	343	271	268	374	329	345	388	300	295	450	427	297	454	462	k__Bacteria;p__Acidobacteriota;c__Acidobacteriae;o__Acidobacteriales;f__;g__;s__
ASV9	198	192	254	300	324	386	285	375	320	279	276	314	363	242	338	k__Bacteria;p__Acidobacteriota;c__Acidobacteriae;o__Acidobacteriales;f__Acidobacteriaceae_(Subgroup_1)
ASV10	106	93	199	224	175	408	498	581	829	453	415	401	338	294	424	k__Bacteria;p__Proteobacteria;c__Gammaproteobacteria;o__Xanthomonadales;f__Rhodanobacteraceae;g__Chujaibacter;s__
ASV11	222	606	409	326	432	223	198	310	244	274	192	188	109	193	168	k__Bacteria;p__Acidobacteriota;c__Acidobacteriae;o__Subgroup_2;f__Subgroup_2;g__Subgroup_2;s__
ASV12	147	363	260	233	418	335	272	386	333	339	175	116	110	103	158	k__Bacteria;p__Acidobacteriota;c__Acidobacteriae;o__Subgroup_2;f__Subgroup_2;g__Subgroup_2;s__
ASV13	259	559	340	224	336	340	198	356	247	327	186	238	146	172	288	k__Bacteria;p__Acidobacteriota;c__Acidobacteriae;o__Subgroup_2;f__Subgroup_2;g__Subgroup_2;s__
ASV14	255	341	176	395	848	420	518	417	389	356	141	147	106	132	124	k__Bacteria;p__Acidobacteriota;c__Acidobacteriae;o__Subgroup_2;f__Subgroup_2;g__Subgroup_2;s__
ASV15	112	397	226	230	246	270	193	239	178	195	347	263	299	258	375	k__Bacteria;p__Acidobacteriota;c__Acidobacteriae;o__Subgroup_13;f__Subgroup_13;g__Subgroup_13;s__
ASV16	206	488	330	254	301	207	221	253	169	210	231	237	185	236	255	k__Bacteria;p__Proteobacteria;c__Alphaproteobacteria;o__Rhizobiales;f__Xanthobacteraceae
ASV17	62	104	152	161	129	162	247	165	208	178	402	362	493	327	353	k__Bacteria;p__Proteobacteria;c__Gammaproteobacteria;o__Burkholderiales;f__Burkholderiaceae;g__Burkholderia-Caballeronia-Paraburkholderia
ASV18	25	58	0	57	93	140	237	111	152	99	440	523	366	492	621	k__Archaea;p__Crenarchaeota;c__Nitrososphaeria;o__Nitrosotaleales;f__Nitrosotaleaceae;g__Candidatus_Nitrosotalea;s__
ASV19	119	280	154	157	365	497	542	454	616	426	78	92	141	126	138	k__Bacteria;p__Proteobacteria;c__Gammaproteobacteria;o__Xanthomonadales;f__Rhodanobacteraceae;g__Chujaibacter;s__
ASV20	173	125	271	252	204	212	211	272	224	219	200	222	243	229	242	k__Bacteria;p__Proteobacteria;c__Alphaproteobacteria;o__Rhizobiales;f__Xanthobacteraceae;g__Bradyrhizobium
ASV21	189	135	307	166	225	157	188	215	191	146	207	208	126	231	207	k__Bacteria;p__Acidobacteriota;c__Acidobacteriae;o__Acidobacteriales;f__;g__;s__bacterium_Ellin6527
ASV22	145	283	163	203	332	199	230	173	170	183	312	236	152	260	218	k__Bacteria;p__Acidobacteriota;c__Acidobacteriae;o__Acidobacteriales;f__;g__;s__
ASV23	151	309	1205	128	167	251	82	158	371	97	59	68	77	69	104	k__Bacteria;p__Acidobacteriota;c__Acidobacteriae;o__Subgroup_2;f__Subgroup_2;g__Subgroup_2;s__
ASV24	71	123	129	120	125	419	472	353	452	424	97	138	197	178	147	k__Bacteria;p__Proteobacteria;c__Gammaproteobacteria;o__Xanthomonadales;f__Rhodanobacteraceae;g__Chujaibacter;s__
ASV25	917	97	214	159	177	149	141	181	162	154	94	97	87	74	125	k__Bacteria;p__Gemmatimonadota;c__Gemmatimonadetes;o__Gemmatimonadales;f__Gemmatimonadaceae;g__;s__
ASV26	49	153	136	136	218	197	221	221	199	205	183	196	154	165	192	k__Bacteria;p__Acidobacteriota;c__Acidobacteriae;o__Acidobacteriales;f__;g__;s__
ASV27	43	249	372	118	76	205	141	179	148	103	207	273	198	179	376	k__Archaea;p__Crenarchaeota;c__Nitrososphaeria;o__Nitrosotaleales;f__Nitrosotaleaceae;g__Nitrosotaleaceae;s__
ASV28	193	204	180	189	257	167	131	138	136	114	218	147	112	220	182	k__Bacteria;p__Acidobacteriota;c__Acidobacteriae;o__Acidobacteriales;f__Acidobacteriaceae_(Subgroup_1);g__;s__
ASV29	44	104	178	116	137	117	125	118	109	91	234	295	223	263	253	k__Bacteria;p__Proteobacteria;c__Alphaproteobacteria;o__Sphingomonadales;f__Sphingomonadaceae;g__Sphingomonas
ASV30	150	150	598	137	236	69	110	76	60	82	158	150	95	188	107	k__Bacteria;p__Acidobacteriota;c__Acidobacteriae;o__Acidobacteriales;f__;g__;s__
ASV31	200	680	146	223	309	114	117	159	127	153	87	109	52	40	65	k__Bacteria;p__Acidobacteriota;c__Acidobacteriae;o__Subgroup_2;f__Subgroup_2;g__Subgroup_2;s__
ASV32	98	149	171	164	177	207	177	205	158	125	190	210	201	189	181	k__Bacteria;p__Proteobacteria;c__Alphaproteobacteria;o__Rhizobiales;f__Xanthobacteraceae
ASV33	106	351	243	214	211	181	214	225	271	247	89	105	105	105	134	k__Bacteria;p__Proteobacteria;c__Alphaproteobacteria;o__Elsterales;f__;g__;s__
ASV34	106	352	95	149	199	121	122	284	236	228	166	114	117	97	101	k__Bacteria;p__Acidobacteriota;c__Acidobacteriae;o__Subgroup_2;f__Subgroup_2;g__Subgroup_2;s__
ASV35	142	195	199	142	135	220	158	211	222	204	156	123	151	125	146	k__Bacteria;p__Proteobacteria;c__Alphaproteobacteria;o__Elsterales;f__;g__;s__
ASV36	84	42	88	70	82	224	321	178	261	132	175	167	213	190	229	k__Bacteria;p__Proteobacteria;c__Gammaproteobacteria;o__Burkholderiales;f__Burkholderiaceae;g__Burkholderia-Caballeronia-Paraburkholderia;s__Paraburkholderia_terrae
ASV37	903	181	216	199	315	88	67	83	76	91	40	49	19	27	26	k__Bacteria;p__Acidobacteriota;c__Acidobacteriae;o__Subgroup_2;f__Subgroup_2;g__Subgroup_2;s__
ASV38	75	234	101	150	205	127	180	141	160	149	171	138	123	158	138	k__Bacteria;p__Gemmatimonadota;c__Gemmatimonadetes;o__Gemmatimonadales;f__Gemmatimonadaceae
ASV39	82	127	183	137	161	203	133	183	195	146	195	154	102	140	122	k__Bacteria;p__Acidobacteriota;c__Acidobacteriae;o__Acidobacteriales
ASV40	429	90	186	98	305	83	36	59	62	41	64	168	89	133	151	k__Archaea;p__Crenarchaeota;c__Nitrososphaeria;o__Nitrosotaleales;f__Nitrosotaleaceae;g__Nitrosotaleaceae;s__
ASV41	49	57	96	107	99	111	144	198	155	0	226	222	235	176	445	k__Bacteria;p__Acidobacteriota;c__Acidobacteriae;o__Subgroup_13;f__Subgroup_13;g__Subgroup_13;s__
ASV42	68	69	161	88	104	147	95	147	149	188	177	191	108	167	174	k__Bacteria;p__Acidobacteriota;c__Acidobacteriae;o__Acidobacteriales;f__;g__;s__
ASV43	84	153	121	99	118	136	189	135	184	153	157	156	136	171	145	k__Bacteria;p__Acidobacteriota;c__Acidobacteriae;o__Acidobacteriales;f__Acidobacteriaceae_(Subgroup_1)
ASV44	72	217	149	145	179	105	144	105	122	109	203	171	153	203	216	k__Bacteria;p__Proteobacteria;c__Alphaproteobacteria;o__Rhizobiales;f__KF-JG30-B3;g__KF-JG30-B3;s__
ASV45	46	117	79	109	105	244	286	295	418	220	150	56	118	100	89	k__Bacteria;p__Proteobacteria;c__Gammaproteobacteria;o__Xanthomonadales;f__Rhodanobacteraceae;g__Chujaibacter;s__
ASV46	112	141	125	179	209	135	131	185	177	192	172	144	104	158	124	k__Bacteria;p__Acidobacteriota;c__Acidobacteriae;o__Acidobacteriales;f__Koribacteraceae;g__Candidatus_Koribacter;s__
ASV47	297	118	156	111	185	83	59	122	65	109	65	115	81	83	88	k__Bacteria;p__Acidobacteriota;c__Acidobacteriae;o__Subgroup_2;f__Subgroup_2;g__Subgroup_2;s__
ASV48	58	161	81	91	101	240	277	193	186	213	118	114	176	170	144	k__Bacteria;p__Proteobacteria;c__Gammaproteobacteria;o__Xanthomonadales;f__Rhodanobacteraceae;g__Chujaibacter;s__
ASV49	133	52	103	117	115	115	153	227	165	130	162	161	79	116	149	k__Bacteria;p__Acidobacteriota;c__Acidobacteriae;o__Acidobacteriales;f__Acidobacteriaceae_(Subgroup_1);g__;s__
ASV50	64	87	140	168	120	114	143	127	148	169	181	180	168	177	172	k__Bacteria;p__Proteobacteria;c__Gammaproteobacteria;o__Burkholderiales;f__SC-I-84;g__SC-I-84
ASV51	340	186	252	147	132	95	67	113	54	105	108	100	67	57	55	k__Bacteria;p__Chloroflexi;c__AD3;o__AD3;f__AD3;g__AD3;s__
ASV52	48	107	106	151	228	128	112	165	112	124	182	124	85	141	173	k__Bacteria;p__Acidobacteriota;c__Acidobacteriae;o__Acidobacteriales;f__;g__;s__
ASV53	100	103	172	127	95	103	111	41	120	197	99	107	137	141	70	k__Bacteria;p__Proteobacteria;c__Alphaproteobacteria;o__Dongiales;f__Dongiaceae;g__Dongia;s__
ASV54	0	95	87	130	155	159	146	115	128	116	133	123	119	102	100	k__Bacteria;p__Acidobacteriota;c__Acidobacteriae;o__Acidobacteriales;f__Acidobacteriaceae_(Subgroup_1);g__Terracidiphilus;s__
ASV55	58	82	101	120	134	210	154	209	197	204	102	92	115	85	108	k__Bacteria;p__Chloroflexi;c__AD3;o__AD3;f__AD3;g__AD3;s__
ASV56	0	97	44	110	126	96	106	88	59	128	278	212	269	239	212	k__Bacteria;p__Proteobacteria;c__Gammaproteobacteria;o__Xanthomonadales;f__Rhodanobacteraceae;g__Rhodanobacter;s__
ASV57	49	52	77	85	57	135	162	124	141	87	165	186	241	166	218	k__Bacteria;p__Acidobacteriota;c__Acidobacteriae;o__Acidobacteriales;f__Acidobacteriaceae_(Subgroup_1);g__Granulicella;s__Edaphobacter_acidisoli
ASV58	107	171	136	156	120	127	145	136	122	169	108	104	123	103	131	k__Bacteria;p__Proteobacteria;c__Alphaproteobacteria;o__Elsterales;f__;g__;s__
ASV59	201	147	151	122	190	116	88	130	85	75	141	136	68	87	119	k__Bacteria;p__Acidobacteriota;c__Acidobacteriae;o__Subgroup_2;f__Subgroup_2;g__Subgroup_2;s__
ASV60	65	95	117	85	139	132	106	145	87	121	151	144	175	125	159	k__Bacteria;p__Chloroflexi;c__AD3;o__AD3;f__AD3;g__AD3;s__
ASV61	25	26	61	72	74	82	76	85	42	41	279	221	262	267	199	k__Bacteria;p__Proteobacteria;c__Alphaproteobacteria;o__Sphingomonadales;f__Sphingomonadaceae;g__Sphingomonas
ASV62	59	33	87	91	71	113	129	158	158	80	165	183	102	175	170	k__Bacteria;p__Acidobacteriota;c__Acidobacteriae;o__Acidobacteriales;f__;g__;s__
ASV63	155	152	132	146	137	105	125	130	153	135	141	104	107	104	102	k__Bacteria;p__Proteobacteria;c__Alphaproteobacteria;o__Rhizobiales;f__Xanthobacteraceae
ASV64	74	115	135	98	123	155	111	139	144	110	155	155	109	155	132	k__Bacteria;p__Proteobacteria;c__Gammaproteobacteria;o__Burkholderiales;f__SC-I-84;g__SC-I-84
ASV65	42	317	84	97	114	104	102	75	64	91	124	181	128	189	110	k__Bacteria;p__Acidobacteriota;c__Acidobacteriae;o__Bryobacterales;f__Bryobacteraceae;g__Bryobacter;s__
ASV67	81	103	195	114	101	122	104	155	176	148	118	93	101	116	92	k__Bacteria;p__Gemmatimonadota;c__Gemmatimonadetes;o__Gemmatimonadales;f__Gemmatimonadaceae;g__;s__
ASV68	685	79	127	148	212	79	55	88	69	86	96	77	56	48	74	k__Bacteria;p__Acidobacteriota;c__Acidobacteriae;o__Subgroup_2;f__Subgroup_2;g__Subgroup_2;s__
ASV69	92	150	118	113	170	101	76	128	120	95	148	95	73	100	109	k__Bacteria;p__Acidobacteriota;c__Acidobacteriae;o__Solibacterales;f__Solibacteraceae;g__Candidatus_Solibacter;s__
ASV70	86	88	87	82	77	70	144	41	150	189	123	111	140	176	68	k__Bacteria;p__Proteobacteria;c__Gammaproteobacteria;o__Burkholderiales;f__Nitrosomonadaceae;g__mle1-7;s__
ASV71	128	131	96	74	139	168	107	140	102	142	55	78	77	67	62	k__Bacteria;p__Chloroflexi;c__AD3;o__AD3;f__AD3;g__AD3;s__
ASV72	0	66	73	0	61	96	161	122	145	103	167	161	207	195	152	k__Bacteria;p__Proteobacteria;c__Gammaproteobacteria;o__Burkholderiales;f__Burkholderiaceae;g__Burkholderia-Caballeronia-Paraburkholderia
ASV73	298	89	162	98	136	109	69	153	96	100	82	83	54	44	88	k__Bacteria;p__Acidobacteriota;c__Acidobacteriae;o__Subgroup_2;f__Subgroup_2;g__Subgroup_2;s__
ASV74	103	113	140	99	84	84	93	28	59	139	99	114	139	116	93	k__Bacteria;p__Proteobacteria;c__Alphaproteobacteria;o__Azospirillales;f__;g__;s__
ASV75	38	53	101	103	109	130	116	131	103	109	133	100	125	118	127	k__Bacteria;p__Proteobacteria;c__Gammaproteobacteria;o__KF-JG30-C25;f__KF-JG30-C25;g__KF-JG30-C25;s__
ASV76	72	149	76	63	93	99	106	162	141	105	69	90	84	80	149	k__Bacteria;p__Chloroflexi;c__Ktedonobacteria;o__Ktedonobacterales;f__JG30-KF-AS9;g__JG30-KF-AS9;s__
ASV77	116	107	91	82	53	26	101	95	99	148	80	85	88	87	106	k__Bacteria;p__Proteobacteria;c__Gammaproteobacteria;o__Steroidobacterales;f__Steroidobacteraceae;g__Steroidobacteraceae;s__
ASV78	44	48	74	45	70	108	82	104	94	112	80	93	96	53	76	k__Bacteria;p__Chloroflexi;c__AD3;o__AD3;f__AD3;g__AD3;s__
ASV79	24	58	70	74	144	96	80	107	94	70	64	102	64	62	111	k__Bacteria
ASV80	33	69	95	79	78	115	100	106	111	73	117	129	122	154	136	k__Bacteria;p__Proteobacteria;c__Gammaproteobacteria;o__KF-JG30-C25;f__KF-JG30-C25;g__KF-JG30-C25;s__
ASV81	67	78	85	98	87	91	68	89	62	50	128	105	124	123	144	k__Bacteria;p__Proteobacteria;c__Alphaproteobacteria;o__Elsterales;f__;g__;s__
ASV82	576	43	108	70	175	75	62	54	56	82	39	59	27	15	24	k__Bacteria;p__Proteobacteria;c__Gammaproteobacteria;o__Burkholderiales;f__Nitrosomonadaceae;g__GOUTA6;s__
ASV83	99	70	39	46	64	55	171	41	52	146	102	110	124	170	68	k__Bacteria;p__Proteobacteria;c__Gammaproteobacteria;o__Burkholderiales;f__Nitrosomonadaceae;g__MND1;s__
ASV85	52	86	74	57	68	126	149	147	141	107	88	93	63	115	120	k__Bacteria;p__Acidobacteriota;c__Acidobacteriae;o__Bryobacterales;f__Bryobacteraceae;g__Bryobacter;s__
ASV86	95	174	102	84	193	86	81	118	88	67	70	83	46	82	92	k__Bacteria;p__Acidobacteriota;c__Acidobacteriae;o__Acidobacteriales
ASV87	53	163	71	88	113	117	138	114	136	139	65	69	82	62	95	k__Bacteria;p__Proteobacteria;c__Alphaproteobacteria;o__Elsterales;f__;g__;s__
ASV88	62	63	160	64	68	81	83	126	116	47	83	115	68	105	115	k__Bacteria;p__Acidobacteriota;c__Acidobacteriae;o__Acidobacteriales;f__;g__
ASV89	34	377	57	86	119	58	74	63	57	52	109	74	47	67	78	k__Bacteria;p__Acidobacteriota;c__Acidobacteriae;o__Acidobacteriales;f__Acidobacteriaceae_(Subgroup_1)
ASV90	0	25	32	60	57	53	71	42	0	25	211	228	252	180	159	k__Bacteria;p__Proteobacteria;c__Gammaproteobacteria;o__Xanthomonadales;f__Rhodanobacteraceae;g__Rhodanobacter
ASV91	60	65	68	69	62	99	84	119	56	102	77	79	99	92	111	k__Bacteria;p__Nitrospirota;c__Nitrospiria;o__Nitrospirales;f__Nitrospiraceae;g__Nitrospira;s__Nitrospira_japonica
ASV92	0	0	99	85	44	25	106	72	0	52	115	112	91	202	104	k__Bacteria;p__Acidobacteriota;c__Acidobacteriae;o__Acidobacteriales
ASV93	81	64	78	47	61	68	83	71	80	103	78	95	107	71	128	k__Bacteria;p__Proteobacteria;c__Gammaproteobacteria;o__Pseudomonadales;f__Pseudomonadaceae;g__Pseudomonas
ASV94	162	125	87	70	129	76	57	77	71	53	63	100	83	89	96	k__Bacteria;p__Proteobacteria;c__Alphaproteobacteria;o__Elsterales;f__;g__;s__
ASV95	64	93	77	55	95	84	106	21	46	89	81	99	141	105	56	k__Bacteria;p__Nitrospirota;c__Nitrospiria;o__Nitrospirales;f__Nitrospiraceae;g__Nitrospira;s__
ASV96	61	78	116	69	48	124	122	114	96	106	51	0	0	82	59	k__Bacteria;p__Acidobacteriota;c__Acidobacteriae;o__Acidobacteriales;f__;g__;s__
ASV97	46	53	71	64	61	100	101	96	107	79	118	102	81	110	94	k__Bacteria;p__Proteobacteria;c__Alphaproteobacteria;o__Micropepsales;f__Micropepsaceae;g__;s__
ASV98	168	168	307	124	133	64	66	92	50	51	59	0	0	0	56	k__Bacteria;p__Acidobacteriota;c__Acidobacteriae;o__Acidobacteriales;f__;g__;s__
ASV99	59	71	65	71	67	73	89	90	107	61	72	102	94	49	73	k__Bacteria;p__Chloroflexi;c__Ktedonobacteria;o__Ktedonobacterales;f__Ktedonobacteraceae;g__HSB_OF53-F07;s__
ASV100	88	45	67	58	60	123	95	119	117	100	68	91	102	80	95	k__Bacteria;p__Nitrospirota;c__Nitrospiria;o__Nitrospirales;f__Nitrospiraceae;g__Nitrospira
ASV101	84	169	159	89	161	29	49	36	0	0	63	54	0	47	40	k__Bacteria;p__Acidobacteriota;c__Acidobacteriae;o__Acidobacteriales;f__Koribacteraceae;g__Candidatus_Koribacter;s__
ASV102	92	76	64	93	92	95	112	65	76	83	108	70	61	52	62	k__Bacteria;p__Actinobacteriota;c__Actinobacteria;o__Frankiales;f__Acidothermaceae;g__Acidothermus;s__
ASV103	49	88	39	69	63	57	90	79	96	92	73	114	108	87	117	k__Bacteria;p__Acidobacteriota;c__Acidobacteriae;o__Acidobacteriales;f__;g__;s__
ASV104	35	53	119	69	78	113	67	80	76	77	124	54	84	59	100	k__Bacteria;p__Actinobacteriota;c__Thermoleophilia;o__Gaiellales;f__;g__;s__
ASV105	173	86	211	110	54	105	57	77	65	87	54	38	37	18	32	k__Bacteria;p__Proteobacteria;c__Gammaproteobacteria;o__Burkholderiales;f__Nitrosomonadaceae;g__Ellin6067;s__
ASV106	48	52	90	104	110	91	62	61	50	80	45	82	44	105	64	k__Bacteria;p__Acidobacteriota;c__Acidobacteriae;o__Acidobacteriales;f__Acidobacteriaceae_(Subgroup_1)
ASV107	149	160	285	57	123	74	44	59	70	52	32	32	47	35	44	k__Bacteria;p__Acidobacteriota;c__Acidobacteriae;o__Subgroup_2;f__Subgroup_2;g__Subgroup_2;s__bacterium_Ellin7509
ASV108	0	222	52	68	77	76	96	139	89	98	111	63	94	70	64	k__Bacteria;p__Proteobacteria;c__Gammaproteobacteria;o__Xanthomonadales;f__Rhodanobacteraceae;g__Chujaibacter;s__
ASV109	21	273	46	67	224	167	98	121	107	91	36	35	29	45	20	k__Archaea;p__Crenarchaeota;c__Nitrososphaeria;o__Nitrosotaleales;f__Nitrosotaleaceae;g__Nitrosotaleaceae;s__
ASV110	117	93	83	60	60	45	39	0	43	110	88	69	113	72	56	k__Bacteria;p__Proteobacteria;c__Gammaproteobacteria;o__Steroidobacterales;f__Steroidobacteraceae;g__;s__
ASV111	42	71	51	0	121	151	135	179	175	176	0	68	70	58	84	k__Bacteria;p__Acidobacteriota;c__Acidobacteriae;o__Subgroup_2;f__Subgroup_2;g__Subgroup_2;s__
ASV112	0	86	84	0	60	145	92	161	109	87	50	65	60	48	89	k__Bacteria;p__Acidobacteriota;c__Acidobacteriae;o__Subgroup_2;f__Subgroup_2;g__Subgroup_2;s__
ASV113	31	46	58	95	95	62	52	64	49	35	95	105	90	114	77	k__Bacteria;p__WPS-2;c__WPS-2;o__WPS-2;f__WPS-2;g__WPS-2;s__
ASV114	70	34	58	104	94	62	56	102	85	96	61	69	99	52	68	k__Bacteria;p__Actinobacteriota;c__Actinobacteria;o__Streptomycetales;f__Streptomycetaceae;g__Kitasatospora
ASV115	345	130	338	106	159	0	52	0	46	48	0	0	0	0	0	k__Bacteria;p__Acidobacteriota;c__Acidobacteriae;o__Bryobacterales;f__Bryobacteraceae;g__Bryobacter;s__
ASV116	122	34	115	67	79	127	76	189	145	107	27	35	30	46	71	k__Bacteria;p__Proteobacteria;c__Alphaproteobacteria;o__;f__;g__;s__Rhodospirillaceae_bacterium
ASV117	31	38	107	105	61	60	45	68	91	82	127	106	115	108	67	k__Bacteria;p__Acidobacteriota;c__Acidobacteriae;o__Acidobacteriales;f__;g__;s__
ASV118	25	31	70	48	41	86	81	78	90	77	103	112	92	115	84	k__Bacteria;p__Proteobacteria;c__Alphaproteobacteria;o__Rhizobiales;f__Xanthobacteraceae;g__Pseudolabrys;s__
ASV119	0	83	0	70	69	53	80	92	61	0	160	186	101	156	116	k__Bacteria;p__Acidobacteriota;c__Acidobacteriae;o__Acidobacteriales;f__;g__;s__
ASV120	73	89	103	80	81	79	0	0	25	52	111	105	138	45	24	k__Bacteria;p__Myxococcota;c__bacteriap25;o__bacteriap25;f__bacteriap25;g__bacteriap25;s__
ASV121	90	167	96	70	86	52	42	44	62	52	53	71	23	60	54	k__Bacteria;p__Acidobacteriota;c__Acidobacteriae;o__Acidobacteriales;f__;g__;s__
ASV122	31	59	40	41	53	140	148	147	256	150	30	28	65	44	59	k__Bacteria;p__Proteobacteria;c__Gammaproteobacteria;o__Xanthomonadales;f__Rhodanobacteraceae;g__Chujaibacter
ASV123	23	77	46	43	50	81	43	50	68	0	91	120	74	110	102	k__Bacteria;p__Acidobacteriota;c__Acidobacteriae;o__Bryobacterales;f__Bryobacteraceae;g__Bryobacter;s__
ASV124	129	91	223	75	98	70	31	50	47	43	111	70	59	45	43	k__Bacteria;p__Proteobacteria;c__Alphaproteobacteria;o__Elsterales;f__;g__;s__
ASV125	34	54	98	49	51	64	100	72	70	63	43	71	45	93	71	k__Bacteria;p__Acidobacteriota;c__Acidobacteriae;o__Subgroup_2;f__Subgroup_2;g__Subgroup_2;s__
ASV126	75	51	66	59	29	45	27	56	37	53	33	37	26	25	44	k__Bacteria;p__Acidobacteriota;c__Acidobacteriae;o__Subgroup_2;f__Subgroup_2;g__Subgroup_2;s__
ASV127	34	92	56	39	60	54	58	70	54	60	131	100	74	115	75	k__Bacteria;p__Acidobacteriota;c__Acidobacteriae;o__Bryobacterales;f__Bryobacteraceae;g__Bryobacter;s__
ASV128	109	83	111	0	74	97	44	107	75	70	69	95	62	71	96	k__Bacteria;p__Acidobacteriota;c__Acidobacteriae;o__Bryobacterales;f__Bryobacteraceae;g__Bryobacter;s__
ASV129	72	145	73	68	97	40	32	65	0	37	53	74	63	59	63	k__Bacteria;p__Actinobacteriota;c__Thermoleophilia;o__Gaiellales;f__;g__;s__
ASV130	0	36	77	61	0	97	73	104	126	0	58	89	101	125	59	k__Bacteria;p__Acidobacteriota;c__Acidobacteriae;o__Solibacterales;f__Solibacteraceae;g__Candidatus_Solibacter;s__
ASV131	569	0	102	60	150	49	30	43	0	30	0	0	0	0	0	k__Bacteria;p__Acidobacteriota;c__Acidobacteriae;o__Subgroup_2;f__Subgroup_2;g__Subgroup_2;s__
ASV133	249	152	113	110	134	49	78	0	0	62	0	0	0	0	0	k__Bacteria;p__Chloroflexi;c__AD3;o__AD3;f__AD3;g__AD3;s__
ASV134	38	111	61	47	97	76	67	84	65	75	52	87	53	53	54	k__Bacteria;p__WPS-2;c__WPS-2;o__WPS-2;f__WPS-2;g__WPS-2;s__
ASV135	74	107	123	70	75	64	54	77	64	35	70	59	51	25	58	k__Bacteria;p__Proteobacteria;c__Alphaproteobacteria;o__Rhizobiales;f__Xanthobacteraceae
ASV136	22	55	47	46	68	57	53	47	35	51	80	83	74	67	58	k__Bacteria;p__WPS-2;c__WPS-2;o__WPS-2;f__WPS-2;g__WPS-2;s__
ASV137	0	38	48	45	71	90	167	89	96	82	61	50	42	98	55	k__Bacteria;p__Acidobacteriota;c__Acidobacteriae;o__Acidobacteriales;f__Acidobacteriaceae_(Subgroup_1)
ASV138	12	113	19	30	37	82	109	54	65	48	63	86	128	94	110	k__Bacteria;p__Bacteroidota;c__Bacteroidia;o__Chitinophagales;f__Chitinophagaceae;g__;s__
ASV139	64	146	66	70	98	0	47	0	51	38	57	63	52	77	70	k__Bacteria;p__Actinobacteriota;c__Thermoleophilia;o__Gaiellales;f__;g__;s__
ASV140	44	0	74	0	77	86	66	78	60	112	95	86	0	77	40	k__Bacteria;p__Chloroflexi;c__Ktedonobacteria;o__Ktedonobacterales;f__JG30-KF-AS9;g__JG30-KF-AS9;s__
ASV141	47	127	45	90	70	57	45	46	56	61	106	69	51	55	58	k__Bacteria;p__Proteobacteria;c__Alphaproteobacteria;o__Acetobacterales;f__Acetobacteraceae
ASV142	119	105	90	46	64	45	40	55	45	39	75	79	52	75	76	k__Bacteria;p__Acidobacteriota;c__Acidobacteriae;o__Acidobacteriales;f__;g__;s__
ASV143	41	58	67	82	61	56	88	68	50	58	83	132	51	77	96	k__Bacteria;p__Acidobacteriota;c__Acidobacteriae;o__Acidobacteriales;f__;g__;s__
ASV144	0	0	83	35	35	33	49	23	11	19	117	137	107	100	90	k__Bacteria;p__Proteobacteria;c__Gammaproteobacteria;o__Xanthomonadales;f__Rhodanobacteraceae;g__Dyella
ASV145	145	307	88	370	246	0	20	0	0	0	35	36	0	0	0	k__Bacteria;p__Acidobacteriota;c__Acidobacteriae;o__Subgroup_2;f__Subgroup_2;g__Subgroup_2;s__
ASV146	76	45	52	76	73	53	42	0	47	43	89	102	83	84	92	k__Bacteria;p__Actinobacteriota;c__Thermoleophilia;o__Gaiellales;f__;g__;s__
ASV147	86	83	62	48	77	40	33	0	24	57	93	110	71	41	32	k__Bacteria;p__Methylomirabilota;c__Methylomirabilia;o__Rokubacteriales;f__Rokubacteriales;g__Rokubacteriales;s__
ASV148	23	87	49	46	41	84	79	132	109	98	38	38	46	41	87	k__Bacteria;p__Proteobacteria;c__Alphaproteobacteria;o__Elsterales;f__;g__;s__
ASV149	0	0	0	0	0	0	75	111	469	385	0	0	0	86	112	k__Bacteria;p__Actinobacteriota;c__Actinobacteria
ASV150	0	30	27	983	13	26	23	26	16	25	49	0	0	0	0	k__Bacteria;p__Fibrobacterota;c__Fibrobacteria;o__Fibrobacterales;f__Fibrobacteraceae;g__possible_genus_04;s__
ASV151	132	123	109	63	110	46	35	44	28	50	28	58	22	25	27	k__Bacteria;p__Acidobacteriota;c__Acidobacteriae;o__Acidobacteriales
ASV152	0	75	49	64	73	77	64	54	50	50	105	54	70	75	58	k__Bacteria;p__Acidobacteriota;c__Acidobacteriae;o__Acidobacteriales;f__Acidobacteriaceae_(Subgroup_1);g__Granulicella
ASV153	67	39	88	69	48	42	51	46	62	62	91	80	63	75	66	k__Bacteria;p__Verrucomicrobiota;c__Verrucomicrobiae;o__Pedosphaerales;f__Pedosphaeraceae;g__ADurb.Bin063-1;s__
ASV154	23	39	50	63	58	35	42	38	0	0	100	91	79	128	76	k__Bacteria;p__Acidobacteriota;c__Acidobacteriae;o__Acidobacteriales;f__Koribacteraceae;g__Candidatus_Koribacter;s__
ASV155	81	26	50	39	69	53	70	102	64	33	49	71	47	68	67	k__Bacteria;p__Acidobacteriota;c__Acidobacteriae;o__Acidobacteriales;f__;g__;s__
ASV156	22	46	27	0	36	71	72	70	105	89	83	73	135	80	96	k__Bacteria;p__Proteobacteria;c__Gammaproteobacteria;o__Burkholderiales;f__Burkholderiaceae;g__Burkholderia-Caballeronia-Paraburkholderia
ASV157	30	38	58	49	45	72	117	58	75	59	70	62	68	81	54	k__Bacteria;p__Proteobacteria;c__Gammaproteobacteria;o__Xanthomonadales;f__Rhodanobacteraceae
ASV158	46	55	52	49	51	87	93	81	76	66	79	56	83	64	62	k__Bacteria;p__Proteobacteria;c__Gammaproteobacteria;o__Burkholderiales;f__SC-I-84;g__SC-I-84;s__agricultural_soil
ASV159	54	58	101	81	120	79	68	66	0	48	61	60	39	67	77	k__Bacteria;p__Acidobacteriota;c__Acidobacteriae;o__Solibacterales;f__Solibacteraceae;g__Candidatus_Solibacter;s__
ASV160	32	43	93	74	54	79	67	81	63	67	52	50	45	57	56	k__Bacteria;p__Proteobacteria;c__Alphaproteobacteria;o__;f__;g__;s__
ASV161	161	74	117	61	88	55	35	64	56	43	45	52	59	37	43	k__Bacteria;p__Acidobacteriota;c__Acidobacteriae;o__Solibacterales;f__Solibacteraceae;g__Candidatus_Solibacter;s__
ASV162	102	35	47	56	0	54	31	28	79	86	52	62	46	31	78	k__Bacteria;p__Proteobacteria;c__Alphaproteobacteria;o__Rhizobiales;f__Hyphomicrobiaceae;g__Pedomicrobium;s__
ASV163	178	91	121	95	0	51	49	47	87	82	82	0	0	0	0	k__Bacteria;p__Proteobacteria;c__Alphaproteobacteria;o__Elsterales;f__;g__;s__
ASV164	47	0	35	28	55	37	48	71	36	68	74	54	74	97	86	k__Bacteria;p__WPS-2;c__WPS-2;o__WPS-2;f__WPS-2;g__WPS-2;s__
ASV165	26	33	54	56	84	63	67	67	78	86	44	48	30	46	39	k__Bacteria;p__Proteobacteria;c__Alphaproteobacteria;o__Reyranellales;f__Reyranellaceae;g__Reyranella
ASV166	16	36	33	34	0	66	111	123	115	100	53	58	44	48	44	k__Bacteria;p__Acidobacteriota;c__Acidobacteriae;o__Subgroup_2;f__Subgroup_2;g__Subgroup_2;s__
ASV167	50	97	32	53	0	60	51	47	36	0	84	101	81	89	76	k__Bacteria;p__Proteobacteria;c__Gammaproteobacteria;o__Xanthomonadales;f__Rhodanobacteraceae;g__Rhodanobacter;s__
ASV168	24	57	30	37	43	35	51	41	25	17	80	86	58	102	60	k__Bacteria;p__Acidobacteriota;c__Acidobacteriae;o__Acidobacteriales;f__Acidobacteriaceae_(Subgroup_1);g__Edaphobacter;s__
ASV169	44	26	58	39	44	52	36	52	42	52	79	73	48	84	86	k__Bacteria;p__Acidobacteriota;c__Acidobacteriae;o__Acidobacteriales;f__Acidobacteriaceae_(Subgroup_1);g__Granulicella
ASV170	66	94	0	85	50	72	56	61	73	59	52	0	49	49	74	k__Bacteria;p__Acidobacteriota;c__Acidobacteriae;o__Acidobacteriales;f__;g__;s__
ASV171	195	64	91	68	89	56	73	90	48	0	70	30	0	20	47	k__Bacteria;p__Acidobacteriota;c__Acidobacteriae;o__Subgroup_2;f__Subgroup_2;g__Subgroup_2;s__
ASV172	23	35	55	25	22	57	52	57	89	82	44	48	64	75	46	k__Bacteria;p__Proteobacteria;c__Gammaproteobacteria;o__Burkholderiales;f__Burkholderiaceae;g__Ralstonia
ASV173	189	47	128	58	128	51	36	45	30	48	23	30	0	33	46	k__Bacteria;p__Acidobacteriota;c__Acidobacteriae;o__Acidobacteriales;f__;g__;s__
ASV174	24	56	67	42	36	104	96	105	127	96	19	23	58	32	44	k__Bacteria;p__Nitrospirota;c__Nitrospiria;o__Nitrospirales;f__Nitrospiraceae;g__Nitrospira;s__Nitrospirae_bacterium
ASV175	248	32	93	55	117	29	52	45	38	21	44	26	0	30	30	k__Bacteria;p__Acidobacteriota;c__Acidobacteriae;o__Acidobacteriales;f__Acidobacteriaceae_(Subgroup_1);g__;s__
ASV176	24	67	31	26	29	24	37	31	14	19	62	79	53	93	69	k__Bacteria;p__Acidobacteriota;c__Acidobacteriae;o__Acidobacteriales;f__Koribacteraceae;g__Candidatus_Koribacter;s__
ASV177	0	46	58	30	39	50	136	50	65	80	32	42	45	53	53	k__Bacteria;p__Firmicutes;c__Bacilli;o__Bacillales;f__Planococcaceae;g__Sporosarcina;s__
ASV178	69	59	60	40	24	34	40	0	40	80	68	78	66	50	28	k__Bacteria;p__Proteobacteria;c__Alphaproteobacteria;o__;f__;g__;s__
ASV179	0	0	0	0	51	56	53	90	0	46	105	62	0	59	157	k__Bacteria;p__Actinobacteriota;c__Actinobacteria;o__Micrococcales;f__Micrococcaceae;g__Arthrobacter
ASV180	0	0	0	0	0	0	56	78	74	0	71	122	64	110	162	k__Archaea;p__Crenarchaeota;c__Nitrososphaeria;o__Nitrosotaleales;f__Nitrosotaleaceae;g__Candidatus_Nitrosotalea;s__
ASV181	68	46	203	0	50	66	52	96	78	66	33	38	28	0	63	k__Bacteria;p__Acidobacteriota;c__Acidobacteriae;o__Subgroup_2;f__Subgroup_2;g__Subgroup_2;s__
ASV182	35	0	24	37	18	29	35	28	47	45	101	66	64	91	122	k__Bacteria;p__Proteobacteria;c__Gammaproteobacteria;o__Burkholderiales;f__Burkholderiaceae;g__Burkholderia-Caballeronia-Paraburkholderia
ASV183	0	20	36	0	25	102	272	106	165	89	0	0	28	44	24	k__Bacteria;p__Proteobacteria;c__Gammaproteobacteria;o__Burkholderiales;f__Burkholderiaceae;g__Burkholderia-Caballeronia-Paraburkholderia
ASV184	24	87	60	48	73	72	61	64	56	49	82	56	45	63	58	k__Bacteria;p__Acidobacteriota;c__Acidobacteriae;o__Acidobacteriales;f__Acidobacteriaceae_(Subgroup_1);g__;s__
ASV185	0	65	42	0	54	66	38	48	54	33	76	68	78	74	77	k__Archaea;p__Crenarchaeota;c__Nitrososphaeria;o__Nitrosotaleales;f__Nitrosotaleaceae;g__Candidatus_Nitrosotalea;s__
ASV186	23	97	38	56	50	61	33	44	38	75	85	52	76	39	68	k__Bacteria;p__Proteobacteria;c__Gammaproteobacteria;o__Burkholderiales;f__SC-I-84;g__SC-I-84
ASV187	54	35	88	46	54	56	43	64	49	41	36	49	38	53	55	k__Bacteria;p__Acidobacteriota;c__Acidobacteriae;o__Acidobacteriales;f__;g__;s__
ASV188	41	33	77	42	45	74	0	0	0	41	103	85	71	33	36	k__Bacteria
ASV189	0	92	0	0	206	0	155	97	0	0	0	160	0	123	147	k__Bacteria;p__Acidobacteriota;c__Acidobacteriae;o__Subgroup_2;f__Subgroup_2;g__Subgroup_2;s__
ASV190	239	32	55	41	63	37	31	65	38	39	26	46	19	17	32	k__Bacteria;p__Proteobacteria;c__Gammaproteobacteria;o__Burkholderiales
ASV191	38	43	45	46	45	55	82	41	31	84	29	40	43	56	31	k__Bacteria;p__Proteobacteria;c__Alphaproteobacteria;o__Dongiales;f__Dongiaceae;g__Dongia;s__
ASV192	64	57	45	54	75	107	75	74	96	135	0	0	74	0	0	k__Bacteria;p__Proteobacteria;c__Gammaproteobacteria;o__Burkholderiales;f__Nitrosomonadaceae;g__Ellin6067;s__
ASV193	47	81	72	83	71	27	0	39	45	35	0	43	45	39	46	k__Bacteria;p__Acidobacteriota;c__Acidobacteriae;o__Subgroup_2;f__Subgroup_2;g__Subgroup_2;s__
ASV194	0	0	0	0	0	52	60	0	0	0	194	126	136	168	90	k__Bacteria;p__Proteobacteria;c__Alphaproteobacteria;o__Caulobacterales;f__Caulobacteraceae;g__;s__
ASV195	35	34	101	33	36	55	38	34	30	25	52	55	47	72	51	k__Bacteria;p__Acidobacteriota;c__Acidobacteriae;o__Acidobacteriales;f__Acidobacteriaceae_(Subgroup_1);g__Granulicella;s__
ASV196	62	97	53	39	42	61	37	55	28	46	41	49	32	36	41	k__Bacteria;p__GAL15;c__GAL15;o__GAL15;f__GAL15;g__GAL15;s__
ASV197	0	54	49	71	52	101	0	0	0	0	62	148	101	0	34	k__Bacteria;p__Proteobacteria;c__Gammaproteobacteria;o__Burkholderiales;f__Nitrosomonadaceae;g__MND1;s__
ASV198	23	15	35	46	41	30	39	38	18	28	81	68	58	71	59	k__Bacteria;p__Actinobacteriota;c__Actinobacteria;o__Propionibacteriales;f__Nocardioidaceae;g__Nocardioides
ASV199	17	0	0	30	48	30	23	41	0	0	98	176	130	103	108	k__Bacteria;p__Acidobacteriota;c__Acidobacteriae;o__Subgroup_2;f__Subgroup_2;g__Subgroup_2;s__
ASV201	21	12	32	32	21	119	165	88	98	72	11	19	52	29	88	k__Bacteria;p__Proteobacteria;c__Gammaproteobacteria;o__Burkholderiales;f__Burkholderiaceae;g__Burkholderia-Caballeronia-Paraburkholderia
ASV202	116	78	195	0	78	48	0	63	0	0	0	64	0	0	67	k__Bacteria;p__Acidobacteriota;c__Acidobacteriae;o__Subgroup_2;f__Subgroup_2;g__Subgroup_2;s__
ASV203	18	28	34	31	24	139	181	121	140	84	0	0	41	26	23	k__Bacteria;p__Proteobacteria;c__Gammaproteobacteria;o__Burkholderiales;f__Burkholderiaceae;g__Cupriavidus
ASV205	13	52	32	41	46	48	75	51	54	52	55	62	64	43	58	k__Bacteria;p__Acidobacteriota;c__Acidobacteriae;o__Bryobacterales;f__Bryobacteraceae;g__Bryobacter;s__
ASV206	0	52	41	62	89	52	32	55	98	77	32	30	51	61	33	k__Bacteria;p__Acidobacteriota;c__Acidobacteriae;o__Acidobacteriales;f__Acidobacteriaceae_(Subgroup_1);g__;s__
ASV207	0	0	0	0	0	43	39	34	37	0	52	70	54	46	81	k__Archaea;p__Crenarchaeota;c__Nitrososphaeria;o__Nitrosotaleales;f__Nitrosotaleaceae;g__Nitrosotaleaceae;s__
ASV208	0	13	31	30	0	75	67	91	60	68	34	52	35	46	62	k__Bacteria;p__Acidobacteriota;c__Acidobacteriae;o__Acidobacteriales;f__;g__;s__
ASV209	27	51	63	322	37	52	0	65	106	50	83	0	0	32	0	k__Bacteria;p__Proteobacteria;c__Gammaproteobacteria;o__Xanthomonadales;f__Rhodanobacteraceae;g__Rhodanobacter;s__
ASV210	37	24	48	41	26	45	46	0	60	91	37	45	44	65	41	k__Bacteria;p__Proteobacteria;c__Gammaproteobacteria;o__CCD24;f__CCD24;g__CCD24;s__
ASV211	75	63	76	59	61	35	74	0	71	59	59	0	0	50	44	k__Bacteria;p__Proteobacteria;c__Alphaproteobacteria;o__Rhizobiales;f__Xanthobacteraceae
ASV212	153	31	49	66	68	35	24	53	29	17	56	33	27	28	40	k__Bacteria;p__Proteobacteria;c__Alphaproteobacteria;o__Micropepsales;f__Micropepsaceae;g__;s__
ASV213	57	79	100	35	50	52	60	43	79	59	21	0	27	24	37	k__Bacteria;p__Proteobacteria;c__Alphaproteobacteria;o__Micropepsales;f__Micropepsaceae;g__;s__
ASV214	71	67	129	43	49	42	31	43	33	35	27	37	33	25	39	k__Bacteria;p__Proteobacteria;c__Alphaproteobacteria;o__;f__;g__;s__Rhodospirillaceae_bacterium
ASV215	0	0	48	0	0	48	99	52	123	71	0	73	30	25	52	k__Bacteria;p__Actinobacteriota;c__Actinobacteria;o__Frankiales;f__Acidothermaceae;g__Acidothermus;s__
ASV216	31	57	62	46	76	29	33	42	35	36	33	35	40	26	32	k__Bacteria;p__Acidobacteriota;c__Acidobacteriae;o__Subgroup_13;f__Subgroup_13;g__Subgroup_13;s__
ASV217	44	37	78	27	36	45	49	58	78	60	35	26	30	31	39	k__Bacteria;p__Proteobacteria;c__Alphaproteobacteria;o__Elsterales;f__;g__;s__
ASV218	15	35	47	34	56	45	39	35	34	31	58	55	44	53	61	k__Bacteria;p__WPS-2;c__WPS-2;o__WPS-2;f__WPS-2;g__WPS-2;s__
ASV219	36	131	40	106	118	37	35	32	48	30	39	35	18	20	18	k__Bacteria;p__Proteobacteria;c__Gammaproteobacteria;o__Xanthomonadales;f__Rhodanobacteraceae;g__Rhodanobacter;s__
ASV220	84	50	94	80	72	32	36	54	48	43	0	60	26	51	35	k__Bacteria;p__Acidobacteriota;c__Acidobacteriae;o__Subgroup_2;f__Subgroup_2;g__Subgroup_2;s__
ASV221	296	42	50	96	51	27	19	16	18	68	0	12	0	0	0	k__Bacteria;p__Gemmatimonadota;c__Gemmatimonadetes;o__Gemmatimonadales;f__Gemmatimonadaceae;g__;s__
ASV222	15	358	37	27	52	20	28	32	18	17	22	29	16	20	24	k__Bacteria;p__Acidobacteriota;c__Acidobacteriae;o__Acidobacteriales
ASV223	192	76	101	0	94	44	0	0	0	0	0	57	54	0	59	k__Bacteria;p__Acidobacteriota;c__Acidobacteriae;o__Acidobacteriales;f__;g__;s__
ASV224	75	44	68	39	0	41	0	0	22	42	53	69	54	0	32	k__Bacteria;p__Acidobacteriota;c__Subgroup_5;o__Subgroup_5;f__Subgroup_5;g__Subgroup_5;s__
ASV226	0	0	29	37	34	72	44	53	0	0	88	83	85	83	75	k__Bacteria;p__Proteobacteria;c__Gammaproteobacteria;o__Burkholderiales;f__Burkholderiaceae;g__Burkholderia-Caballeronia-Paraburkholderia;s__Paraburkholderia_sartisoli
ASV227	13	19	38	94	47	49	57	40	39	35	47	0	22	26	29	k__Bacteria;p__Acidobacteriota;c__Acidobacteriae;o__Subgroup_2;f__Subgroup_2;g__Subgroup_2;s__
ASV228	16	41	37	21	33	44	38	45	29	57	36	27	57	42	56	k__Bacteria;p__Proteobacteria;c__Alphaproteobacteria;o__Acetobacterales;f__Acetobacteraceae
ASV229	50	46	43	49	38	38	53	45	48	57	33	26	32	23	36	k__Bacteria;p__Verrucomicrobiota;c__Verrucomicrobiae;o__Pedosphaerales;f__Pedosphaeraceae;g__ADurb.Bin063-1;s__
ASV230	13	27	45	48	57	28	58	40	33	24	52	54	38	46	61	k__Bacteria;p__Acidobacteriota;c__Acidobacteriae;o__Acidobacteriales;f__;g__;s__
ASV231	20	0	35	35	31	29	70	54	46	0	62	51	57	63	75	k__Bacteria;p__Proteobacteria;c__Gammaproteobacteria;o__Burkholderiales;f__Burkholderiaceae;g__Burkholderia-Caballeronia-Paraburkholderia
ASV232	0	24	30	39	19	55	54	57	47	48	45	41	35	37	48	k__Bacteria;p__Acidobacteriota;c__Acidobacteriae;o__Bryobacterales;f__Bryobacteraceae;g__Bryobacter;s__
ASV233	63	32	85	0	64	0	0	101	71	0	0	0	65	80	53	k__Bacteria;p__Gemmatimonadota;c__Gemmatimonadetes;o__Gemmatimonadales;f__Gemmatimonadaceae;g__;s__Acidobacteria_bacterium
ASV234	107	15	46	58	33	16	29	28	18	40	48	36	18	22	29	k__Bacteria;p__Gemmatimonadota;c__Gemmatimonadetes;o__Gemmatimonadales;f__Gemmatimonadaceae;g__;s__
ASV235	24	54	13	0	0	33	106	88	17	0	18	56	25	38	76	k__Bacteria;p__Acidobacteriota;c__Acidobacteriae;o__Acidobacteriales;f__;g__;s__
ASV236	34	36	57	40	31	39	33	29	28	48	47	39	49	47	26	k__Bacteria;p__Acidobacteriota;c__Subgroup_11;o__Subgroup_11;f__Subgroup_11;g__Subgroup_11;s__
ASV237	40	27	43	0	49	0	0	35	76	61	37	73	50	37	0	k__Bacteria;p__Proteobacteria;c__Alphaproteobacteria;o__Rhizobiales;f__Hyphomicrobiaceae;g__Pedomicrobium;s__
ASV238	0	0	19	48	51	55	58	16	17	50	65	59	50	55	16	k__Bacteria;p__Proteobacteria;c__Alphaproteobacteria;o__Rhizobiales;f__Devosiaceae;g__Devosia
ASV239	0	12	0	0	0	0	45	0	0	0	125	142	0	103	107	k__Bacteria;p__Acidobacteriota;c__Holophagae;o__Holophagales;f__Holophagaceae;g__Holophaga
ASV240	0	10	0	16	14	35	25	18	17	11	93	103	80	91	93	k__Bacteria;p__Gemmatimonadota;c__Gemmatimonadetes;o__Gemmatimonadales;f__Gemmatimonadaceae;g__;s__Gemmatimonadetes_bacterium
ASV241	34	24	35	23	38	45	75	42	0	87	26	37	38	62	47	k__Bacteria
ASV242	18	26	95	29	25	42	33	61	43	52	48	50	35	36	48	k__Bacteria;p__Proteobacteria;c__Gammaproteobacteria;o__Burkholderiales;f__Burkholderiaceae;g__Burkholderia-Caballeronia-Paraburkholderia
ASV243	39	39	28	36	27	22	56	20	22	107	54	43	27	54	29	k__Bacteria;p__Proteobacteria;c__Alphaproteobacteria;o__Caulobacterales;f__Hyphomonadaceae;g__SWB02;s__
ASV244	0	0	0	58	71	0	0	44	0	0	86	125	129	68	88	k__Bacteria;p__Acidobacteriota;c__Acidobacteriae;o__Acidobacteriales;f__;g__;s__
ASV245	99	49	50	69	37	24	42	32	36	27	47	23	17	12	17	k__Bacteria;p__Proteobacteria;c__Alphaproteobacteria;o__;f__;g__;s__Rhodospirillaceae_bacterium
ASV246	48	131	45	47	71	43	35	34	23	30	16	25	12	35	20	k__Bacteria;p__Acidobacteriota;c__Acidobacteriae;o__Acidobacteriales
ASV247	21	74	24	59	80	28	36	27	27	0	0	37	45	42	50	k__Bacteria;p__Acidobacteriota;c__Acidobacteriae;o__Subgroup_2;f__Subgroup_2;g__Subgroup_2;s__
ASV248	0	43	42	28	40	28	49	33	31	40	40	41	59	37	43	k__Bacteria;p__Proteobacteria;c__Alphaproteobacteria;o__Elsterales;f__;g__;s__
ASV249	82	0	0	0	0	0	0	0	0	66	75	66	95	59	47	k__Bacteria;p__Proteobacteria;c__Alphaproteobacteria;o__Dongiales;f__Dongiaceae;g__Dongia;s__
ASV250	0	27	34	39	48	33	56	38	36	43	34	30	56	65	38	k__Bacteria;p__Acidobacteriota;c__Acidobacteriae;o__Solibacterales;f__Solibacteraceae;g__Candidatus_Solibacter;s__
ASV252	48	78	51	46	68	40	38	31	36	47	14	18	0	0	28	k__Bacteria;p__Myxococcota;c__bacteriap25;o__bacteriap25;f__bacteriap25;g__bacteriap25;s__
ASV253	0	45	33	47	39	56	39	39	31	35	44	42	45	54	41	k__Bacteria;p__WPS-2;c__WPS-2;o__WPS-2;f__WPS-2;g__WPS-2;s__
ASV254	0	0	0	0	0	69	121	116	90	87	0	0	98	72	0	k__Bacteria;p__Chloroflexi;c__Ktedonobacteria;o__Ktedonobacterales;f__JG30-KF-AS9;g__JG30-KF-AS9;s__
ASV255	48	37	24	29	51	39	45	57	52	48	24	21	21	26	35	k__Bacteria;p__Acidobacteriota;c__Acidobacteriae;o__Subgroup_2;f__Subgroup_2;g__Subgroup_2;s__
ASV256	36	0	53	0	48	62	58	51	55	0	31	51	0	70	65	k__Bacteria;p__Proteobacteria;c__Alphaproteobacteria;o__Rhizobiales;f__Rhizobiaceae;g__Mesorhizobium
ASV257	0	0	9	27	23	27	21	39	12	0	98	88	55	93	100	k__Bacteria;p__Acidobacteriota;c__Acidobacteriae
ASV258	41	0	36	45	55	49	34	68	57	75	28	0	32	36	38	k__Bacteria;p__Acidobacteriota;c__Acidobacteriae;o__Subgroup_2;f__Subgroup_2;g__Subgroup_2;s__
ASV259	24	21	48	0	20	46	49	45	47	32	56	44	38	40	51	k__Bacteria;p__Acidobacteriota;c__Acidobacteriae;o__Solibacterales;f__Solibacteraceae;g__Candidatus_Solibacter;s__
ASV260	0	0	31	25	45	20	0	42	0	0	59	64	89	92	72	k__Bacteria;p__Acidobacteriota;c__Holophagae;o__Holophagales;f__Holophagaceae;g__Holophaga
ASV261	75	68	99	45	106	0	54	0	0	66	0	0	0	65	0	k__Bacteria;p__Firmicutes;c__Bacilli;o__Bacillales;f__Bacillaceae;g__Bacillus
ASV262	16	23	37	0	11	52	36	31	32	22	48	45	68	60	33	k__Bacteria;p__Proteobacteria;c__Gammaproteobacteria;o__Xanthomonadales;f__Rhodanobacteraceae;g__Rudaea;s__Rudaea_cellulosilytica
ASV263	25	75	28	0	59	23	29	20	26	16	43	62	67	55	27	k__Bacteria;p__Acidobacteriota;c__Acidobacteriae;o__Bryobacterales;f__Bryobacteraceae;g__Bryobacter;s__
ASV264	0	9	10	26	32	20	25	16	21	24	72	71	86	65	64	k__Bacteria;p__Proteobacteria;c__Gammaproteobacteria;o__Burkholderiales;f__Nitrosomonadaceae;g__Ellin6067;s__
ASV265	0	16	41	24	0	45	65	61	45	33	26	39	43	46	34	k__Bacteria;p__Chloroflexi;c__AD3;o__AD3;f__AD3;g__AD3;s__
ASV266	30	82	35	52	53	50	39	45	53	60	19	30	0	25	34	k__Bacteria;p__Proteobacteria;c__Alphaproteobacteria;o__Micropepsales;f__Micropepsaceae;g__
ASV267	64	45	42	0	52	0	0	0	52	71	37	0	71	59	0	k__Bacteria;p__Proteobacteria;c__Gammaproteobacteria;o__Burkholderiales;f__Nitrosomonadaceae;g__MND1;s__
ASV268	26	27	0	73	44	54	43	93	81	77	0	0	34	27	32	k__Bacteria;p__Proteobacteria;c__Gammaproteobacteria;o__Pseudomonadales;f__Pseudomonadaceae;g__Pseudomonas
ASV269	0	48	52	39	38	65	71	95	106	82	0	0	0	0	0	k__Bacteria;p__Acidobacteriota;c__Vicinamibacteria;o__Vicinamibacterales;f__;g__;s__
ASV270	0	0	0	90	0	48	0	0	0	0	266	0	112	61	0	k__Bacteria;p__Acidobacteriota;c__Holophagae;o__Holophagales;f__Holophagaceae;g__Holophaga
ASV271	111	52	226	32	74	22	19	8	16	18	0	11	0	0	0	k__Bacteria;p__Acidobacteriota;c__Acidobacteriae;o__Solibacterales;f__Solibacteraceae;g__Candidatus_Solibacter;s__
ASV272	39	41	47	0	0	59	34	43	67	62	0	0	65	39	39	k__Bacteria;p__Proteobacteria;c__Gammaproteobacteria;o__KF-JG30-C25;f__KF-JG30-C25;g__KF-JG30-C25;s__
ASV273	0	0	124	0	27	0	0	0	0	0	83	78	52	76	0	k__Bacteria;p__Proteobacteria;c__Alphaproteobacteria;o__Micropepsales;f__Micropepsaceae;g__Micropepsaceae;s__
ASV274	10	81	18	33	57	25	44	30	24	22	49	45	23	40	46	k__Bacteria;p__Proteobacteria;c__Alphaproteobacteria;o__Rhizobiales;f__Xanthobacteraceae;g__Pseudolabrys;s__
ASV275	25	74	38	60	50	40	0	27	19	32	29	27	0	42	24	k__Bacteria;p__Actinobacteriota;c__Acidimicrobiia;o__IMCC26256;f__IMCC26256;g__IMCC26256;s__actinobacterium_BGR
ASV276	73	62	0	0	71	37	0	0	79	0	42	55	0	31	18	k__Bacteria;p__Chloroflexi;c__AD3;o__AD3;f__AD3;g__AD3;s__
ASV277	19	7	23	30	45	25	37	41	16	30	61	76	61	73	64	k__Bacteria;p__Proteobacteria;c__Alphaproteobacteria;o__Micropepsales;f__Micropepsaceae;g__Micropepsis;s__
ASV278	0	17	41	19	0	0	44	31	28	0	73	56	31	57	65	k__Bacteria;p__Acidobacteriota;c__Acidobacteriae;o__Acidobacteriales
ASV279	36	34	48	35	27	47	0	0	31	28	38	50	46	16	24	k__Bacteria;p__Gemmatimonadota;c__Gemmatimonadetes;o__Gemmatimonadales;f__Gemmatimonadaceae;g__
ASV280	53	0	46	24	24	51	54	58	100	66	0	15	31	30	65	k__Bacteria;p__Nitrospirota;c__Nitrospiria;o__Nitrospirales;f__Nitrospiraceae;g__Nitrospira;s__
ASV281	0	21	0	30	41	35	43	39	37	24	47	39	27	55	44	k__Bacteria;p__Actinobacteriota;c__Actinobacteria;o__Frankiales;f__Acidothermaceae;g__Acidothermus;s__
ASV282	352	0	0	45	71	0	0	0	0	0	0	0	0	0	0	k__Bacteria;p__Gemmatimonadota;c__Gemmatimonadetes;o__Gemmatimonadales;f__Gemmatimonadaceae;g__;s__
ASV283	18	0	44	0	24	33	43	48	23	50	0	52	50	54	40	k__Bacteria;p__Proteobacteria;c__Gammaproteobacteria;o__Burkholderiales;f__Nitrosomonadaceae;g__MND1;s__
ASV284	0	0	19	32	35	30	24	42	0	0	72	50	45	71	40	k__Bacteria;p__Acidobacteriota;c__Acidobacteriae;o__Bryobacterales;f__Bryobacteraceae;g__Bryobacter
ASV285	0	34	0	20	15	0	40	0	25	13	43	88	39	44	75	k__Bacteria;p__Acidobacteriota;c__Acidobacteriae;o__Acidobacteriales;f__Acidobacteriaceae_(Subgroup_1);g__
ASV286	44	36	30	11	19	29	0	0	19	35	32	50	45	21	33	k__Bacteria;p__Proteobacteria;c__Gammaproteobacteria;o__PLTA13;f__PLTA13;g__PLTA13;s__
ASV287	43	81	32	41	59	30	22	22	33	18	28	31	21	26	43	k__Bacteria;p__Proteobacteria;c__Alphaproteobacteria;o__Acetobacterales;f__Acetobacteraceae;g__Acidicaldus;s__
ASV288	0	35	32	0	0	0	77	27	42	24	33	48	58	35	50	k__Bacteria;p__Actinobacteriota;c__Acidimicrobiia;o__IMCC26256;f__IMCC26256;g__IMCC26256;s__actinobacterium_BGR
ASV290	29	104	66	34	173	32	22	20	25	24	0	40	0	0	0	k__Bacteria;p__Proteobacteria;c__Gammaproteobacteria;o__Xanthomonadales;f__Rhodanobacteraceae;g__Rhodanobacteraceae;s__gamma_proteobacterium
ASV291	0	0	15	18	12	0	12	13	7	0	86	75	54	115	75	k__Bacteria;p__Proteobacteria;c__Gammaproteobacteria;o__Burkholderiales;f__Alcaligenaceae;g__Bordetella;s__
ASV292	0	0	17	48	0	15	31	28	28	0	56	52	67	73	63	k__Bacteria;p__Proteobacteria;c__Gammaproteobacteria;o__Burkholderiales;f__Burkholderiaceae;g__Burkholderia-Caballeronia-Paraburkholderia
ASV293	34	67	35	32	55	22	26	19	18	27	43	26	32	36	39	k__Bacteria;p__Proteobacteria;c__Alphaproteobacteria;o__Elsterales;f__;g__;s__
ASV294	11	30	34	32	66	30	43	26	19	48	31	18	21	24	14	k__Bacteria
ASV295	0	55	34	22	37	29	38	36	51	24	65	65	44	35	42	k__Bacteria;p__Proteobacteria;c__Alphaproteobacteria;o__Caulobacterales;f__Caulobacteraceae
ASV296	18	18	21	369	27	30	13	14	24	34	56	0	0	0	0	k__Bacteria;p__Myxococcota;c__Polyangia;o__Polyangiales;f__BIrii41;g__BIrii41;s__
ASV297	29	0	44	57	33	26	0	0	36	0	39	39	48	46	34	k__Bacteria;p__Proteobacteria;c__Alphaproteobacteria;o__Rhizobiales;f__Xanthobacteraceae
ASV298	32	0	25	16	0	37	41	18	34	51	37	26	41	38	32	k__Bacteria;p__Proteobacteria;c__Alphaproteobacteria;o__Sphingomonadales;f__Sphingomonadaceae
ASV299	35	14	36	17	13	18	0	0	23	38	42	48	56	18	24	k__Bacteria;p__Acidobacteriota;c__Blastocatellia;o__11-24;f__11-24;g__11-24;s__
ASV300	0	0	0	0	0	73	92	0	0	41	89	70	0	0	48	k__Bacteria;p__Gemmatimonadota;c__Gemmatimonadetes;o__Gemmatimonadales;f__Gemmatimonadaceae;g__;s__Acidobacteria_bacterium
ASV301	31	0	16	336	28	33	29	16	19	45	64	0	0	0	0	k__Bacteria;p__Proteobacteria;c__Gammaproteobacteria;o__Xanthomonadales;f__Xanthomonadaceae;g__Arenimonas;s__Arenimonas_oryziterrae
ASV302	0	0	0	0	0	0	51	55	58	0	70	44	64	86	52	k__Bacteria;p__Actinobacteriota;c__Thermoleophilia;o__Gaiellales;f__;g__
ASV303	32	14	27	32	34	41	55	32	70	52	40	22	51	25	31	k__Bacteria;p__Proteobacteria;c__Gammaproteobacteria;o__KF-JG30-C25;f__KF-JG30-C25;g__KF-JG30-C25;s__
ASV304	0	0	0	0	0	25	58	74	51	0	66	65	69	53	68	k__Bacteria;p__Proteobacteria;c__Alphaproteobacteria;o__Reyranellales;f__Reyranellaceae;g__Reyranella;s__
ASV305	19	22	35	26	28	37	66	39	41	41	32	36	34	29	46	k__Bacteria;p__Acidobacteriota;c__Acidobacteriae;o__Bryobacterales;f__Bryobacteraceae;g__Bryobacter;s__
ASV306	123	52	36	25	40	30	0	43	27	22	11	23	25	11	19	k__Bacteria;p__Proteobacteria;c__Alphaproteobacteria;o__Elsterales;f__;g__;s__
ASV307	181	18	25	26	125	25	30	21	0	0	12	31	10	31	14	k__Bacteria;p__Acidobacteriota;c__Acidobacteriae;o__Acidobacteriales;f__;g__;s__
ASV308	61	0	66	18	56	0	0	67	0	0	0	0	41	0	32	k__Bacteria;p__Proteobacteria;c__Alphaproteobacteria;o__Caulobacterales;f__Caulobacteraceae;g__
ASV309	16	18	17	0	20	37	51	26	44	31	36	39	41	42	36	k__Bacteria;p__Proteobacteria;c__Alphaproteobacteria;o__Micropepsales;f__Micropepsaceae;g__
ASV310	0	22	28	26	0	20	36	19	22	52	41	34	71	51	37	k__Bacteria;p__Acidobacteriota;c__Vicinamibacteria;o__Vicinamibacterales;f__Vicinamibacteraceae;g__Vicinamibacteraceae;s__
ASV311	34	0	0	28	62	51	0	0	0	84	63	73	41	42	37	k__Bacteria;p__Gemmatimonadota;c__Gemmatimonadetes;o__Gemmatimonadales;f__Gemmatimonadaceae;g__;s__
ASV312	178	11	44	45	50	30	44	0	25	41	18	0	0	0	0	k__Bacteria;p__Proteobacteria;c__Alphaproteobacteria;o__Elsterales;f__;g__;s__
ASV313	49	16	46	27	27	43	37	32	30	25	29	23	18	31	28	k__Bacteria;p__Acidobacteriota;c__Acidobacteriae;o__Solibacterales;f__Solibacteraceae;g__Candidatus_Solibacter;s__
ASV314	0	63	41	0	49	61	46	106	0	71	0	0	42	38	0	k__Bacteria;p__Acidobacteriota;c__Acidobacteriae;o__Subgroup_2;f__Subgroup_2;g__Subgroup_2;s__
ASV315	0	0	47	0	0	45	54	0	0	0	74	74	83	27	11	k__Bacteria;p__Actinobacteriota;c__Actinobacteria;o__Streptomycetales;f__Streptomycetaceae
ASV316	0	0	0	23	34	28	22	48	18	19	65	41	37	63	84	k__Bacteria;p__Actinobacteriota;c__Acidimicrobiia;o__;f__;g__;s__
ASV317	0	19	36	24	16	34	45	53	35	38	45	43	42	39	37	k__Bacteria;p__Proteobacteria;c__Alphaproteobacteria;o__;f__;g__;s__Rhodospirillaceae_bacterium
ASV318	0	0	0	0	0	0	49	42	57	55	61	65	85	37	25	k__Bacteria;p__Proteobacteria;c__Gammaproteobacteria;o__Burkholderiales;f__Burkholderiaceae;g__Burkholderia-Caballeronia-Paraburkholderia;s__Paraburkholderia_sartisoli
ASV319	34	31	52	51	28	35	45	53	30	33	0	30	20	30	29	k__Bacteria;p__Acidobacteriota;c__Acidobacteriae;o__Bryobacterales;f__Bryobacteraceae;g__Bryobacter;s__
ASV320	0	65	0	45	80	0	0	0	0	116	47	49	0	0	45	k__Bacteria;p__Acidobacteriota;c__Acidobacteriae;o__Acidobacteriales
ASV321	35	57	33	24	44	36	24	39	34	29	18	16	31	21	30	k__Bacteria;p__Chloroflexi;c__AD3;o__AD3;f__AD3;g__AD3;s__
ASV322	59	71	42	46	42	0	37	0	0	0	0	42	0	33	30	k__Bacteria;p__Actinobacteriota;c__Thermoleophilia;o__Gaiellales
ASV324	0	0	0	19	26	21	9	0	0	0	51	72	95	67	57	k__Bacteria;p__Proteobacteria;c__Gammaproteobacteria;o__Burkholderiales;f__Burkholderiaceae;g__Burkholderia-Caballeronia-Paraburkholderia
ASV325	23	26	31	27	18	39	33	34	27	0	23	28	0	40	0	k__Bacteria;p__Proteobacteria;c__Gammaproteobacteria;o__PLTA13;f__PLTA13;g__PLTA13;s__
ASV326	11	45	43	29	32	35	36	34	32	41	42	18	26	0	22	k__Bacteria;p__Acidobacteriota;c__Acidobacteriae;o__Solibacterales;f__Solibacteraceae;g__Candidatus_Solibacter;s__
ASV327	73	82	26	24	42	24	18	35	8	22	13	13	0	16	9	k__Bacteria;p__GAL15;c__GAL15;o__GAL15;f__GAL15;g__GAL15;s__
ASV328	0	0	0	0	0	89	95	108	0	125	0	0	0	68	76	k__Bacteria;p__Acidobacteriota;c__Acidobacteriae;o__Subgroup_13;f__Subgroup_13;g__Subgroup_13;s__
ASV329	22	59	39	27	47	25	27	24	0	33	45	32	12	17	20	k__Bacteria;p__Acidobacteriota;c__Acidobacteriae;o__Solibacterales;f__Solibacteraceae;g__Candidatus_Solibacter;s__
ASV330	0	0	0	0	17	29	0	30	0	0	63	55	126	44	71	k__Bacteria;p__Proteobacteria;c__Alphaproteobacteria;o__Micropepsales;f__Micropepsaceae;g__;s__bacterium_enrichment
ASV331	19	27	28	25	25	11	32	22	18	22	22	35	25	48	34	k__Bacteria;p__Chloroflexi;c__Ktedonobacteria;o__Ktedonobacterales;f__Ktedonobacteraceae;g__FCPS473;s__
ASV332	16	41	46	25	39	34	0	0	0	39	28	40	51	45	0	k__Bacteria;p__Proteobacteria;c__Gammaproteobacteria;o__Burkholderiales;f__Sutterellaceae;g__;s__
ASV333	18	33	0	0	44	0	21	0	33	66	35	60	38	43	16	k__Bacteria;p__Gemmatimonadota;c__Gemmatimonadetes;o__Gemmatimonadales;f__Gemmatimonadaceae;g__
ASV334	29	19	35	49	23	42	37	0	35	26	0	13	0	26	24	k__Bacteria;p__Bacteroidota;c__Bacteroidia;o__Cytophagales;f__Microscillaceae
ASV335	9	0	0	12	23	34	43	51	37	27	44	44	47	46	32	k__Bacteria;p__Chloroflexi;c__Ktedonobacteria;o__Ktedonobacterales;f__JG30-KF-AS9;g__JG30-KF-AS9;s__
ASV336	22	46	21	24	47	31	0	0	34	0	41	35	32	0	50	k__Bacteria;p__WPS-2;c__WPS-2;o__WPS-2;f__WPS-2;g__WPS-2;s__
ASV337	71	41	69	43	52	31	0	42	27	0	0	23	16	39	20	k__Bacteria;p__Acidobacteriota;c__Acidobacteriae;o__Bryobacterales;f__Bryobacteraceae;g__Bryobacter;s__
ASV338	22	116	15	13	35	37	29	40	31	30	16	21	6	18	11	k__Bacteria;p__Acidobacteriota;c__Acidobacteriae;o__Subgroup_2;f__Subgroup_2;g__Subgroup_2;s__
ASV339	78	44	98	15	42	36	16	30	21	21	12	25	0	19	17	k__Bacteria;p__Acidobacteriota;c__Acidobacteriae;o__Solibacterales;f__Solibacteraceae;g__Candidatus_Solibacter;s__
ASV340	23	0	0	39	0	46	33	57	47	36	0	28	47	0	39	k__Bacteria;p__Proteobacteria;c__Alphaproteobacteria;o__Rhizobiales;f__Xanthobacteraceae;g__
ASV341	36	0	26	0	27	34	0	0	64	68	0	32	33	0	0	k__Bacteria;p__Acidobacteriota;c__Blastocatellia;o__11-24;f__11-24;g__11-24;s__
ASV342	34	19	51	19	35	22	40	50	27	0	31	23	34	13	24	k__Bacteria;p__Proteobacteria;c__Alphaproteobacteria;o__Rhizobiales;f__Methyloligellaceae;g__Methyloligellaceae;s__
ASV343	53	0	0	0	0	18	0	0	33	47	33	40	55	38	16	k__Bacteria;p__Proteobacteria;c__Alphaproteobacteria;o__Sphingomonadales;f__Sphingomonadaceae;g__Sphingomonas
ASV346	0	31	14	0	29	0	43	0	0	0	33	53	20	37	36	k__Bacteria;p__WPS-2;c__WPS-2;o__WPS-2;f__WPS-2;g__WPS-2;s__
ASV347	38	24	42	42	34	35	24	47	53	0	29	0	0	40	48	k__Bacteria;p__Acidobacteriota;c__Acidobacteriae;o__Solibacterales;f__Solibacteraceae;g__Candidatus_Solibacter;s__bacterium_Ellin7504
ASV348	0	61	61	35	36	20	15	0	34	24	24	40	24	14	16	k__Bacteria;p__Proteobacteria;c__Alphaproteobacteria;o__Caulobacterales;f__Hyphomonadaceae;g__SWB02;s__
ASV349	28	0	36	99	34	64	57	51	47	52	41	0	0	0	28	k__Bacteria;p__Proteobacteria;c__Gammaproteobacteria;o__Xanthomonadales;f__Rhodanobacteraceae;g__Rhodanobacter;s__
ASV350	17	48	21	26	25	35	30	22	35	40	26	18	31	23	32	k__Bacteria;p__Proteobacteria;c__Alphaproteobacteria;o__Acetobacterales;f__Acetobacteraceae
ASV351	136	78	44	41	37	16	19	16	29	0	0	12	0	0	20	k__Bacteria;p__Proteobacteria;c__Alphaproteobacteria;o__Elsterales;f__;g__;s__
ASV352	157	0	39	0	36	33	19	63	31	0	0	0	0	11	17	k__Bacteria;p__Gemmatimonadota;c__Gemmatimonadetes;o__Gemmatimonadales;f__Gemmatimonadaceae;g__;s__
ASV353	37	39	24	24	29	29	33	25	46	48	24	51	41	29	11	k__Bacteria;p__Myxococcota;c__Polyangia;o__Haliangiales;f__Haliangiaceae;g__Haliangium;s__
ASV354	24	27	43	22	35	35	36	38	23	24	18	13	44	14	18	k__Bacteria;p__Proteobacteria;c__Alphaproteobacteria;o__;f__;g__;s__Rhodospirillaceae_bacterium
ASV355	12	34	25	21	18	28	70	13	24	21	23	39	22	66	0	k__Bacteria;p__Gemmatimonadota;c__Gemmatimonadetes;o__Gemmatimonadales;f__Gemmatimonadaceae;g__;s__
ASV356	37	20	29	0	23	0	0	66	0	68	21	29	32	44	33	k__Bacteria;p__Proteobacteria;c__Gammaproteobacteria;o__Burkholderiales;f__Burkholderiaceae;g__Cupriavidus
ASV357	0	11	13	23	12	46	67	63	63	52	17	25	19	32	33	k__Bacteria;p__Chloroflexi;c__Ktedonobacteria;o__Ktedonobacterales;f__JG30-KF-AS9;g__JG30-KF-AS9;s__
ASV358	0	56	38	39	48	28	0	20	15	35	37	26	20	21	23	k__Bacteria;p__Proteobacteria;c__Alphaproteobacteria;o__Micropepsales;f__Micropepsaceae;g__;s__
ASV359	21	0	39	0	0	0	38	0	35	46	51	0	48	31	40	k__Bacteria;p__Actinobacteriota;c__Acidimicrobiia;o__IMCC26256;f__IMCC26256;g__IMCC26256;s__actinobacterium_BGR
ASV360	0	106	35	46	112	0	37	0	0	0	0	55	0	76	60	k__Bacteria;p__Acidobacteriota;c__Acidobacteriae;o__Subgroup_2;f__Subgroup_2;g__Subgroup_2;s__
ASV361	36	23	26	18	25	24	14	10	37	55	19	26	33	23	17	k__Bacteria;p__Proteobacteria;c__Gammaproteobacteria;o__Xanthomonadales;f__Xanthomonadaceae;g__Lysobacter
ASV362	78	0	0	0	0	0	0	0	0	38	22	42	25	24	23	k__Bacteria;p__Actinobacteriota;c__Actinobacteria;o__Micromonosporales;f__Micromonosporaceae
ASV363	202	16	30	10	21	9	0	0	11	13	0	0	0	0	0	k__Bacteria;p__Proteobacteria;c__Gammaproteobacteria;o__Enterobacterales;f__Enterobacteriaceae;g__Escherichia-Shigella
ASV364	14	24	38	32	28	35	11	3	26	30	36	44	38	28	21	k__Bacteria;p__Actinobacteriota;c__Thermoleophilia;o__Gaiellales;f__Gaiellaceae;g__Gaiella;s__
ASV365	42	23	0	32	0	0	0	0	15	0	64	42	0	32	18	k__Bacteria;p__Verrucomicrobiota;c__Verrucomicrobiae;o__Chthoniobacterales;f__Chthoniobacteraceae;g__Candidatus_Udaeobacter;s__
ASV366	42	21	25	18	29	0	0	0	37	61	26	26	29	24	36	k__Bacteria;p__Actinobacteriota;c__Acidimicrobiia;o__Microtrichales;f__;g__;s__
ASV367	0	0	21	44	0	35	47	62	45	31	28	30	32	27	36	k__Bacteria;p__Actinobacteriota;c__Actinobacteria;o__Frankiales;f__Acidothermaceae;g__Acidothermus;s__Thermomonosporaceae_bacterium
ASV368	0	0	0	25	16	10	12	13	0	0	113	65	50	59	37	k__Bacteria;p__Gemmatimonadota;c__Gemmatimonadetes;o__Gemmatimonadales;f__Gemmatimonadaceae;g__Gemmatimonas;s__
ASV369	78	79	0	71	27	0	64	34	31	67	0	0	0	0	0	k__Bacteria;p__Proteobacteria;c__Alphaproteobacteria;o__Micropepsales;f__Micropepsaceae;g__Micropepsaceae;s__
ASV370	90	55	52	12	61	40	17	19	13	10	0	14	15	5	15	k__Bacteria;p__Acidobacteriota;c__Acidobacteriae;o__Acidobacteriales;f__;g__;s__
ASV371	84	57	31	74	40	26	25	10	23	27	10	11	0	0	3	k__Bacteria;p__Nitrospirota;c__Nitrospiria;o__Nitrospirales;f__Nitrospiraceae;g__Nitrospira;s__
ASV372	27	39	17	20	22	15	0	0	9	17	28	34	42	21	16	k__Bacteria
ASV374	0	22	32	0	0	21	45	33	22	16	25	52	30	41	36	k__Bacteria;p__Bacteroidota;c__Bacteroidia;o__Chitinophagales;f__Chitinophagaceae;g__Puia;s__
ASV375	0	0	34	0	45	0	16	0	24	0	56	63	50	31	20	k__Bacteria;p__Proteobacteria;c__Alphaproteobacteria;o__Caulobacterales;f__Caulobacteraceae;g__Phenylobacterium
ASV376	50	75	129	86	153	0	0	0	0	0	0	0	0	0	0	k__Bacteria;p__Acidobacteriota;c__Acidobacteriae;o__Acidobacteriales;f__;g__;s__
ASV377	45	64	42	26	33	34	31	20	0	0	0	0	18	0	25	k__Bacteria;p__Proteobacteria;c__Alphaproteobacteria;o__Elsterales;f__;g__;s__
ASV378	30	0	23	23	32	37	34	29	0	24	31	43	27	19	26	k__Bacteria;p__Acidobacteriota;c__Acidobacteriae;o__Acidobacteriales;f__;g__;s__bacterium_Ellin6527
ASV379	237	13	17	33	54	0	0	0	0	0	16	12	0	0	0	k__Bacteria;p__Acidobacteriota;c__Acidobacteriae;o__Subgroup_2;f__Subgroup_2;g__Subgroup_2;s__
ASV380	38	40	0	0	43	0	0	0	0	0	73	0	34	0	0	k__Bacteria;p__Actinobacteriota;c__Actinobacteria;o__Micromonosporales;f__Micromonosporaceae;g__Micromonospora
ASV381	24	37	26	27	26	24	23	18	19	27	34	31	36	29	19	k__Bacteria;p__Actinobacteriota;c__Acidimicrobiia;o__;f__;g__;s__
ASV382	0	0	0	0	0	39	55	42	37	38	44	30	46	40	33	k__Bacteria;p__Acidobacteriota;c__Acidobacteriae;o__Subgroup_2;f__Subgroup_2;g__Subgroup_2;s__
ASV383	0	0	30	0	0	44	56	39	0	39	29	25	29	28	40	k__Bacteria;p__Chloroflexi;c__Ktedonobacteria;o__Ktedonobacterales;f__Ktedonobacteraceae;g__FCPS473;s__
ASV384	0	26	23	0	28	66	36	40	30	44	0	50	25	20	26	k__Archaea;p__Crenarchaeota;c__Nitrososphaeria;o__Group_1.1c;f__Group_1.1c;g__Group_1.1c;s__
ASV385	32	28	55	0	15	47	20	42	37	0	0	0	0	0	52	k__Bacteria;p__Acidobacteriota;c__Acidobacteriae;o__Acidobacteriales;f__Acidobacteriaceae_(Subgroup_1);g__Occallatibacter
ASV386	0	0	8	28	0	25	0	41	0	0	54	56	59	34	73	k__Bacteria;p__Nitrospirota;c__Nitrospiria;o__Nitrospirales;f__Nitrospiraceae;g__Nitrospira
ASV388	0	0	0	28	0	35	67	0	119	52	15	26	0	0	52	k__Bacteria;p__Acidobacteriota;c__Acidobacteriae;o__Subgroup_2;f__Subgroup_2;g__Subgroup_2;s__
ASV389	0	23	0	0	17	54	97	38	58	57	25	18	17	33	30	k__Bacteria;p__Proteobacteria;c__Gammaproteobacteria;o__Burkholderiales;f__Burkholderiaceae;g__Burkholderia-Caballeronia-Paraburkholderia
ASV390	37	0	0	32	58	88	34	68	86	0	0	0	0	0	55	k__Bacteria;p__Proteobacteria;c__Alphaproteobacteria;o__Micropepsales;f__Micropepsaceae;g__Micropepsaceae;s__
ASV391	0	0	0	0	0	24	15	19	0	0	35	47	77	61	63	k__Bacteria;p__Proteobacteria;c__Gammaproteobacteria;o__KF-JG30-C25;f__KF-JG30-C25;g__KF-JG30-C25;s__
ASV392	186	0	35	36	0	33	0	0	0	29	18	0	0	0	0	k__Bacteria;p__Acidobacteriota;c__Acidobacteriae;o__Acidobacteriales;f__;g__;s__
ASV393	17	0	21	24	0	38	37	28	0	24	22	32	25	20	24	k__Bacteria;p__Proteobacteria;c__Alphaproteobacteria;o__Elsterales;f__;g__;s__
ASV394	20	37	29	0	0	20	0	23	0	71	20	36	47	33	0	k__Bacteria;p__Chloroflexi;c__Ktedonobacteria;o__Ktedonobacterales;f__JG30-KF-AS9;g__JG30-KF-AS9;s__
ASV395	36	43	39	31	0	0	0	0	0	0	60	0	33	0	37	k__Bacteria;p__Proteobacteria;c__Gammaproteobacteria;o__Burkholderiales;f__TRA3-20;g__TRA3-20;s__
ASV396	21	21	33	0	27	40	9	0	8	0	36	39	50	23	11	k__Bacteria;p__Acidobacteriota;c__Vicinamibacteria;o__Vicinamibacterales;f__;g__;s__
ASV397	20	15	39	14	0	24	11	16	28	0	35	0	25	17	26	k__Bacteria;p__Chloroflexi;c__AD3;o__AD3;f__AD3;g__AD3;s__
ASV398	0	0	0	74	54	49	0	31	35	0	50	0	46	45	34	k__Bacteria;p__Actinobacteriota;c__Thermoleophilia;o__Gaiellales;f__;g__
ASV399	44	40	60	34	47	27	0	30	28	54	35	0	0	21	30	k__Bacteria;p__Proteobacteria;c__Gammaproteobacteria
ASV400	0	0	22	0	22	0	23	26	29	29	34	33	22	26	42	k__Bacteria;p__Chloroflexi;c__Ktedonobacteria;o__Ktedonobacterales;f__Ktedonobacteraceae;g__1921-3;s__
ASV401	12	36	17	0	46	0	14	29	0	19	22	33	33	22	30	k__Bacteria;p__Acidobacteriota;c__Acidobacteriae;o__Acidobacteriales;f__Acidobacteriaceae_(Subgroup_1)
ASV402	18	17	26	24	30	38	50	48	79	33	0	12	0	25	0	k__Bacteria;p__Acidobacteriota;c__Acidobacteriae;o__Bryobacterales;f__Bryobacteraceae;g__Bryobacter;s__
ASV403	0	30	37	38	45	27	0	0	0	0	49	74	37	18	0	k__Bacteria;p__Desulfobacterota;c__;o__;f__;g__;s__delta_proteobacterium
ASV404	3	21	10	11	13	37	29	36	24	11	34	45	47	34	20	k__Bacteria;p__Bacteroidota;c__Bacteroidia;o__Chitinophagales;f__Chitinophagaceae;g__;s__
ASV405	20	22	36	26	18	28	27	0	0	30	32	28	22	22	15	k__Bacteria;p__Proteobacteria;c__Alphaproteobacteria;o__Rhizobiales;f__Hyphomicrobiaceae;g__Pedomicrobium;s__
ASV406	13	26	30	18	8	10	39	20	9	0	35	41	22	29	20	k__Bacteria;p__Verrucomicrobiota;c__Verrucomicrobiae;o__Pedosphaerales;f__Pedosphaeraceae;g__Ellin516;s__
ASV407	28	17	31	0	0	31	41	32	0	59	22	28	18	28	12	k__Bacteria;p__Actinobacteriota;c__Actinobacteria;o__Frankiales;f__Sporichthyaceae;g__;s__
ASV408	42	0	59	0	0	0	65	73	0	62	0	0	0	51	0	k__Bacteria;p__Actinobacteriota;c__Actinobacteria;o__Frankiales;f__Acidothermaceae;g__Acidothermus;s__
ASV409	108	155	0	0	0	0	0	0	65	0	0	0	0	0	0	k__Bacteria;p__Acidobacteriota;c__Acidobacteriae;o__Solibacterales;f__Solibacteraceae;g__Candidatus_Solibacter;s__
ASV410	0	11	24	32	24	29	41	31	64	35	17	33	18	24	28	k__Bacteria;p__Proteobacteria;c__Alphaproteobacteria;o__Elsterales;f__;g__;s__
ASV411	0	46	0	0	0	35	45	0	0	0	31	0	80	29	0	k__Bacteria;p__Proteobacteria;c__Gammaproteobacteria
ASV412	16	26	14	30	34	27	0	0	62	41	28	19	29	36	39	k__Bacteria;p__Proteobacteria;c__Alphaproteobacteria;o__Rhizobiales;f__Xanthobacteraceae
ASV413	0	40	0	0	43	53	73	42	94	0	0	0	0	0	42	k__Bacteria;p__Chloroflexi;c__Ktedonobacteria;o__Ktedonobacterales;f__JG30-KF-AS9;g__JG30-KF-AS9;s__
ASV414	52	34	39	0	48	59	23	34	0	44	0	0	35	0	40	k__Bacteria;p__Proteobacteria;c__Alphaproteobacteria;o__Rhizobiales;f__Xanthobacteraceae
ASV415	18	14	12	30	22	43	42	27	56	47	9	15	17	5	24	k__Bacteria;p__Chloroflexi;c__Ktedonobacteria;o__Ktedonobacterales;f__Ktedonobacteraceae;g__1921-3;s__
ASV416	0	0	24	0	22	26	12	0	18	0	48	56	29	49	42	k__Bacteria;p__Acidobacteriota;c__Acidobacteriae;o__Acidobacteriales;f__Acidobacteriaceae_(Subgroup_1)
ASV417	0	0	24	16	0	36	46	64	84	47	26	42	0	0	39	k__Bacteria;p__Chloroflexi;c__Ktedonobacteria;o__Ktedonobacterales;f__Ktedonobacteraceae;g__JG30a-KF-32;s__
ASV418	0	0	0	0	0	64	0	68	0	0	73	84	0	0	92	k__Bacteria;p__Firmicutes;c__Bacilli;o__Bacillales;f__Bacillaceae;g__Bacillus
ASV419	26	12	33	18	18	15	0	22	21	32	27	22	27	17	23	k__Bacteria;p__Proteobacteria;c__Alphaproteobacteria;o__Rhizobiales;f__Methyloligellaceae;g__;s__
ASV420	21	25	0	0	45	42	48	43	21	13	9	21	26	42	9	k__Bacteria;p__Bacteroidota;c__Bacteroidia;o__Chitinophagales;f__Chitinophagaceae;g__Puia;s__
ASV421	66	69	50	0	50	0	0	21	0	0	0	0	21	29	27	k__Bacteria;p__Proteobacteria;c__Alphaproteobacteria;o__Acetobacterales;f__Acetobacteraceae
ASV422	0	6	0	19	0	53	31	25	37	24	15	22	49	52	19	k__Bacteria;p__Bacteroidota;c__Bacteroidia;o__Chitinophagales;f__Chitinophagaceae;g__Puia;s__
ASV423	0	0	13	7	16	14	19	15	0	0	58	67	58	50	29	k__Bacteria;p__Proteobacteria;c__Gammaproteobacteria;o__Xanthomonadales;f__Rhodanobacteraceae;g__Rhodanobacter
ASV424	15	0	43	0	0	36	64	0	27	0	0	0	0	0	0	k__Bacteria;p__Acidobacteriota;c__Acidobacteriae;o__Acidobacteriales;f__;g__;s__
ASV425	32	0	38	24	28	44	17	30	39	49	0	0	23	17	25	k__Bacteria;p__Proteobacteria;c__Gammaproteobacteria;o__Burkholderiales;f__Nitrosomonadaceae;g__MND1;s__
ASV426	29	19	48	27	46	18	11	8	14	28	19	30	29	26	32	k__Bacteria;p__Acidobacteriota;c__Acidobacteriae;o__Subgroup_2;f__Subgroup_2;g__Subgroup_2;s__
ASV427	25	30	17	24	33	30	12	17	0	0	31	23	23	29	20	k__Bacteria;p__Chloroflexi;c__AD3;o__AD3;f__AD3;g__AD3;s__
ASV428	0	0	0	0	0	47	0	94	86	0	0	0	69	40	77	k__Bacteria;p__Acidobacteriota;c__Acidobacteriae;o__Subgroup_2;f__Subgroup_2;g__Subgroup_2;s__
ASV429	0	35	35	43	36	31	0	0	0	27	44	39	31	7	12	k__Bacteria;p__Gemmatimonadota;c__Gemmatimonadetes;o__Gemmatimonadales;f__Gemmatimonadaceae;g__Roseisolibacter;s__
ASV430	0	0	0	28	0	58	0	48	41	24	44	0	60	33	30	k__Bacteria;p__Acidobacteriota;c__Acidobacteriae;o__Acidobacteriales;f__Acidobacteriaceae_(Subgroup_1);g__;s__
ASV431	54	22	0	29	29	16	30	22	14	13	21	23	0	17	30	k__Bacteria;p__Acidobacteriota;c__Acidobacteriae;o__Acidobacteriales;f__;g__;s__
ASV432	0	0	0	0	0	0	77	20	83	80	0	0	29	84	44	k__Bacteria;p__Actinobacteriota;c__MB-A2-108;o__MB-A2-108;f__MB-A2-108;g__MB-A2-108;s__Actinobacteria_bacterium
ASV433	20	31	26	47	14	23	19	0	9	13	32	16	22	25	16	k__Bacteria;p__Actinobacteriota;c__MB-A2-108;o__MB-A2-108;f__MB-A2-108;g__MB-A2-108;s__
ASV434	16	4	0	12	17	16	19	26	9	23	33	31	29	56	40	k__Bacteria;p__Gemmatimonadota;c__Gemmatimonadetes;o__Gemmatimonadales;f__Gemmatimonadaceae;g__;s__Acidobacteria_bacterium
ASV435	0	0	0	0	0	45	33	61	33	42	25	31	31	30	41	k__Bacteria;p__Acidobacteriota;c__Acidobacteriae;o__Subgroup_2;f__Subgroup_2;g__Subgroup_2;s__
ASV436	29	0	0	28	0	55	28	34	42	56	29	0	0	39	15	k__Bacteria;p__Proteobacteria;c__Alphaproteobacteria;o__Rhizobiales;f__Xanthobacteraceae
ASV437	20	26	32	31	41	25	0	0	0	0	41	25	37	16	0	k__Bacteria;p__Actinobacteriota;c__MB-A2-108;o__MB-A2-108;f__MB-A2-108;g__MB-A2-108;s__
ASV438	0	6	24	15	0	15	19	30	21	0	22	51	35	23	13	k__Bacteria;p__Acidobacteriota;c__Acidobacteriae;o__Acidobacteriales;f__Acidobacteriaceae_(Subgroup_1);g__Acidipila;s__
ASV439	0	0	34	25	29	0	0	0	0	0	26	38	58	39	24	k__Bacteria;p__Acidobacteriota;c__Holophagae;o__Holophagales;f__Holophagaceae
ASV441	54	0	0	0	0	0	0	0	24	43	23	27	26	26	16	k__Bacteria;p__Proteobacteria;c__Gammaproteobacteria;o__Steroidobacterales;f__Steroidobacteraceae
ASV442	0	0	0	0	57	51	39	46	68	57	31	0	35	0	32	k__Bacteria;p__Proteobacteria;c__Alphaproteobacteria;o__Caulobacterales;f__Caulobacteraceae;g__;s__
ASV443	0	15	35	16	22	19	16	23	21	27	24	31	53	23	30	k__Bacteria;p__Proteobacteria;c__Gammaproteobacteria;o__WD260;f__WD260;g__WD260;s__
ASV444	46	42	62	0	44	43	27	47	37	0	0	46	0	0	0	k__Bacteria;p__Gemmatimonadota;c__Gemmatimonadetes;o__Gemmatimonadales;f__Gemmatimonadaceae;g__;s__
ASV445	0	0	0	0	0	40	90	0	0	50	0	33	41	26	52	k__Bacteria;p__Proteobacteria;c__Gammaproteobacteria;o__Xanthomonadales;f__Rhodanobacteraceae;g__Rhodanobacter;s__
ASV446	17	11	18	19	16	36	34	21	33	13	13	16	48	21	12	k__Bacteria;p__Acidobacteriota;c__Acidobacteriae;o__Solibacterales;f__Solibacteraceae;g__Candidatus_Solibacter;s__
ASV447	20	25	20	20	0	10	0	0	0	48	34	25	0	38	30	k__Bacteria;p__NB1-j;c__NB1-j;o__NB1-j;f__NB1-j;g__NB1-j;s__
ASV448	0	0	0	0	0	0	0	0	0	66	37	0	38	20	42	k__Bacteria;p__Gemmatimonadota;c__Gemmatimonadetes;o__Gemmatimonadales;f__Gemmatimonadaceae;g__;s__
ASV449	0	28	0	19	18	39	45	30	0	0	0	37	46	31	36	k__Bacteria;p__Acidobacteriota;c__Acidobacteriae;o__Acidobacteriales;f__Acidobacteriaceae_(Subgroup_1);g__Acidipila;s__
ASV450	0	27	0	0	23	46	52	65	47	53	39	0	22	12	22	k__Bacteria;p__Acidobacteriota;c__Acidobacteriae;o__Subgroup_2;f__Subgroup_2;g__Subgroup_2;s__
ASV451	21	18	19	15	6	0	0	0	21	13	31	20	18	9	19	k__Bacteria;p__Myxococcota;c__Myxococcia;o__Myxococcales;f__Anaeromyxobacteraceae;g__Anaeromyxobacter;s__
ASV452	38	25	22	11	0	21	18	0	0	0	27	25	25	26	15	k__Bacteria;p__Proteobacteria;c__Gammaproteobacteria;o__Xanthomonadales;f__Xanthomonadaceae;g__Lysobacter;s__Lysobacter_fragariae
ASV453	21	20	0	12	16	14	44	26	14	47	21	18	19	29	29	k__Bacteria;p__Proteobacteria;c__Gammaproteobacteria;o__Burkholderiales;f__TRA3-20;g__TRA3-20;s__
ASV454	0	20	16	31	35	28	14	10	0	38	20	31	27	18	27	k__Bacteria;p__Proteobacteria;c__Alphaproteobacteria;o__Rhizobiales;f__Xanthobacteraceae
ASV455	16	52	14	13	43	0	0	9	0	0	45	16	37	37	34	k__Bacteria;p__Proteobacteria;c__Alphaproteobacteria;o__Acetobacterales;f__Acetobacteraceae
ASV456	11	10	15	0	0	14	19	23	0	0	22	45	22	46	21	k__Bacteria;p__Acidobacteriota;c__Acidobacteriae;o__Bryobacterales;f__Bryobacteraceae;g__Bryobacter;s__
ASV457	0	16	0	28	0	0	0	25	0	0	49	93	0	34	50	k__Bacteria;p__Acidobacteriota;c__Acidobacteriae;o__Acidobacteriales;f__Acidobacteriaceae_(Subgroup_1);g__Granulicella;s__
ASV458	16	40	16	16	35	0	44	63	0	25	28	31	0	37	24	k__Bacteria;p__Chloroflexi;c__Ktedonobacteria;o__Ktedonobacterales;f__JG30-KF-AS9;g__JG30-KF-AS9;s__
ASV459	44	0	26	21	30	16	0	14	15	29	26	21	20	22	20	k__Bacteria;p__Actinobacteriota;c__Acidimicrobiia;o__Acidimicrobiales;f__Acidimicrobiaceae;g__;s__
ASV460	27	20	0	39	31	24	18	0	0	0	0	37	42	34	0	k__Bacteria;p__Actinobacteriota;c__Thermoleophilia;o__Gaiellales;f__Gaiellaceae;g__Gaiella;s__
ASV461	0	0	0	0	0	35	17	37	0	0	37	0	98	38	67	k__Bacteria;p__Proteobacteria;c__Gammaproteobacteria;o__Xanthomonadales;f__Rhodanobacteraceae;g__Rhodanobacter
ASV462	22	15	0	0	25	58	31	0	39	57	14	0	25	21	21	k__Bacteria;p__Proteobacteria;c__Gammaproteobacteria;o__KF-JG30-C25;f__KF-JG30-C25;g__KF-JG30-C25;s__
ASV463	56	53	29	20	20	30	19	30	36	22	14	0	21	0	0	k__Bacteria;p__Proteobacteria;c__Alphaproteobacteria;o__Elsterales;f__;g__;s__
ASV464	11	27	22	24	0	24	29	16	15	10	28	33	33	29	27	k__Bacteria;p__Acidobacteriota;c__Acidobacteriae;o__Solibacterales;f__Solibacteraceae;g__Candidatus_Solibacter;s__
ASV465	0	0	0	27	37	27	23	14	30	0	25	0	26	45	37	k__Bacteria;p__Proteobacteria;c__Alphaproteobacteria;o__Elsterales;f__URHD0088;g__URHD0088;s__
ASV466	38	31	16	0	0	0	24	0	0	0	36	25	24	19	20	k__Bacteria;p__Proteobacteria;c__Gammaproteobacteria;o__Xanthomonadales;f__Xanthomonadaceae;g__Lysobacter;s__Lysobacter_dokdonensis
ASV467	38	26	18	0	0	14	0	0	0	0	32	30	26	21	0	k__Bacteria;p__Proteobacteria;c__Alphaproteobacteria;o__Rhizobiales;f__KF-JG30-B3;g__KF-JG30-B3;s__
ASV468	0	0	22	0	13	28	30	36	0	0	0	33	34	39	37	k__Bacteria;p__Actinobacteriota;c__Thermoleophilia;o__Gaiellales;f__;g__;s__
ASV469	0	0	39	0	0	0	0	0	0	0	41	53	0	0	37	k__Bacteria;p__Proteobacteria;c__Gammaproteobacteria;o__Burkholderiales;f__Nitrosomonadaceae;g__Ellin6067;s__
ASV470	0	25	0	0	18	56	51	0	66	52	9	0	0	31	16	k__Bacteria;p__Proteobacteria;c__Gammaproteobacteria;o__Burkholderiales;f__Oxalobacteraceae
ASV471	22	30	21	15	36	28	21	34	46	28	0	0	16	8	15	k__Bacteria;p__Acidobacteriota;c__Acidobacteriae;o__Subgroup_2;f__Subgroup_2;g__Subgroup_2;s__
ASV472	59	0	0	93	0	43	95	0	0	0	0	0	0	0	0	k__Bacteria;p__Proteobacteria;c__Gammaproteobacteria;o__Burkholderiales;f__Burkholderiaceae;g__Burkholderia-Caballeronia-Paraburkholderia
ASV473	0	54	57	17	0	0	0	0	23	0	0	0	30	0	0	k__Bacteria;p__Gemmatimonadota;c__Gemmatimonadetes;o__Gemmatimonadales;f__Gemmatimonadaceae;g__;s__
ASV474	18	16	0	26	22	33	51	43	34	48	25	0	27	18	23	k__Bacteria;p__Acidobacteriota;c__Acidobacteriae;o__Subgroup_13;f__Subgroup_13;g__Subgroup_13;s__
ASV475	21	15	24	18	14	0	11	15	15	0	27	24	14	24	34	k__Bacteria;p__Nitrospirota;c__Nitrospiria;o__Nitrospirales;f__Nitrospiraceae;g__Nitrospira;s__
ASV476	0	55	0	39	0	0	0	0	63	32	0	0	65	0	0	k__Bacteria
ASV477	20	22	0	22	40	16	22	27	0	0	37	0	18	36	0	k__Bacteria;p__Acidobacteriota;c__Acidobacteriae;o__Acidobacteriales;f__Koribacteraceae;g__Candidatus_Koribacter;s__
ASV478	27	40	9	25	54	0	17	19	12	13	17	17	23	16	28	k__Bacteria;p__Chloroflexi;c__Ktedonobacteria;o__Ktedonobacterales;f__Ktedonobacteraceae;g__FCPS473;s__
ASV479	22	9	13	19	42	16	8	23	16	38	25	15	16	18	16	k__Bacteria;p__Proteobacteria;c__Alphaproteobacteria;o__Sphingomonadales;f__Sphingomonadaceae;g__Rhizorhapis;s__Rhizorhapis_suberifaciens
ASV480	0	15	16	0	16	12	28	0	16	10	34	43	21	0	24	k__Bacteria;p__WPS-2;c__WPS-2;o__WPS-2;f__WPS-2;g__WPS-2;s__
ASV481	0	8	25	13	20	55	73	58	47	33	0	0	0	31	0	k__Bacteria;p__Proteobacteria;c__Alphaproteobacteria;o__Sphingomonadales;f__Sphingomonadaceae
ASV482	0	0	19	17	22	20	26	17	32	19	19	11	30	25	29	k__Bacteria;p__Proteobacteria;c__Alphaproteobacteria;o__Rhizobiales;f__Rhizobiaceae;g__Allorhizobium-Neorhizobium-Pararhizobium-Rhizobium
ASV483	3	0	0	0	2	18	308	10	8	0	0	0	0	12	0	k__Bacteria;p__Bacteroidota;c__Bacteroidia;o__Flavobacteriales;f__Weeksellaceae;g__Chryseobacterium
ASV484	0	0	0	0	0	16	0	67	0	16	0	48	65	25	0	k__Bacteria;p__Proteobacteria;c__Alphaproteobacteria;o__Rhizobiales;f__Xanthobacteraceae
ASV485	72	0	0	53	23	0	0	38	0	0	31	61	30	28	20	k__Bacteria;p__Proteobacteria;c__Alphaproteobacteria;o__Micropepsales;f__Micropepsaceae;g__;s__
ASV486	34	31	25	24	0	0	0	0	0	0	31	37	38	0	0	k__Bacteria
ASV487	18	19	0	24	28	20	0	0	25	35	37	25	34	0	0	k__Bacteria;p__Acidobacteriota;c__Vicinamibacteria;o__Vicinamibacterales;f__Vicinamibacteraceae;g__Vicinamibacteraceae;s__
ASV488	29	31	13	41	25	38	0	30	41	44	0	0	14	0	0	k__Bacteria;p__WPS-2;c__WPS-2;o__WPS-2;f__WPS-2;g__WPS-2;s__
ASV489	15	17	19	24	24	18	13	0	9	25	28	39	24	24	7	k__Bacteria;p__Latescibacterota;c__Latescibacterota;o__Latescibacterota;f__Latescibacterota;g__Latescibacterota;s__
ASV490	32	0	7	0	0	10	0	0	17	32	61	34	29	18	15	k__Bacteria;p__Acidobacteriota;c__Blastocatellia;o__11-24;f__11-24;g__11-24;s__
ASV491	30	0	25	0	23	0	19	17	26	40	18	0	24	23	32	k__Bacteria;p__Proteobacteria;c__Alphaproteobacteria;o__Rhizobiales;f__KF-JG30-B3;g__KF-JG30-B3;s__
ASV492	0	39	13	0	30	0	17	0	0	0	35	36	19	16	25	k__Bacteria;p__Acidobacteriota;c__Acidobacteriae;o__Acidobacteriales;f__Acidobacteriaceae_(Subgroup_1);g__Granulicella
ASV493	0	9	26	14	19	34	40	23	31	0	29	18	40	35	0	k__Bacteria;p__Acidobacteriota;c__Acidobacteriae;o__Acidobacteriales;f__Koribacteraceae;g__Candidatus_Koribacter
ASV494	0	0	0	0	0	31	37	39	44	21	0	0	23	44	40	k__Bacteria;p__Acidobacteriota;c__Acidobacteriae;o__Acidobacteriales;f__Acidobacteriaceae_(Subgroup_1);g__;s__
ASV495	18	15	29	27	0	19	10	0	9	22	28	20	25	36	15	k__Bacteria;p__Proteobacteria;c__Gammaproteobacteria;o__Burkholderiales;f__Rhodocyclaceae;g__Thauera
ASV496	104	0	44	28	0	0	44	0	26	0	14	0	0	0	0	k__Bacteria;p__Acidobacteriota;c__Acidobacteriae
ASV497	0	0	0	0	0	37	0	0	0	0	25	0	36	29	25	k__Bacteria;p__Proteobacteria;c__Gammaproteobacteria;o__Burkholderiales;f__Burkholderiaceae;g__Burkholderia-Caballeronia-Paraburkholderia
ASV498	0	16	0	0	17	27	32	21	25	0	0	35	42	31	33	k__Bacteria;p__Chloroflexi;c__Ktedonobacteria;o__Ktedonobacterales;f__JG30-KF-AS9;g__JG30-KF-AS9;s__
ASV499	0	0	14	0	0	67	23	21	24	0	25	24	50	34	22	k__Bacteria;p__Proteobacteria;c__Gammaproteobacteria;o__Burkholderiales;f__SC-I-84;g__SC-I-84
ASV500	0	0	0	0	0	66	60	65	103	73	0	0	0	0	0	k__Bacteria;p__Acidobacteriota;c__Acidobacteriae;o__Acidobacteriales;f__Koribacteraceae;g__Candidatus_Koribacter;s__
ASV501	24	0	42	0	78	0	45	0	0	0	0	0	0	0	11	k__Bacteria;p__Acidobacteriota;c__Acidobacteriae;o__Acidobacteriales
ASV502	29	22	0	31	0	40	49	35	62	55	0	0	0	0	0	k__Bacteria;p__Latescibacterota;c__Latescibacterota;o__Latescibacterota;f__Latescibacterota;g__Latescibacterota;s__
ASV503	18	31	0	0	22	20	0	39	25	16	0	0	0	0	25	k__Bacteria;p__Chloroflexi;c__Ktedonobacteria;o__Ktedonobacterales;f__Ktedonobacteraceae;g__HSB_OF53-F07;s__
ASV504	18	0	26	25	33	0	0	51	24	0	23	24	0	14	0	k__Bacteria;p__Chloroflexi;c__AD3;o__AD3;f__AD3;g__AD3;s__
ASV505	99	16	20	0	25	20	0	30	0	18	16	0	21	0	0	k__Bacteria;p__Acidobacteriota;c__Holophagae;o__Subgroup_7;f__Subgroup_7;g__Subgroup_7;s__
ASV506	77	48	65	22	37	11	21	13	0	27	0	0	0	0	8	k__Bacteria;p__Acidobacteriota;c__Acidobacteriae;o__Bryobacterales;f__Bryobacteraceae;g__Bryobacter;s__
ASV507	10	15	21	20	13	0	6	0	9	3	31	24	16	16	16	k__Bacteria;p__Proteobacteria;c__Alphaproteobacteria;o__Caulobacterales;f__Caulobacteraceae;g__Asticcacaulis
ASV508	15	16	13	16	0	19	12	0	0	26	27	32	33	28	12	k__Bacteria;p__Entotheonellaeota;c__Entotheonellia;o__Entotheonellales;f__Entotheonellaceae;g__Entotheonellaceae;s__
ASV509	18	0	16	0	0	27	19	0	0	46	15	0	51	0	24	k__Bacteria;p__Proteobacteria;c__Gammaproteobacteria;o__Burkholderiales;f__TRA3-20;g__TRA3-20
ASV510	23	25	12	16	15	39	11	15	21	24	17	17	24	17	18	k__Bacteria;p__WPS-2;c__WPS-2;o__WPS-2;f__WPS-2;g__WPS-2;s__
ASV511	0	6	0	19	0	24	27	24	0	0	14	19	42	33	58	k__Bacteria;p__Acidobacteriota;c__Acidobacteriae;o__Subgroup_13;f__Subgroup_13;g__Subgroup_13;s__
ASV512	0	0	0	18	19	13	0	0	0	0	69	114	0	76	0	k__Bacteria;p__Proteobacteria;c__Gammaproteobacteria;o__Burkholderiales;f__Oxalobacteraceae;g__Massilia
ASV513	0	0	0	36	0	0	34	0	61	0	36	28	0	59	0	k__Bacteria;p__Proteobacteria;c__Alphaproteobacteria;o__Rhizobiales;f__Xanthobacteraceae
ASV514	0	0	0	0	0	0	0	0	0	0	91	82	0	89	0	k__Bacteria;p__Actinobacteriota;c__Actinobacteria;o__Propionibacteriales;f__Nocardioidaceae;g__Marmoricola
ASV515	5	0	0	11	0	22	11	10	0	14	0	13	0	12	14	k__Bacteria;p__WPS-2;c__WPS-2;o__WPS-2;f__WPS-2;g__WPS-2;s__
ASV516	10	12	29	22	12	25	25	23	24	36	11	21	18	21	22	k__Bacteria;p__Acidobacteriota;c__Acidobacteriae;o__Bryobacterales;f__Bryobacteraceae;g__Bryobacter
ASV517	0	0	0	0	0	0	14	65	0	0	0	0	0	39	171	k__Bacteria;p__Acidobacteriota;c__Acidobacteriae;o__Acidobacteriales;f__;g__;s__
ASV518	0	0	0	0	0	35	25	0	0	24	0	70	35	64	58	k__Bacteria;p__Acidobacteriota;c__Acidobacteriae;o__Solibacterales;f__Solibacteraceae;g__Candidatus_Solibacter
ASV519	0	0	22	0	0	34	29	30	0	30	34	20	36	24	20	k__Bacteria;p__Actinobacteriota;c__Acidimicrobiia
ASV520	23	43	0	0	46	37	38	41	28	0	0	0	23	0	0	k__Bacteria;p__Proteobacteria;c__Alphaproteobacteria;o__Rhizobiales;f__Beijerinckiaceae;g__Roseiarcus;s__
ASV521	0	0	0	16	0	25	0	0	0	0	40	20	115	38	20	k__Bacteria;p__Proteobacteria;c__Gammaproteobacteria;o__Xanthomonadales;f__Rhodanobacteraceae;g__Rhodanobacter;s__Rhodanobacter_koreensis
ASV522	0	0	0	0	0	43	0	0	37	0	29	27	30	17	28	k__Bacteria;p__Proteobacteria;c__Gammaproteobacteria;o__Burkholderiales;f__Comamonadaceae;g__Ramlibacter
ASV523	0	26	21	0	0	27	27	29	23	22	37	0	26	24	47	k__Bacteria;p__Proteobacteria;c__Alphaproteobacteria;o__Acetobacterales;f__Acetobacteraceae
ASV524	0	0	0	0	0	0	0	0	72	0	0	0	128	29	104	k__Bacteria;p__Actinobacteriota;c__Actinobacteria;o__Micrococcales;f__Micrococcaceae;g__Arthrobacter
ASV525	12	25	23	0	28	20	10	19	18	18	16	24	36	24	0	k__Bacteria;p__Chloroflexi;c__TK10;o__TK10;f__TK10;g__TK10;s__bacterium_Ellin6519
ASV526	0	41	11	13	11	16	23	44	21	38	0	0	10	15	16	k__Bacteria;p__Acidobacteriota;c__Acidobacteriae;o__Subgroup_2;f__Subgroup_2;g__Subgroup_2;s__
ASV527	0	0	0	19	19	0	0	27	18	0	29	25	0	35	34	k__Bacteria;p__Proteobacteria;c__Gammaproteobacteria;o__Xanthomonadales;f__Rhodanobacteraceae;g__Dyella
ASV528	11	0	27	0	0	12	0	28	0	21	35	45	22	31	18	k__Bacteria;p__Chloroflexi;c__Ktedonobacteria;o__Ktedonobacterales;f__Ktedonobacteraceae;g__HSB_OF53-F07;s__
ASV529	76	29	96	29	48	17	0	0	0	0	0	0	0	0	0	k__Bacteria;p__Acidobacteriota;c__Acidobacteriae;o__Acidobacteriales;f__Acidobacteriaceae_(Subgroup_1);g__;s__
ASV530	0	0	0	0	19	43	41	34	0	30	0	0	50	40	22	k__Bacteria;p__Proteobacteria;c__Gammaproteobacteria;o__Burkholderiales;f__Burkholderiaceae;g__Burkholderia-Caballeronia-Paraburkholderia
ASV531	0	9	15	20	19	57	62	0	53	40	0	6	27	0	20	k__Bacteria;p__Bacteroidota;c__Bacteroidia;o__Cytophagales;f__Microscillaceae;g__
ASV532	0	164	27	0	40	16	0	0	0	0	0	16	0	0	0	k__Bacteria;p__Chloroflexi;c__Ktedonobacteria;o__Ktedonobacterales;f__JG30-KF-AS9;g__JG30-KF-AS9;s__
ASV533	0	3	12	8	0	18	12	28	10	13	15	26	63	31	31	k__Bacteria;p__Proteobacteria;c__Alphaproteobacteria;o__Micropepsales;f__Micropepsaceae;g__;s__
ASV534	0	0	0	28	0	39	24	0	24	0	0	32	103	39	34	k__Bacteria;p__Proteobacteria;c__Gammaproteobacteria;o__Burkholderiales;f__Burkholderiaceae;g__Burkholderia-Caballeronia-Paraburkholderia
ASV535	24	0	32	0	24	0	0	0	0	28	26	29	29	40	16	k__Bacteria;p__Proteobacteria;c__Gammaproteobacteria;o__Burkholderiales;f__Comamonadaceae;g__Ramlibacter
ASV536	18	0	13	55	30	39	20	37	42	47	0	12	0	0	0	k__Bacteria;p__Proteobacteria;c__Alphaproteobacteria;o__;f__;g__
ASV537	32	28	0	23	7	0	3	0	0	21	11	20	29	0	6	k__Bacteria;p__Nitrospirota;c__Thermodesulfovibrionia;o__;f__;g__;s__
ASV538	0	27	35	0	26	0	0	0	0	0	22	94	0	33	39	k__Bacteria;p__Acidobacteriota;c__Acidobacteriae;o__Acidobacteriales;f__;g__;s__
ASV539	0	0	37	25	0	0	48	23	46	0	0	46	0	0	0	k__Bacteria;p__Myxococcota;c__Polyangia;o__Polyangiales;f__Polyangiaceae;g__Pajaroellobacter;s__
ASV540	22	10	23	30	17	34	35	31	28	70	0	0	24	0	0	k__Bacteria
ASV541	0	8	0	0	0	17	18	24	0	0	17	43	32	30	32	k__Bacteria;p__Acidobacteriota;c__Acidobacteriae;o__Bryobacterales;f__Bryobacteraceae;g__Bryobacter;s__Acidobacteriaceae_bacterium
ASV542	0	0	0	0	0	38	30	31	0	0	0	0	82	0	78	k__Bacteria;p__Actinobacteriota;c__Actinobacteria;o__Propionibacteriales;f__Nocardioidaceae;g__Marmoricola
ASV543	18	22	39	24	18	32	0	0	0	0	27	14	26	0	7	k__Bacteria;p__Chloroflexi;c__Anaerolineae;o__Anaerolineales;f__Anaerolineaceae;g__;s__
ASV544	56	18	0	0	58	0	25	26	36	0	0	33	0	0	0	k__Bacteria;p__Acidobacteriota;c__Acidobacteriae;o__Acidobacteriales;f__;g__;s__
ASV545	10	0	28	16	0	14	0	0	20	10	34	37	33	47	28	k__Bacteria;p__Actinobacteriota;c__Acidimicrobiia;o__;f__;g__;s__
ASV546	24	29	62	0	33	25	19	20	35	0	0	17	0	17	0	k__Bacteria;p__Proteobacteria;c__Alphaproteobacteria;o__Rhizobiales;f__Xanthobacteraceae
ASV547	70	0	0	0	0	0	0	0	0	0	0	27	36	26	24	k__Bacteria;p__Acidobacteriota;c__Vicinamibacteria;o__Vicinamibacterales;f__;g__;s__
ASV548	0	31	40	29	18	40	37	34	48	27	0	0	0	0	14	k__Bacteria;p__Proteobacteria;c__Alphaproteobacteria;o__Sphingomonadales;f__Sphingomonadaceae;g__Sphingomonas
ASV549	0	0	25	21	0	24	22	43	31	0	0	32	33	37	0	k__Bacteria;p__Acidobacteriota;c__Acidobacteriae;o__Acidobacteriales;f__Acidobacteriaceae_(Subgroup_1);g__Terracidiphilus;s__
ASV550	54	0	0	44	27	20	11	29	9	0	0	0	21	23	19	k__Bacteria;p__Verrucomicrobiota;c__Verrucomicrobiae;o__Chthoniobacterales;f__Chthoniobacteraceae;g__Candidatus_Udaeobacter;s__
ASV551	29	27	21	0	18	20	32	31	34	0	3	11	12	17	14	k__Bacteria;p__Gemmatimonadota;c__Gemmatimonadetes;o__Gemmatimonadales;f__Gemmatimonadaceae;g__Gemmatimonas;s__
ASV552	0	0	0	40	0	44	49	59	62	0	0	0	0	64	0	k__Bacteria;p__Proteobacteria;c__Gammaproteobacteria;o__Burkholderiales;f__Nitrosomonadaceae;g__Ellin6067;s__
ASV553	0	0	0	0	26	0	38	25	0	75	0	0	21	52	25	k__Bacteria;p__Acidobacteriota;c__Vicinamibacteria;o__Vicinamibacterales;f__Vicinamibacteraceae;g__Vicinamibacteraceae;s__
ASV554	0	34	0	41	0	29	35	45	45	0	0	0	26	0	0	k__Bacteria;p__Chloroflexi;c__TK10;o__TK10;f__TK10;g__TK10;s__bacterium_Ellin6519
ASV555	24	0	0	0	0	40	36	35	36	0	27	36	24	26	15	k__Bacteria;p__Proteobacteria;c__Gammaproteobacteria;o__Burkholderiales;f__SC-I-84;g__SC-I-84;s__beta_proteobacterium
ASV556	59	0	0	0	0	0	42	0	0	52	0	0	0	75	0	k__Bacteria
ASV557	0	33	33	0	0	43	36	48	51	43	0	22	0	0	0	k__Bacteria;p__Acidobacteriota;c__Vicinamibacteria;o__Vicinamibacterales;f__;g__;s__
ASV558	0	10	19	0	0	0	0	0	0	0	0	43	40	0	17	k__Bacteria;p__Bacteroidota;c__Bacteroidia;o__Sphingobacteriales;f__Sphingobacteriaceae;g__Mucilaginibacter
ASV559	0	0	0	51	0	0	0	0	0	0	60	35	31	94	40	k__Bacteria;p__Gemmatimonadota;c__Gemmatimonadetes;o__Gemmatimonadales;f__Gemmatimonadaceae;g__;s__Acidobacteria_bacterium
ASV560	0	0	19	0	0	0	0	0	0	0	63	83	49	29	40	k__Bacteria;p__Acidobacteriota;c__Acidobacteriae;o__Bryobacterales;f__Bryobacteraceae;g__Bryobacter;s__
ASV562	15	13	13	21	14	24	37	16	0	22	14	14	10	21	16	k__Bacteria;p__Acidobacteriota;c__Acidobacteriae;o__Bryobacterales;f__Bryobacteraceae;g__Bryobacter;s__
ASV563	0	0	0	49	0	42	20	30	44	59	0	0	0	0	15	k__Bacteria;p__Proteobacteria;c__Alphaproteobacteria;o__Caulobacterales;f__Caulobacteraceae;g__Phenylobacterium
ASV564	25	20	0	0	26	0	0	19	21	33	0	0	0	10	33	k__Bacteria;p__Proteobacteria;c__Alphaproteobacteria;o__Sphingomonadales;f__Sphingomonadaceae;g__Sphingomonas
ASV565	0	45	0	0	0	50	21	41	17	14	30	0	0	35	22	k__Bacteria;p__Chloroflexi;c__AD3;o__AD3;f__AD3;g__AD3;s__
ASV567	151	17	77	0	0	8	0	0	0	12	0	0	0	0	0	k__Bacteria;p__Acidobacteriota;c__Acidobacteriae;o__Subgroup_2;f__Subgroup_2;g__Subgroup_2;s__
ASV568	13	0	18	35	18	28	0	0	17	19	24	24	18	17	15	k__Bacteria;p__Proteobacteria;c__Alphaproteobacteria;o__Rhizobiales;f__Xanthobacteraceae;g__Bradyrhizobium
ASV569	36	40	69	25	46	0	21	0	0	0	0	0	0	0	0	k__Bacteria;p__Proteobacteria;c__Alphaproteobacteria;o__Elsterales;f__;g__;s__
ASV570	28	13	19	19	15	31	22	30	15	25	17	0	10	33	0	k__Bacteria;p__Acidobacteriota;c__Acidobacteriae;o__Bryobacterales;f__Bryobacteraceae;g__Bryobacter;s__
ASV571	50	0	18	0	0	15	25	18	32	0	0	20	22	21	16	k__Bacteria;p__Proteobacteria;c__Alphaproteobacteria;o__Caulobacterales;f__Caulobacteraceae;g__Phenylobacterium
ASV572	11	0	0	0	0	0	0	0	0	0	44	22	50	44	31	k__Bacteria;p__Proteobacteria;c__Gammaproteobacteria;o__Burkholderiales;f__Comamonadaceae
ASV573	20	17	0	0	25	13	0	0	0	19	18	32	30	8	14	k__Bacteria;p__NB1-j;c__NB1-j;o__NB1-j;f__NB1-j;g__NB1-j;s__
ASV574	18	19	0	21	21	0	23	31	30	0	0	33	0	30	25	k__Bacteria;p__Chloroflexi;c__Ktedonobacteria;o__Ktedonobacterales;f__JG30-KF-AS9;g__JG30-KF-AS9;s__
ASV575	0	0	0	0	0	0	0	0	0	0	52	0	0	50	51	k__Bacteria;p__Firmicutes;c__Bacilli;o__Bacillales;f__Planococcaceae;g__Sporosarcina
ASV576	0	0	0	0	0	15	14	18	0	14	37	28	0	35	31	k__Bacteria;p__Chloroflexi;c__TK10;o__TK10;f__TK10;g__TK10;s__bacterium_Ellin6519
ASV577	0	29	19	11	22	5	7	0	19	0	21	26	18	15	0	k__Bacteria;p__Gemmatimonadota;c__Gemmatimonadetes;o__Gemmatimonadales;f__Gemmatimonadaceae;g__;s__
ASV578	21	95	0	18	0	0	15	20	17	8	20	13	0	16	0	k__Bacteria;p__Acidobacteriota;c__Acidobacteriae;o__Acidobacteriales;f__Koribacteraceae;g__Candidatus_Koribacter;s__
ASV579	6	0	9	14	9	14	14	21	15	11	18	19	28	35	25	k__Bacteria;p__Proteobacteria;c__Alphaproteobacteria
ASV580	123	7	10	15	16	9	23	0	0	10	0	0	0	0	0	k__Bacteria;p__Acidobacteriota;c__Holophagae;o__Subgroup_7;f__Subgroup_7;g__Subgroup_7;s__
ASV581	15	0	0	15	19	12	17	0	0	31	30	26	18	22	8	k__Bacteria;p__Latescibacterota;c__Latescibacterota;o__Latescibacterota;f__Latescibacterota;g__Latescibacterota;s__
ASV582	14	22	0	14	20	29	57	36	23	21	0	0	15	0	0	k__Bacteria;p__Verrucomicrobiota;c__Verrucomicrobiae;o__Pedosphaerales;f__Pedosphaeraceae;g__Ellin516;s__
ASV583	0	0	0	0	0	29	0	34	20	51	0	55	49	32	37	k__Bacteria;p__Acidobacteriota;c__Acidobacteriae;o__Subgroup_2;f__Subgroup_2;g__Subgroup_2;s__
ASV584	0	35	0	0	0	26	45	45	0	102	0	0	0	0	0	k__Bacteria;p__Proteobacteria;c__Alphaproteobacteria;o__Rhizobiales;f__Xanthobacteraceae
ASV585	91	43	31	22	48	15	0	0	0	10	0	0	0	0	0	k__Bacteria;p__WPS-2;c__WPS-2;o__WPS-2;f__WPS-2;g__WPS-2;s__
ASV586	26	0	0	0	0	0	0	0	61	59	0	25	0	23	28	k__Bacteria;p__Actinobacteriota;c__Actinobacteria;o__Micromonosporales;f__Micromonosporaceae;g__Luedemannella;s__
ASV587	0	32	0	43	0	0	0	0	0	52	0	0	70	0	0	k__Bacteria;p__Proteobacteria;c__Alphaproteobacteria;o__Rhizobiales;f__Rhizobiaceae;g__Mesorhizobium
ASV588	12	19	25	0	34	14	0	0	0	0	23	36	28	0	0	k__Bacteria;p__NB1-j;c__NB1-j;o__NB1-j;f__NB1-j;g__NB1-j;s__
ASV589	0	0	20	32	0	25	0	0	0	0	30	0	53	0	0	k__Bacteria;p__Proteobacteria;c__Alphaproteobacteria;o__Sphingomonadales;f__Sphingomonadaceae;g__Sphingomonas
ASV590	0	5	0	0	0	18	0	0	0	0	0	50	57	62	38	k__Bacteria;p__Proteobacteria;c__Gammaproteobacteria;o__Burkholderiales;f__Nitrosomonadaceae;g__Nitrosospira
ASV591	21	10	58	9	18	15	16	20	40	24	0	0	0	0	4	k__Bacteria;p__Gemmatimonadota;c__Gemmatimonadetes;o__Gemmatimonadales;f__Gemmatimonadaceae;g__;s__
ASV592	31	37	15	24	26	0	0	0	28	0	0	0	44	0	0	k__Bacteria;p__Chloroflexi;c__Dehalococcoidia;o__S085;f__S085;g__S085;s__
ASV593	0	11	13	0	20	17	18	10	0	16	28	19	32	42	17	k__Bacteria;p__Acidobacteriota;c__Acidobacteriae;o__Solibacterales;f__Solibacteraceae;g__Candidatus_Solibacter;s__
ASV594	98	40	38	0	44	0	0	0	30	0	0	0	0	0	0	k__Bacteria;p__Acidobacteriota;c__Acidobacteriae;o__Subgroup_2;f__Subgroup_2;g__Subgroup_2;s__
ASV595	0	0	0	17	0	24	30	21	16	0	16	26	11	22	31	k__Bacteria;p__Acidobacteriota;c__Acidobacteriae;o__Acidobacteriales;f__;g__;s__
ASV596	0	0	0	0	37	21	18	0	31	34	0	31	26	40	0	k__Bacteria;p__Proteobacteria;c__Gammaproteobacteria;o__Burkholderiales;f__TRA3-20;g__TRA3-20;s__
ASV597	0	0	0	29	0	0	0	0	0	0	42	38	30	31	79	k__Bacteria;p__Acidobacteriota;c__Acidobacteriae;o__Subgroup_2;f__Subgroup_2;g__Subgroup_2;s__
ASV598	42	0	0	0	0	0	0	0	17	34	0	20	29	11	15	k__Bacteria;p__Proteobacteria;c__Gammaproteobacteria;o__PLTA13;f__PLTA13;g__PLTA13;s__
ASV599	0	0	0	37	0	0	0	0	0	0	47	49	0	43	36	k__Bacteria;p__Bacteroidota;c__Bacteroidia;o__Chitinophagales;f__Chitinophagaceae;g__Puia;s__
ASV600	0	20	0	21	0	18	30	0	0	0	33	13	32	26	20	k__Bacteria;p__Proteobacteria;c__Alphaproteobacteria;o__Sphingomonadales;f__Sphingomonadaceae;g__Sphingomonas
ASV601	0	0	6	0	24	22	30	33	37	26	39	0	0	25	26	k__Bacteria;p__Proteobacteria;c__Gammaproteobacteria;o__Burkholderiales;f__Burkholderiaceae;g__Burkholderia-Caballeronia-Paraburkholderia
ASV602	0	0	23	47	0	53	0	72	39	71	0	0	0	0	0	k__Bacteria;p__Proteobacteria;c__Alphaproteobacteria;o__Micropepsales;f__Micropepsaceae;g__;s__
ASV603	18	20	19	21	21	17	9	18	20	23	0	11	11	15	23	k__Bacteria;p__Actinobacteriota;c__Acidimicrobiia;o__IMCC26256;f__IMCC26256;g__IMCC26256;s__
ASV604	0	0	28	20	0	27	0	0	0	0	38	53	36	0	0	k__Bacteria;p__Methylomirabilota;c__Methylomirabilia;o__Rokubacteriales;f__Rokubacteriales;g__Rokubacteriales;s__
ASV605	0	33	43	0	35	22	0	0	0	21	27	30	0	0	0	k__Bacteria;p__Firmicutes;c__Bacilli;o__Bacillales;f__Bacillaceae;g__Bacillus;s__Bacillus_nealsonii
ASV606	0	0	50	0	0	0	0	0	21	0	15	54	12	18	21	k__Bacteria;p__Acidobacteriota;c__Acidobacteriae;o__Acidobacteriales;f__Acidobacteriaceae_(Subgroup_1);g__Edaphobacter;s__
ASV607	0	83	0	61	0	0	0	0	0	0	0	61	0	0	56	k__Bacteria;p__Chloroflexi;c__Ktedonobacteria;o__Ktedonobacterales;f__JG30-KF-AS9;g__JG30-KF-AS9;s__
ASV608	22	0	0	48	0	0	32	31	0	0	30	0	0	0	20	k__Bacteria;p__Proteobacteria;c__Gammaproteobacteria;o__Xanthomonadales;f__Rhodanobacteraceae;g__Dokdonella;s__
ASV609	18	0	0	0	0	0	0	0	37	84	0	36	0	50	32	k__Bacteria;p__Acidobacteriota;c__Acidobacteriae;o__Solibacterales;f__Solibacteraceae;g__Candidatus_Solibacter;s__
ASV610	28	10	0	0	0	0	0	0	13	0	35	23	0	30	19	k__Bacteria;p__NB1-j;c__NB1-j;o__NB1-j;f__NB1-j;g__NB1-j;s__
ASV611	0	18	43	20	27	22	0	0	0	0	27	35	17	0	0	k__Bacteria;p__Acidobacteriota;c__Subgroup_18;o__Subgroup_18;f__Subgroup_18;g__Subgroup_18;s__
ASV612	7	28	5	7	7	18	6	0	8	10	7	34	34	7	20	k__Bacteria;p__Planctomycetota;c__Phycisphaerae;o__Tepidisphaerales;f__WD2101_soil_group;g__WD2101_soil_group;s__
ASV613	0	60	0	0	0	0	0	0	0	0	0	0	0	0	32	k__Bacteria;p__Actinobacteriota;c__Thermoleophilia;o__Gaiellales;f__;g__
ASV614	0	9	31	12	0	17	14	11	0	23	21	21	0	30	17	k__Bacteria;p__Acidobacteriota;c__Vicinamibacteria;o__Vicinamibacterales;f__Vicinamibacteraceae;g__Vicinamibacteraceae;s__
ASV615	23	36	0	19	33	0	0	23	0	0	0	52	0	39	46	k__Bacteria;p__Proteobacteria;c__Gammaproteobacteria
ASV616	36	0	0	4	0	0	7	0	14	21	16	12	22	22	14	k__Bacteria;p__Proteobacteria;c__Alphaproteobacteria;o__Caulobacterales;f__Hyphomonadaceae;g__SWB02;s__
ASV617	0	10	15	0	8	53	34	9	38	49	7	0	25	9	0	k__Bacteria;p__Proteobacteria;c__Gammaproteobacteria;o__Xanthomonadales;f__Rhodanobacteraceae;g__Dyella
ASV618	12	19	32	17	22	14	22	14	14	0	30	5	19	0	0	k__Bacteria;p__Proteobacteria;c__Alphaproteobacteria;o__Rhodospirillales;f__Magnetospirillaceae;g__;s__
ASV619	93	0	0	52	0	0	20	40	0	0	22	0	0	0	0	k__Bacteria;p__Acidobacteriota;c__Acidobacteriae;o__Acidobacteriales;f__;g__;s__
ASV620	17	20	27	0	14	0	0	7	17	14	0	9	0	0	13	k__Bacteria;p__Latescibacterota;c__Latescibacterota;o__Latescibacterota;f__Latescibacterota;g__Latescibacterota;s__
ASV621	0	0	0	0	0	0	0	0	0	0	64	41	50	32	39	k__Bacteria;p__Proteobacteria;c__Gammaproteobacteria;o__Burkholderiales;f__Burkholderiaceae;g__Burkholderia-Caballeronia-Paraburkholderia
ASV622	66	11	13	27	44	9	0	23	0	0	13	18	0	0	12	k__Bacteria;p__Acidobacteriota;c__Acidobacteriae;o__Acidobacteriales;f__;g__;s__
ASV623	22	0	0	0	0	24	24	0	0	0	0	0	0	49	39	k__Bacteria;p__Actinobacteriota;c__Actinobacteria;o__Micrococcales;f__Micrococcaceae;g__Pseudarthrobacter
ASV624	18	20	0	30	0	20	19	0	0	0	18	23	27	20	19	k__Bacteria;p__Chloroflexi;c__AD3;o__AD3;f__AD3;g__AD3;s__
ASV625	0	0	0	27	0	0	19	0	0	0	14	41	28	23	26	k__Bacteria;p__Proteobacteria;c__Alphaproteobacteria;o__Reyranellales;f__Reyranellaceae;g__Reyranella
ASV626	0	0	0	0	0	0	41	0	47	58	0	0	0	36	0	k__Bacteria;p__Proteobacteria;c__Alphaproteobacteria;o__Dongiales;f__Dongiaceae;g__Dongia;s__
ASV627	71	0	39	36	0	0	0	0	0	0	0	0	0	0	0	k__Bacteria;p__Chloroflexi;c__AD3;o__AD3;f__AD3;g__AD3;s__
ASV628	20	0	30	28	0	18	0	12	17	35	0	22	0	25	0	k__Bacteria;p__Acidobacteriota;c__Vicinamibacteria;o__Vicinamibacterales;f__Vicinamibacteraceae;g__Vicinamibacteraceae;s__
ASV629	22	22	23	19	10	21	6	0	0	18	14	18	19	5	0	k__Bacteria;p__Proteobacteria;c__Gammaproteobacteria;o__Burkholderiales;f__B1-7BS;g__B1-7BS;s__
ASV630	120	11	23	0	31	0	18	28	0	14	0	0	0	0	0	k__Bacteria;p__Gemmatimonadota;c__Gemmatimonadetes;o__Gemmatimonadales;f__Gemmatimonadaceae;g__;s__
ASV631	0	0	0	0	0	30	0	0	0	0	37	0	50	37	26	k__Bacteria;p__Myxococcota;c__Polyangia;o__Polyangiales;f__Polyangiaceae;g__Pajaroellobacter;s__
ASV632	21	0	32	0	13	38	36	27	32	0	0	11	10	0	14	k__Bacteria;p__Proteobacteria;c__Gammaproteobacteria;o__Burkholderiales;f__Nitrosomonadaceae;g__IS-44;s__
ASV633	0	0	29	0	18	0	30	35	0	33	0	28	0	36	31	k__Bacteria
ASV634	12	16	0	17	0	36	0	0	44	0	0	0	25	0	23	k__Bacteria;p__Chloroflexi;c__Ktedonobacteria;o__Ktedonobacterales;f__Ktedonobacteraceae;g__HSB_OF53-F07;s__
ASV635	13	24	14	9	16	0	6	0	0	25	18	11	19	23	15	k__Bacteria;p__Latescibacterota;c__Latescibacterota;o__Latescibacterota;f__Latescibacterota;g__Latescibacterota;s__
ASV636	14	27	28	0	20	27	0	0	0	0	0	23	32	0	0	k__Bacteria;p__Proteobacteria;c__Alphaproteobacteria;o__Rhizobiales;f__Xanthobacteraceae;g__
ASV637	15	0	0	0	0	0	18	24	78	40	0	0	0	13	29	k__Bacteria;p__Proteobacteria;c__Alphaproteobacteria;o__Rhizobiales;f__Hyphomicrobiaceae;g__Pedomicrobium;s__
ASV638	17	15	21	39	0	19	0	0	0	0	23	17	0	40	16	k__Bacteria;p__Proteobacteria;c__Alphaproteobacteria;o__Sphingomonadales;f__Sphingomonadaceae;g__Sphingomonas
ASV639	0	32	23	0	41	0	0	0	0	0	0	33	32	0	0	k__Bacteria;p__Acidobacteriota;c__Vicinamibacteria;o__Vicinamibacterales;f__Vicinamibacteraceae;g__Vicinamibacteraceae;s__
ASV640	0	0	0	0	0	0	0	0	0	0	44	55	45	35	28	k__Bacteria;p__Acidobacteriota;c__Acidobacteriae;o__Acidobacteriales;f__Acidobacteriaceae_(Subgroup_1)
ASV641	0	0	0	37	29	0	0	0	0	0	51	0	0	0	35	k__Bacteria;p__Proteobacteria;c__Alphaproteobacteria;o__Sphingomonadales;f__Sphingomonadaceae;g__Sphingomonas
ASV642	21	13	50	18	0	33	0	10	0	0	25	24	0	29	0	k__Bacteria;p__Actinobacteriota;c__Thermoleophilia;o__Gaiellales;f__;g__;s__
ASV643	18	13	7	16	16	28	6	9	32	29	0	16	20	0	8	k__Bacteria;p__Proteobacteria;c__Alphaproteobacteria;o__Sphingomonadales;f__Sphingomonadaceae;g__Sphingobium
ASV644	14	0	0	14	0	12	0	0	0	0	48	0	23	12	16	k__Bacteria;p__Methylomirabilota;c__Methylomirabilia;o__Rokubacteriales;f__Rokubacteriales;g__Rokubacteriales;s__
ASV645	16	16	35	18	32	19	0	7	27	15	13	0	0	11	0	k__Bacteria;p__Acidobacteriota;c__Acidobacteriae;o__Acidobacteriales;f__Acidobacteriaceae_(Subgroup_1);g__Occallatibacter
ASV646	5	0	9	0	13	26	19	25	12	13	10	11	16	21	30	k__Bacteria;p__Acidobacteriota;c__Acidobacteriae;o__Solibacterales;f__Solibacteraceae;g__Candidatus_Solibacter;s__
ASV647	0	0	0	0	0	0	24	0	41	11	11	26	26	0	19	k__Bacteria;p__Chloroflexi;c__Ktedonobacteria;o__Ktedonobacterales;f__JG30-KF-AS9;g__JG30-KF-AS9;s__
ASV648	18	27	25	12	9	0	0	0	9	0	24	11	32	0	7	k__Bacteria;p__Gemmatimonadota;c__Gemmatimonadetes;o__Gemmatimonadales;f__Gemmatimonadaceae;g__;s__
ASV649	0	0	7	0	8	15	21	0	17	11	31	45	24	26	25	k__Bacteria;p__Chloroflexi;c__Ktedonobacteria;o__Ktedonobacterales;f__JG30-KF-AS9;g__JG30-KF-AS9;s__
ASV650	0	0	0	37	0	64	68	0	97	0	0	0	0	0	0	k__Bacteria;p__Proteobacteria;c__Gammaproteobacteria;o__Burkholderiales;f__Burkholderiaceae;g__Cupriavidus
ASV651	15	19	0	12	0	10	0	0	12	20	0	22	27	27	16	k__Bacteria;p__NB1-j;c__NB1-j;o__NB1-j;f__NB1-j;g__NB1-j;s__
ASV652	0	0	149	0	30	0	0	42	0	0	0	60	0	0	0	k__Bacteria;p__Acidobacteriota;c__Acidobacteriae;o__Acidobacteriales;f__;g__;s__
ASV653	7	0	8	12	14	17	0	10	6	8	20	25	15	15	24	k__Bacteria;p__Nitrospirota;c__Nitrospiria;o__Nitrospirales;f__Nitrospiraceae;g__Nitrospira;s__
ASV654	0	0	0	11	12	32	22	53	37	47	0	0	11	0	20	k__Bacteria;p__Gemmatimonadota;c__Gemmatimonadetes;o__Gemmatimonadales;f__Gemmatimonadaceae;g__;s__
ASV655	9	0	7	31	12	0	12	9	21	21	0	28	12	21	19	k__Bacteria;p__Proteobacteria;c__Gammaproteobacteria;o__Burkholderiales
ASV656	29	0	31	0	25	25	0	0	0	0	27	20	0	0	26	k__Bacteria;p__Proteobacteria;c__Alphaproteobacteria;o__Acetobacterales;f__Acetobacteraceae
ASV657	0	0	53	30	0	50	21	29	25	47	0	0	0	0	0	k__Bacteria;p__Actinobacteriota;c__Actinobacteria;o__Streptomycetales;f__Streptomycetaceae;g__Streptomyces
ASV658	8	13	21	14	0	27	0	0	0	0	24	20	20	13	0	k__Bacteria;p__Acidobacteriota;c__Blastocatellia;o__11-24;f__11-24;g__11-24;s__
ASV659	0	23	21	8	19	20	19	19	14	0	15	0	0	23	18	k__Bacteria;p__Proteobacteria;c__Alphaproteobacteria;o__Elsterales
ASV660	26	27	0	17	14	15	13	0	0	0	18	0	17	19	7	k__Bacteria;p__MBNT15;c__MBNT15;o__MBNT15;f__MBNT15;g__MBNT15;s__delta_proteobacterium
ASV661	70	10	12	25	36	0	0	0	28	16	0	0	0	0	0	k__Bacteria;p__Acidobacteriota;c__Holophagae;o__Subgroup_7;f__Subgroup_7;g__Subgroup_7;s__
ASV663	0	21	0	0	0	11	25	0	34	64	0	13	0	23	14	k__Bacteria;p__Proteobacteria;c__Gammaproteobacteria;o__Burkholderiales
ASV664	0	30	0	24	0	38	0	0	0	0	0	29	0	71	0	k__Bacteria;p__Proteobacteria;c__Gammaproteobacteria;o__Burkholderiales;f__SC-I-84;g__SC-I-84
ASV665	16	15	15	12	14	15	7	0	8	14	19	21	20	4	6	k__Bacteria;p__Myxococcota;c__bacteriap25;o__bacteriap25;f__bacteriap25;g__bacteriap25;s__
ASV666	0	0	0	0	0	16	0	0	0	0	28	39	34	27	27	k__Bacteria;p__Chloroflexi;c__AD3;o__AD3;f__AD3;g__AD3;s__
ASV667	20	0	35	48	15	0	32	34	0	0	32	0	0	0	28	k__Bacteria;p__Proteobacteria;c__Gammaproteobacteria;o__Burkholderiales;f__Comamonadaceae;g__Variovorax
ASV668	10	0	0	15	0	18	15	25	39	17	18	11	14	12	19	k__Bacteria;p__Proteobacteria;c__Gammaproteobacteria;o__KF-JG30-C25;f__KF-JG30-C25;g__KF-JG30-C25;s__
ASV669	0	0	41	36	0	0	0	0	0	0	33	42	21	51	36	k__Bacteria;p__Proteobacteria;c__Alphaproteobacteria;o__Rhizobiales;f__Beijerinckiaceae;g__Roseiarcus;s__
ASV670	5	15	18	12	18	12	0	0	8	31	29	22	15	17	7	k__Bacteria;p__Entotheonellaeota;c__Entotheonellia;o__Entotheonellales;f__Entotheonellaceae;g__Entotheonellaceae;s__
ASV671	0	0	5	7	0	17	19	21	18	0	26	31	24	19	40	k__Bacteria;p__Acidobacteriota;c__Acidobacteriae;o__Subgroup_13;f__Subgroup_13;g__Subgroup_13;s__
ASV672	25	0	0	0	8	0	0	0	0	26	18	30	0	32	15	k__Bacteria;p__Proteobacteria;c__Gammaproteobacteria;o__Burkholderiales;f__Nitrosomonadaceae;g__MND1;s__
ASV673	0	10	0	15	17	5	12	6	0	0	41	25	18	39	19	k__Bacteria;p__Gemmatimonadota;c__Gemmatimonadetes;o__Gemmatimonadales;f__Gemmatimonadaceae;g__Gemmatimonas;s__
ASV674	0	6	0	16	0	0	20	0	10	14	27	27	22	39	20	k__Bacteria;p__Proteobacteria;c__Gammaproteobacteria;o__Burkholderiales;f__SC-I-84;g__SC-I-84;s__
ASV675	14	0	0	11	0	23	28	25	35	38	15	16	0	0	30	k__Bacteria;p__Acidobacteriota;c__Acidobacteriae;o__Acidobacteriales;f__Koribacteraceae;g__Candidatus_Koribacter;s__
ASV676	19	12	8	10	0	7	12	4	15	20	10	8	18	20	9	k__Bacteria;p__Acidobacteriota;c__Subgroup_22;o__Subgroup_22;f__Subgroup_22;g__Subgroup_22;s__
ASV677	0	36	0	0	0	0	33	61	0	0	0	0	0	38	77	k__Bacteria;p__Acidobacteriota;c__Blastocatellia;o__11-24;f__11-24;g__11-24;s__
ASV678	32	13	20	0	0	0	0	2	0	11	24	0	31	22	13	k__Bacteria;p__Sva0485;c__Sva0485;o__Sva0485;f__Sva0485;g__Sva0485;s__
ASV679	15	8	30	16	0	29	21	0	21	7	20	13	9	13	15	k__Bacteria;p__Proteobacteria;c__Alphaproteobacteria;o__Elsterales;f__;g__;s__
ASV680	0	40	0	0	0	0	39	32	0	0	63	0	0	0	0	k__Bacteria;p__Acidobacteriota;c__Acidobacteriae;o__Acidobacteriales;f__Acidobacteriaceae_(Subgroup_1)
ASV681	0	0	0	17	0	25	29	15	23	13	13	0	11	29	0	k__Bacteria;p__Actinobacteriota;c__Actinobacteria;o__Corynebacteriales;f__Mycobacteriaceae;g__Mycobacterium
ASV682	7	18	0	0	9	13	17	18	10	0	16	22	17	14	13	k__Bacteria;p__Gemmatimonadota;c__Gemmatimonadetes;o__Gemmatimonadales;f__Gemmatimonadaceae;g__Roseisolibacter;s__
ASV683	0	13	0	0	16	49	57	42	32	50	0	0	0	0	0	k__Bacteria;p__Bacteroidota;c__Bacteroidia;o__Chitinophagales;f__Chitinophagaceae;g__Puia;s__
ASV684	0	8	10	0	0	19	0	27	0	0	32	54	48	0	28	k__Bacteria;p__Chloroflexi;c__Ktedonobacteria;o__Ktedonobacterales;f__Ktedonobacteraceae;g__HSB_OF53-F07;s__
ASV685	0	0	0	0	0	12	0	0	0	0	33	42	36	49	34	k__Bacteria;p__Acidobacteriota;c__Acidobacteriae;o__Acidobacteriales;f__Koribacteraceae;g__Candidatus_Koribacter;s__
ASV687	16	18	0	0	0	0	0	0	0	0	18	25	15	34	20	k__Bacteria;p__Proteobacteria;c__Alphaproteobacteria;o__Rhizobiales;f__Xanthobacteraceae;g__Rhodoplanes;s__
ASV688	8	20	17	17	15	14	12	0	0	17	14	23	25	0	0	k__Bacteria;p__Actinobacteriota;c__Thermoleophilia;o__Solirubrobacterales;f__67-14;g__67-14;s__
ASV689	9	21	0	0	0	15	0	33	17	0	0	19	0	21	0	k__Bacteria;p__WPS-2;c__WPS-2;o__WPS-2;f__WPS-2;g__WPS-2;s__
ASV690	41	28	0	0	27	38	0	0	31	0	0	0	25	0	12	k__Bacteria;p__Proteobacteria;c__Gammaproteobacteria;o__Enterobacterales;f__Enterobacteriaceae;g__Enterobacter
ASV691	43	0	0	0	33	0	0	41	0	0	22	41	0	41	0	k__Bacteria;p__Acidobacteriota;c__Acidobacteriae;o__Acidobacteriales
ASV692	0	22	0	0	33	15	0	0	0	30	29	33	39	0	0	k__Bacteria;p__Latescibacterota;c__Latescibacterota;o__Latescibacterota;f__Latescibacterota;g__Latescibacterota;s__
ASV693	0	13	14	12	0	42	27	20	37	19	0	0	31	13	11	k__Bacteria;p__Proteobacteria;c__Alphaproteobacteria;o__Sphingomonadales;f__Sphingomonadaceae
ASV694	0	0	0	0	0	0	0	33	45	18	0	0	35	25	23	k__Bacteria;p__Actinobacteriota;c__Actinobacteria;o__Frankiales;f__Acidothermaceae;g__Acidothermus;s__
ASV695	0	0	0	21	0	0	0	0	0	0	66	42	25	33	0	k__Bacteria;p__Acidobacteriota;c__Acidobacteriae;o__Acidobacteriales;f__Acidobacteriaceae_(Subgroup_1);g__Granulicella
ASV696	0	17	0	19	24	19	28	25	10	27	12	0	0	0	16	k__Bacteria;p__Proteobacteria;c__Alphaproteobacteria;o__Rhizobiales;f__Rhizobiales_Incertae_Sedis;g__Nordella;s__Nordella_oligomobilis
ASV697	20	26	0	22	26	45	24	31	22	0	0	0	30	0	0	k__Bacteria;p__Chloroflexi;c__Ktedonobacteria;o__Ktedonobacterales;f__Ktedonobacteraceae;g__1921-3;s__
ASV698	0	0	0	0	24	29	51	0	27	24	0	0	16	0	20	k__Bacteria;p__Firmicutes;c__Bacilli;o__Bacillales;f__Bacillaceae;g__Bacillus
ASV699	18	0	0	0	0	0	0	17	0	14	37	0	23	29	19	k__Bacteria;p__Chloroflexi;c__Ktedonobacteria;o__Ktedonobacterales;f__Ktedonobacteraceae;g__HSB_OF53-F07;s__
ASV700	0	0	0	7	0	0	0	0	0	26	19	34	36	24	24	k__Bacteria;p__Proteobacteria;c__Alphaproteobacteria;o__Acetobacterales;f__Acetobacteraceae
ASV701	0	0	0	0	27	0	0	0	0	0	51	0	43	36	50	k__Bacteria;p__Actinobacteriota;c__Actinobacteria;o__Streptomycetales;f__Streptomycetaceae;g__Streptomyces
ASV702	0	0	30	98	0	24	26	0	34	0	36	0	0	0	0	k__Bacteria;p__Gemmatimonadota;c__Gemmatimonadetes;o__Gemmatimonadales;f__Gemmatimonadaceae;g__;s__
ASV703	0	0	0	47	0	29	31	23	28	0	0	29	17	19	24	k__Bacteria;p__Myxococcota;c__Polyangia;o__Polyangiales;f__Polyangiaceae;g__Pajaroellobacter;s__
ASV704	0	0	0	13	0	36	56	0	28	39	0	0	0	0	12	k__Bacteria;p__Proteobacteria;c__Gammaproteobacteria;o__Burkholderiales;f__Nitrosomonadaceae;g__MND1;s__
ASV705	0	0	0	72	0	0	0	0	0	0	76	0	0	0	0	k__Bacteria;p__Firmicutes;c__Bacilli;o__Bacillales;f__Bacillaceae;g__Bacillus
ASV706	0	23	0	18	0	24	18	15	37	0	26	0	15	12	22	k__Bacteria;p__Acidobacteriota;c__Acidobacteriae;o__Solibacterales;f__Solibacteraceae;g__Candidatus_Solibacter;s__
ASV707	0	0	0	66	0	52	19	17	21	0	26	7	0	0	0	k__Bacteria;p__Proteobacteria;c__Gammaproteobacteria;o__Aeromonadales;f__Aeromonadaceae;g__Aeromonas
ASV708	11	27	13	7	20	14	0	0	0	0	18	17	22	23	7	k__Bacteria;p__Proteobacteria;c__Gammaproteobacteria;o__Burkholderiales;f__B1-7BS;g__B1-7BS;s__
ASV709	0	41	22	0	15	0	35	0	27	0	0	0	0	0	0	k__Bacteria;p__Proteobacteria;c__Alphaproteobacteria;o__Micropepsales;f__Micropepsaceae;g__;s__bacterium_enrichment
ASV710	22	0	29	0	0	0	0	0	0	40	0	0	24	22	24	k__Bacteria;p__Proteobacteria;c__Alphaproteobacteria;o__Rhodospirillales;f__Rhodospirillaceae;g__;s__
ASV711	11	40	0	27	41	0	0	0	0	0	22	0	36	0	0	k__Bacteria;p__Gemmatimonadota;c__Gemmatimonadetes;o__Gemmatimonadales;f__Gemmatimonadaceae
ASV712	0	32	0	0	14	0	24	0	14	27	0	0	0	32	30	k__Bacteria;p__Methylomirabilota;c__Methylomirabilia;o__Rokubacteriales;f__Rokubacteriales;g__Rokubacteriales;s__
ASV713	0	0	0	0	0	50	0	0	0	36	0	0	23	13	0	k__Bacteria;p__Proteobacteria;c__Gammaproteobacteria;o__Steroidobacterales;f__Steroidobacteraceae
ASV714	157	0	9	0	0	6	0	0	0	13	0	0	0	0	0	k__Bacteria;p__Firmicutes;c__Bacilli;o__Staphylococcales;f__Staphylococcaceae;g__Staphylococcus
ASV715	0	0	0	0	0	28	0	0	0	0	0	69	47	47	46	k__Bacteria;p__Proteobacteria;c__Alphaproteobacteria;o__Sphingomonadales;f__Sphingomonadaceae;g__Sphingomonas
ASV716	0	0	43	47	0	0	0	34	0	0	0	43	0	0	0	k__Bacteria;p__Proteobacteria;c__Alphaproteobacteria;o__Elsterales;f__;g__;s__
ASV717	0	23	21	18	16	0	0	0	0	0	26	16	26	7	0	k__Bacteria;p__Proteobacteria;c__Alphaproteobacteria;o__Rhizobiales;f__Hyphomicrobiaceae;g__Pedomicrobium;s__
ASV718	0	50	176	0	0	0	0	0	0	0	0	0	0	0	0	k__Bacteria;p__Acidobacteriota;c__Acidobacteriae;o__Subgroup_2;f__Subgroup_2;g__Subgroup_2;s__
ASV719	0	27	0	31	0	0	0	0	0	28	0	0	55	31	0	k__Bacteria;p__Proteobacteria;c__Gammaproteobacteria;o__Salinisphaerales;f__Solimonadaceae;g__Polycyclovorans;s__
ASV720	7	11	12	0	0	0	0	10	0	0	14	18	15	20	49	k__Bacteria;p__Gemmatimonadota;c__Gemmatimonadetes;o__Gemmatimonadales;f__Gemmatimonadaceae;g__Gemmatimonas;s__
ASV721	9	3	7	20	0	18	10	0	15	0	7	0	0	6	16	k__Bacteria;p__Acidobacteriota;c__Acidobacteriae;o__Subgroup_2;f__Subgroup_2;g__Subgroup_2;s__
ASV722	0	7	5	6	26	31	42	24	20	21	15	0	12	14	0	k__Bacteria;p__Bacteroidota;c__Bacteroidia;o__Chitinophagales;f__Chitinophagaceae;g__;s__
ASV723	0	0	0	14	20	29	15	16	30	23	16	16	26	16	21	k__Bacteria;p__Proteobacteria;c__Gammaproteobacteria;o__Xanthomonadales;f__Rhodanobacteraceae;g__Rhodanobacter;s__
ASV724	20	0	11	12	0	21	18	46	17	17	0	0	14	5	19	k__Bacteria;p__Gemmatimonadota;c__Gemmatimonadetes;o__Gemmatimonadales;f__Gemmatimonadaceae;g__;s__
ASV725	0	0	0	0	0	0	17	0	0	0	41	21	24	26	22	k__Bacteria;p__WPS-2;c__WPS-2;o__WPS-2;f__WPS-2;g__WPS-2;s__
ASV726	11	0	0	0	0	0	0	32	22	0	0	16	24	20	44	k__Bacteria;p__Actinobacteriota;c__Actinobacteria;o__Frankiales;f__Acidothermaceae;g__Acidothermus;s__
ASV727	0	29	0	15	37	10	0	19	11	10	10	7	0	0	19	k__Bacteria;p__Acidobacteriota;c__Acidobacteriae;o__Acidobacteriales;f__Koribacteraceae;g__Candidatus_Koribacter;s__
ASV728	0	0	23	6	14	10	19	18	0	11	20	13	12	20	11	k__Bacteria;p__Actinobacteriota;c__Acidimicrobiia;o__IMCC26256;f__IMCC26256;g__IMCC26256;s__
ASV729	73	18	27	34	41	0	0	0	0	7	0	0	0	0	11	k__Bacteria;p__Acidobacteriota;c__Acidobacteriae;o__Subgroup_2;f__Subgroup_2;g__Subgroup_2;s__
ASV730	0	0	0	11	0	25	11	9	15	7	19	16	32	17	26	k__Bacteria;p__Chloroflexi;c__AD3;o__AD3;f__AD3;g__AD3;s__
ASV731	29	23	12	11	18	14	10	9	0	18	0	0	11	0	9	k__Bacteria;p__Proteobacteria;c__Alphaproteobacteria;o__Elsterales;f__;g__;s__
ASV732	0	0	0	0	0	0	37	0	0	24	48	0	41	29	0	k__Bacteria;p__Acidobacteriota;c__Acidobacteriae;o__Acidobacteriales;f__Acidobacteriaceae_(Subgroup_1);g__Occallatibacter
ASV733	49	9	20	0	20	10	17	0	16	18	14	0	10	14	20	k__Bacteria;p__Acidobacteriota;c__Acidobacteriae;o__Bryobacterales;f__Bryobacteraceae;g__Bryobacter;s__
ASV734	0	14	13	11	10	11	19	21	15	13	0	10	13	14	15	k__Bacteria;p__Chloroflexi
ASV735	14	83	0	18	31	13	8	6	7	10	0	8	0	0	0	k__Bacteria;p__Proteobacteria;c__Gammaproteobacteria;o__Diplorickettsiales;f__Diplorickettsiaceae;g__;s__
ASV736	0	12	0	53	0	31	0	29	0	0	0	27	0	39	31	k__Bacteria;p__Verrucomicrobiota;c__Verrucomicrobiae;o__Chthoniobacterales;f__Chthoniobacteraceae;g__Candidatus_Udaeobacter;s__
ASV738	0	30	0	0	20	0	47	0	19	15	0	20	11	25	14	k__Bacteria;p__Proteobacteria;c__Gammaproteobacteria;o__Burkholderiales;f__Nitrosomonadaceae;g__MND1;s__
ASV739	0	0	21	12	17	0	0	13	10	0	20	15	14	0	0	k__Bacteria;p__WPS-2;c__WPS-2;o__WPS-2;f__WPS-2;g__WPS-2;s__
ASV740	10	10	10	19	0	30	12	21	22	57	8	0	6	0	11	k__Bacteria;p__Proteobacteria;c__Alphaproteobacteria;o__;f__;g__;s__Rhodospirillaceae_bacterium
ASV741	0	0	11	14	16	17	16	18	0	0	16	0	25	18	23	k__Bacteria;p__Proteobacteria;c__Gammaproteobacteria;o__Burkholderiales;f__Comamonadaceae;g__Rhodoferax
ASV742	0	20	19	0	14	0	6	6	11	0	20	18	29	17	0	k__Bacteria;p__Gemmatimonadota;c__Gemmatimonadetes;o__Gemmatimonadales;f__Gemmatimonadaceae;g__;s__
ASV743	0	0	0	0	0	55	0	0	55	0	0	0	68	0	0	k__Bacteria;p__Acidobacteriota;c__Acidobacteriae;o__Acidobacteriales
ASV744	0	20	15	0	42	26	24	23	0	0	0	0	15	17	26	k__Bacteria;p__Acidobacteriota;c__Acidobacteriae;o__Acidobacteriales;f__Acidobacteriaceae_(Subgroup_1);g__Granulicella
ASV745	13	0	0	0	22	15	0	0	14	13	19	10	14	10	30	k__Bacteria;p__Proteobacteria;c__Alphaproteobacteria;o__Azospirillales;f__Inquilinaceae;g__Inquilinus;s__
ASV746	0	27	0	14	0	0	15	29	26	50	15	0	0	0	0	k__Bacteria;p__Nitrospirota;c__Nitrospiria;o__Nitrospirales;f__Nitrospiraceae;g__Nitrospira
ASV747	0	0	0	0	16	0	0	14	0	0	29	15	36	45	17	k__Bacteria;p__Proteobacteria;c__Gammaproteobacteria;o__Burkholderiales;f__Burkholderiaceae;g__Burkholderia-Caballeronia-Paraburkholderia
ASV748	0	0	0	22	32	0	0	0	0	0	30	44	23	0	28	k__Bacteria;p__Proteobacteria;c__Gammaproteobacteria;o__Xanthomonadales;f__Rhodanobacteraceae;g__Rhodanobacter
ASV749	24	0	0	0	0	0	0	0	0	0	30	0	63	0	0	k__Bacteria;p__Acidobacteriota;c__Vicinamibacteria;o__Vicinamibacterales;f__;g__;s__
ASV750	0	0	16	5	0	0	11	16	19	16	10	12	17	17	11	k__Bacteria;p__Proteobacteria;c__Alphaproteobacteria;o__Micropepsales;f__Micropepsaceae;g__;s__
ASV751	36	0	0	0	0	11	0	0	18	43	0	0	26	37	0	k__Bacteria;p__Proteobacteria;c__Alphaproteobacteria;o__Sphingomonadales;f__Sphingomonadaceae;g__Sphingomonas
ASV752	17	14	28	10	16	24	0	0	0	0	13	21	13	18	0	k__Bacteria;p__Gemmatimonadota;c__Gemmatimonadetes;o__Gemmatimonadales;f__Gemmatimonadaceae;g__;s__
ASV753	63	0	0	27	0	20	0	0	18	0	0	0	0	0	0	k__Bacteria;p__Gemmatimonadota;c__Gemmatimonadetes;o__Gemmatimonadales;f__Gemmatimonadaceae;g__;s__
ASV754	0	0	0	57	0	0	23	22	22	58	14	0	0	0	11	k__Bacteria;p__Myxococcota;c__Polyangia;o__Polyangiales;f__BIrii41;g__BIrii41;s__
ASV755	0	0	20	0	7	0	0	0	0	16	20	8	30	0	20	k__Bacteria;p__Gemmatimonadota;c__Gemmatimonadetes;o__Gemmatimonadales;f__Gemmatimonadaceae;g__;s__
ASV756	18	14	22	0	12	15	10	10	13	19	0	14	6	11	12	k__Bacteria;p__Chloroflexi;c__TK10;o__TK10;f__TK10;g__TK10;s__
ASV757	10	35	0	16	10	22	11	0	0	8	17	14	19	13	16	k__Bacteria;p__Proteobacteria;c__Alphaproteobacteria;o__Micropepsales;f__Micropepsaceae;g__;s__
ASV758	0	0	0	53	66	0	17	0	10	24	0	0	0	0	0	k__Bacteria;p__Acidobacteriota;c__Acidobacteriae;o__Acidobacteriales
ASV759	0	0	43	0	0	0	0	38	0	0	0	23	0	0	43	k__Bacteria;p__Proteobacteria;c__Gammaproteobacteria;o__Salinisphaerales;f__Solimonadaceae;g__Polycyclovorans;s__
ASV760	0	22	29	0	0	0	0	0	0	41	22	0	0	24	0	k__Bacteria;p__Proteobacteria;c__Alphaproteobacteria;o__Elsterales;f__;g__;s__
ASV761	19	23	39	19	20	17	18	11	9	16	0	0	10	0	0	k__Bacteria;p__Acidobacteriota;c__Acidobacteriae;o__Acidobacteriales;f__Acidobacteriaceae_(Subgroup_1)
ASV762	0	0	0	0	0	0	24	9	0	22	0	21	16	0	23	k__Bacteria;p__Acidobacteriota;c__Acidobacteriae;o__Acidobacteriales;f__Acidobacteriaceae_(Subgroup_1);g__Acidipila;s__
ASV763	0	20	0	5	14	14	0	0	26	35	10	18	15	0	9	k__Bacteria;p__Sva0485;c__Sva0485;o__Sva0485;f__Sva0485;g__Sva0485;s__
ASV764	0	0	23	42	32	29	0	0	0	0	0	31	0	0	0	k__Bacteria;p__Actinobacteriota;c__Thermoleophilia;o__Solirubrobacterales;f__Solirubrobacteraceae;g__;s__
ASV765	15	15	15	80	20	0	22	12	0	13	24	0	0	0	0	k__Bacteria;p__Actinobacteriota;c__Thermoleophilia;o__Solirubrobacterales;f__67-14;g__67-14;s__
ASV766	0	9	21	9	0	0	0	0	0	0	17	17	12	10	0	k__Bacteria;p__Myxococcota;c__bacteriap25;o__bacteriap25;f__bacteriap25;g__bacteriap25;s__
ASV767	0	62	0	17	24	0	19	0	9	11	17	13	0	15	0	k__Bacteria;p__Gemmatimonadota;c__Gemmatimonadetes;o__Gemmatimonadales;f__Gemmatimonadaceae;g__Gemmatimonas;s__
ASV768	0	14	0	61	16	0	15	0	0	21	33	0	0	15	0	k__Bacteria;p__Verrucomicrobiota;c__Verrucomicrobiae;o__Pedosphaerales;f__Pedosphaeraceae;g__Ellin516;s__bacterium_Ellin516
ASV769	24	0	0	59	36	0	0	40	0	0	0	0	19	0	18	k__Bacteria;p__Acidobacteriota;c__Acidobacteriae;o__Solibacterales;f__Solibacteraceae;g__Candidatus_Solibacter
ASV770	36	57	0	42	0	0	0	40	51	0	0	0	0	0	0	k__Bacteria;p__Proteobacteria;c__Alphaproteobacteria;o__Rhizobiales;f__Devosiaceae;g__Devosia
ASV771	0	26	19	20	0	0	25	0	17	32	0	0	0	20	11	k__Bacteria;p__Proteobacteria;c__Alphaproteobacteria;o__Rhizobiales;f__Rhizobiaceae
ASV772	18	0	15	11	10	17	0	0	0	19	9	10	17	8	10	k__Bacteria;p__Proteobacteria;c__Gammaproteobacteria;o__Burkholderiales;f__B1-7BS;g__B1-7BS;s__
ASV773	4	7	7	0	9	16	21	13	34	30	2	7	12	10	10	k__Bacteria;p__Chloroflexi;c__Ktedonobacteria;o__Ktedonobacterales;f__Ktedonobacteraceae
ASV774	0	23	51	0	0	34	0	0	0	0	42	0	0	0	0	k__Bacteria;p__Actinobacteriota;c__Actinobacteria;o__Micromonosporales;f__Micromonosporaceae
ASV775	0	15	0	0	0	0	20	0	0	0	23	23	47	68	18	k__Bacteria;p__Proteobacteria;c__Gammaproteobacteria;o__Xanthomonadales;f__Rhodanobacteraceae;g__Rhodanobacter;s__
ASV776	0	0	0	32	0	22	0	0	0	0	61	0	0	41	0	k__Bacteria;p__Proteobacteria;c__Alphaproteobacteria;o__Micropepsales;f__Micropepsaceae;g__;s__
ASV777	9	0	7	0	0	0	11	0	25	30	0	27	24	0	14	k__Bacteria;p__NB1-j;c__NB1-j;o__NB1-j;f__NB1-j;g__NB1-j;s__
ASV778	0	0	8	0	0	19	27	13	43	0	0	0	0	0	0	k__Bacteria;p__Bacteroidota;c__Bacteroidia;o__Sphingobacteriales;f__Sphingobacteriaceae;g__Mucilaginibacter
ASV779	19	11	25	15	0	0	0	0	25	0	22	0	15	13	10	k__Bacteria;p__Actinobacteriota;c__Actinobacteria;o__Propionibacteriales;f__Nocardioidaceae;g__Nocardioides
ASV780	0	67	0	13	45	0	0	0	0	0	25	0	0	0	0	k__Archaea;p__Crenarchaeota;c__Nitrososphaeria;o__Group_1.1c;f__Group_1.1c;g__Group_1.1c;s__
ASV781	67	0	25	24	35	0	17	15	0	0	0	0	0	0	0	k__Bacteria;p__Acidobacteriota;c__Acidobacteriae;o__Acidobacteriales;f__Acidobacteriaceae_(Subgroup_1);g__;s__
ASV782	33	0	0	0	0	5	0	11	0	0	0	0	0	0	0	k__Bacteria;p__Firmicutes;c__Clostridia;o__Lachnospirales;f__Lachnospiraceae;g__Blautia
ASV783	0	0	0	12	6	15	23	19	14	17	25	23	0	27	0	k__Bacteria;p__Gemmatimonadota;c__Gemmatimonadetes;o__Gemmatimonadales;f__Gemmatimonadaceae
ASV784	12	0	15	100	0	10	9	5	17	21	31	0	0	0	0	k__Bacteria;p__Proteobacteria;c__Gammaproteobacteria;o__Xanthomonadales;f__Xanthomonadaceae;g__Pseudoxanthomonas
ASV785	53	23	0	28	0	0	0	0	0	0	29	0	0	0	0	k__Bacteria;p__Chloroflexi;c__AD3;o__AD3;f__AD3;g__AD3;s__
ASV787	13	0	0	18	16	0	0	0	0	16	17	19	24	0	12	k__Bacteria;p__Gemmatimonadota;c__Gemmatimonadetes;o__Gemmatimonadales;f__Gemmatimonadaceae;g__;s__
ASV788	0	11	0	10	0	18	24	0	18	15	9	10	14	25	13	k__Bacteria;p__Chloroflexi;c__Ktedonobacteria;o__Ktedonobacterales;f__Ktedonobacteraceae;g__FCPS473;s__
ASV789	11	9	0	0	0	8	0	5	9	5	13	16	23	5	4	k__Bacteria;p__Proteobacteria;c__Gammaproteobacteria;o__Steroidobacterales;f__Woeseiaceae;g__JTB255_marine_benthic_group;s__
ASV790	18	0	6	17	22	0	11	17	17	11	20	13	9	0	21	k__Bacteria;p__Proteobacteria;c__Alphaproteobacteria;o__Elsterales;f__;g__;s__
ASV791	0	0	0	0	0	0	0	0	0	0	0	49	71	0	54	k__Bacteria;p__Proteobacteria;c__Gammaproteobacteria;o__Xanthomonadales;f__Rhodanobacteraceae;g__Chujaibacter;s__
ASV792	0	69	0	26	33	0	0	0	20	0	0	0	14	0	0	k__Bacteria;p__Acidobacteriota;c__Acidobacteriae;o__Subgroup_13;f__Subgroup_13;g__Subgroup_13;s__
ASV793	0	0	13	9	0	10	14	0	0	0	12	15	19	26	23	k__Bacteria;p__Proteobacteria;c__Gammaproteobacteria;o__Xanthomonadales;f__Xanthomonadaceae;g__;s__
ASV794	0	0	26	0	60	16	61	0	18	0	0	0	0	0	0	k__Bacteria;p__Proteobacteria;c__Alphaproteobacteria;o__Micropepsales;f__Micropepsaceae;g__;s__
ASV795	0	0	18	8	0	21	31	34	31	0	0	0	0	13	20	k__Bacteria;p__Proteobacteria;c__Alphaproteobacteria;o__Acetobacterales;f__Acetobacteraceae;g__
ASV796	3	9	0	6	0	8	4	9	7	7	24	14	11	24	24	k__Bacteria;p__Chloroflexi;c__OLB14;o__OLB14;f__OLB14;g__OLB14;s__
ASV797	27	0	0	0	0	19	0	0	0	25	0	0	29	24	23	k__Bacteria;p__Methylomirabilota;c__Methylomirabilia;o__Rokubacteriales;f__Rokubacteriales;g__Rokubacteriales;s__
ASV798	0	48	0	25	59	11	0	0	0	0	23	0	0	0	0	k__Bacteria;p__Actinobacteriota;c__Thermoleophilia;o__Gaiellales;f__;g__;s__
ASV799	0	0	0	0	0	0	0	0	0	0	28	28	34	26	13	k__Bacteria;p__Proteobacteria;c__Alphaproteobacteria;o__Micropepsales;f__Micropepsaceae;g__;s__
ASV800	25	30	0	0	0	0	19	0	0	0	0	0	0	0	0	k__Bacteria;p__Acidobacteriota;c__Vicinamibacteria;o__Vicinamibacterales;f__Vicinamibacteraceae;g__Vicinamibacteraceae;s__
ASV801	0	0	0	0	0	70	0	0	55	0	0	31	0	45	0	k__Bacteria;p__Proteobacteria;c__Gammaproteobacteria;o__Burkholderiales;f__Comamonadaceae;g__Variovorax
ASV802	25	32	0	20	23	5	0	10	19	0	0	0	0	0	0	k__Bacteria;p__Acidobacteriota;c__Acidobacteriae;o__Acidobacteriales;f__;g__;s__
ASV803	0	30	0	0	0	0	22	0	0	0	34	23	22	27	16	k__Bacteria;p__Acidobacteriota;c__Acidobacteriae;o__Acidobacteriales;f__Acidobacteriaceae_(Subgroup_1)
ASV804	0	0	0	0	0	0	0	0	0	28	35	19	0	0	55	k__Bacteria;p__Chloroflexi;c__TK10;o__TK10;f__TK10;g__TK10;s__bacterium_Ellin6519
ASV805	28	0	0	0	29	0	0	0	0	0	0	59	0	28	0	k__Bacteria;p__Proteobacteria;c__Alphaproteobacteria;o__Acetobacterales;f__Acetobacteraceae
ASV806	20	0	0	21	19	23	22	0	0	19	26	0	0	10	0	k__Bacteria;p__Proteobacteria;c__Alphaproteobacteria;o__Rhodospirillales;f__Rhodospirillaceae;g__;s__
ASV807	0	0	17	27	0	22	0	0	0	0	19	34	25	0	16	k__Bacteria;p__GAL15;c__GAL15;o__GAL15;f__GAL15;g__GAL15;s__
ASV808	0	6	13	0	10	8	6	0	0	0	0	23	12	35	9	k__Bacteria;p__Actinobacteriota;c__Thermoleophilia;o__Gaiellales;f__;g__;s__
ASV809	0	0	0	0	0	0	0	0	0	0	34	44	38	19	19	k__Bacteria;p__Proteobacteria;c__Alphaproteobacteria;o__Sphingomonadales;f__Sphingomonadaceae;g__Sphingomonas
ASV810	0	0	22	14	25	0	0	0	0	36	0	20	27	21	0	k__Bacteria;p__NB1-j;c__NB1-j;o__NB1-j;f__NB1-j;g__NB1-j;s__
ASV811	9	7	13	21	21	14	0	0	0	6	11	15	21	10	0	k__Bacteria;p__Acidobacteriota;c__Vicinamibacteria;o__Vicinamibacterales;f__;g__;s__
ASV812	0	16	9	0	18	0	11	23	0	13	12	0	20	10	8	k__Bacteria;p__Chloroflexi;c__JG30-KF-CM66;o__JG30-KF-CM66;f__JG30-KF-CM66;g__JG30-KF-CM66;s__
ASV813	33	0	0	25	0	41	0	0	0	87	0	0	0	0	0	k__Bacteria;p__Myxococcota;c__Polyangia;o__Haliangiales;f__Haliangiaceae;g__Haliangium;s__myxobacterium_AT3-03
ASV815	0	15	21	11	0	0	21	7	10	0	0	6	10	32	8	k__Bacteria;p__Chloroflexi;c__Dehalococcoidia;o__S085;f__S085;g__S085;s__
ASV816	0	0	0	0	0	11	0	0	0	0	25	23	35	29	28	k__Bacteria;p__Actinobacteriota;c__Actinobacteria;o__Propionibacteriales;f__Nocardioidaceae;g__Nocardioides;s__Nocardioides_baekrokdamisoli
ASV817	29	0	35	0	31	0	18	0	0	52	0	0	0	0	0	k__Bacteria;p__Actinobacteriota;c__Actinobacteria;o__Propionibacteriales;f__Nocardioidaceae
ASV818	43	0	0	0	0	0	0	0	0	0	0	0	0	0	0	k__Bacteria;p__Acidobacteriota;c__Acidobacteriae;o__Subgroup_2;f__Subgroup_2;g__Subgroup_2;s__
ASV819	16	13	13	15	0	10	0	0	0	10	13	14	20	0	0	k__Bacteria;p__Acidobacteriota;c__Acidobacteriae
ASV820	26	9	0	8	13	21	19	17	23	13	5	4	8	5	11	k__Bacteria;p__Gemmatimonadota;c__Gemmatimonadetes;o__Gemmatimonadales;f__Gemmatimonadaceae;g__Gemmatimonas;s__
ASV821	0	0	0	22	0	0	0	35	12	19	41	0	0	5	0	k__Bacteria;p__Actinobacteriota;c__Thermoleophilia;o__Solirubrobacterales;f__Solirubrobacteraceae;g__Conexibacter;s__
ASV822	0	81	0	63	0	0	0	0	0	0	64	0	0	0	0	k__Bacteria;p__Actinobacteriota;c__Actinobacteria;o__Frankiales;f__Acidothermaceae;g__Acidothermus;s__
ASV823	0	0	22	33	0	27	0	21	25	0	0	0	22	0	11	k__Bacteria;p__Chloroflexi;c__Ktedonobacteria;o__Ktedonobacterales;f__Ktedonobacteraceae;g__HSB_OF53-F07;s__
ASV824	12	20	0	0	17	19	0	0	0	0	18	16	34	19	0	k__Bacteria;p__Proteobacteria;c__Gammaproteobacteria;o__Burkholderiales;f__Chromobacteriaceae;g__Pseudogulbenkiania;s__Pseudogulbenkiania_sp.
ASV825	0	8	0	0	0	14	0	0	18	0	0	28	34	16	0	k__Bacteria;p__Patescibacteria;c__Saccharimonadia;o__Saccharimonadales;f__LWQ8;g__LWQ8;s__
ASV826	0	0	0	0	0	32	0	46	0	0	0	0	0	0	0	k__Bacteria;p__Actinobacteriota;c__Actinobacteria;o__Frankiales;f__Acidothermaceae;g__Acidothermus;s__
ASV827	0	0	8	0	22	0	9	0	31	10	13	32	10	15	15	k__Bacteria;p__Chloroflexi;c__Ktedonobacteria;o__Ktedonobacterales;f__JG30-KF-AS9;g__JG30-KF-AS9;s__
ASV828	0	0	22	0	0	0	0	15	27	0	0	30	0	22	37	k__Bacteria;p__Acidobacteriota;c__Acidobacteriae;o__Acidobacteriales;f__Acidobacteriaceae_(Subgroup_1);g__Granulicella
ASV829	18	24	13	0	4	0	0	0	0	32	0	15	0	18	12	k__Bacteria;p__Gemmatimonadota;c__Gemmatimonadetes;o__Gemmatimonadales;f__Gemmatimonadaceae;g__;s__
ASV830	17	0	19	0	0	12	0	0	8	0	18	20	30	9	15	k__Bacteria;p__Proteobacteria;c__Alphaproteobacteria;o__;f__;g__;s__
ASV831	0	0	0	0	0	0	0	29	0	0	0	0	0	25	52	k__Bacteria;p__Proteobacteria;c__Gammaproteobacteria;o__Burkholderiales;f__SC-I-84;g__SC-I-84
ASV832	0	0	0	0	0	33	32	21	0	0	20	0	16	26	0	k__Bacteria;p__Acidobacteriota;c__Acidobacteriae;o__Acidobacteriales;f__Acidobacteriaceae_(Subgroup_1);g__Edaphobacter
ASV833	11	0	0	8	12	9	35	13	11	0	10	15	0	31	26	k__Bacteria;p__Gemmatimonadota;c__Gemmatimonadetes;o__Gemmatimonadales;f__Gemmatimonadaceae
ASV834	31	6	6	0	19	0	0	23	0	3	23	7	0	7	9	k__Bacteria;p__Gemmatimonadota;c__Gemmatimonadetes;o__Gemmatimonadales;f__Gemmatimonadaceae;g__;s__
ASV835	0	22	0	0	18	0	0	15	0	0	31	45	32	0	38	k__Bacteria;p__Acidobacteriota;c__Acidobacteriae;o__Acidobacteriales;f__;g__;s__
ASV836	6	19	9	9	22	16	22	16	26	21	0	0	0	0	11	k__Bacteria;p__Chloroflexi;c__Ktedonobacteria;o__Ktedonobacterales;f__Ktedonobacteraceae;g__1921-3;s__
ASV837	14	10	8	0	0	4	19	0	12	22	0	16	0	17	0	k__Bacteria;p__NB1-j;c__NB1-j;o__NB1-j;f__NB1-j;g__NB1-j;s__
ASV838	0	0	0	16	0	0	22	8	0	21	15	0	13	21	8	k__Bacteria;p__Acidobacteriota;c__Vicinamibacteria;o__Vicinamibacterales;f__Vicinamibacteraceae;g__Vicinamibacteraceae;s__
ASV839	6	33	21	13	14	12	0	0	0	10	6	18	9	17	0	k__Bacteria;p__Actinobacteriota;c__Actinobacteria;o__Micromonosporales;f__Micromonosporaceae
ASV841	24	0	0	0	0	36	35	0	69	31	0	0	0	0	0	k__Bacteria;p__Proteobacteria;c__Gammaproteobacteria;o__Salinisphaerales;f__Solimonadaceae;g__Polycyclovorans;s__
ASV842	0	38	0	0	32	10	25	0	0	15	22	0	0	0	0	k__Bacteria;p__Actinobacteriota;c__Actinobacteria;o__Catenulisporales;f__Catenulisporaceae;g__Catenulispora;s__Catenulispora_rubra
ASV843	6	7	0	7	0	13	21	18	0	13	0	15	19	24	23	k__Bacteria;p__Acidobacteriota;c__Acidobacteriae;o__Acidobacteriales
ASV844	21	12	13	13	15	7	0	5	0	0	12	11	10	15	14	k__Bacteria;p__Proteobacteria;c__Alphaproteobacteria;o__Elsterales;f__;g__;s__
ASV845	82	0	12	12	32	0	12	0	12	0	0	10	0	0	0	k__Bacteria;p__Acidobacteriota;c__Acidobacteriae;o__Solibacterales;f__Solibacteraceae;g__Candidatus_Solibacter;s__
ASV846	0	0	0	0	0	0	0	0	0	0	0	0	54	28	0	k__Bacteria;p__Proteobacteria;c__Gammaproteobacteria;o__Xanthomonadales;f__Rhodanobacteraceae;g__Rhodanobacter;s__
ASV847	0	35	38	0	46	0	0	0	0	0	38	0	0	0	0	k__Bacteria;p__Proteobacteria;c__Gammaproteobacteria;o__Burkholderiales;f__Comamonadaceae;g__Ramlibacter
ASV848	0	0	0	66	15	0	21	19	17	0	28	0	0	0	0	k__Bacteria;p__Proteobacteria;c__Gammaproteobacteria;o__R7C24;f__R7C24;g__R7C24;s__
ASV849	0	0	0	0	0	13	17	12	9	0	18	18	33	15	33	k__Bacteria;p__Acidobacteriota;c__Acidobacteriae;o__Subgroup_13;f__Subgroup_13;g__Subgroup_13;s__
ASV850	6	0	0	0	0	0	5	0	15	8	8	13	0	15	0	k__Bacteria;p__Patescibacteria;c__Saccharimonadia;o__Saccharimonadales
ASV851	0	0	0	17	0	0	0	0	13	0	28	19	19	21	24	k__Bacteria;p__Proteobacteria;c__Gammaproteobacteria;o__Pseudomonadales;f__Moraxellaceae;g__Cavicella;s__
ASV852	13	0	10	0	21	13	0	0	0	0	12	14	33	12	0	k__Bacteria;p__Acidobacteriota;c__Vicinamibacteria;o__Vicinamibacterales;f__Vicinamibacteraceae;g__Vicinamibacteraceae;s__
ASV853	10	0	0	21	0	0	0	28	0	23	24	28	14	0	18	k__Bacteria;p__Proteobacteria;c__Gammaproteobacteria;o__Burkholderiales;f__SC-I-84;g__SC-I-84;s__
ASV854	0	0	0	0	0	23	0	38	0	22	22	0	25	31	16	k__Bacteria;p__Proteobacteria;c__Gammaproteobacteria;o__Burkholderiales;f__Nitrosomonadaceae;g__MND1;s__
ASV855	30	15	0	24	0	0	24	0	0	23	0	0	0	0	15	k__Bacteria;p__Proteobacteria;c__Alphaproteobacteria;o__Caulobacterales;f__Caulobacteraceae;g__;s__
ASV856	0	0	0	0	27	0	0	0	0	0	48	0	0	0	26	k__Bacteria;p__Actinobacteriota;c__Actinobacteria;o__Frankiales;f__Acidothermaceae;g__Acidothermus;s__
ASV859	0	0	0	0	24	0	0	0	0	24	0	38	0	0	29	k__Bacteria;p__Acidobacteriota;c__Vicinamibacteria;o__Vicinamibacterales;f__;g__;s__
ASV860	0	21	0	112	0	0	8	23	0	0	31	0	0	0	0	k__Bacteria;p__Proteobacteria;c__Gammaproteobacteria;o__Burkholderiales;f__Nitrosomonadaceae;g__Ellin6067;s__
ASV861	0	0	12	0	0	8	31	21	0	30	0	0	0	0	6	k__Bacteria;p__Verrucomicrobiota;c__Verrucomicrobiae;o__Pedosphaerales;f__Pedosphaeraceae;g__ADurb.Bin063-1;s__bacterium_Ellin515
ASV862	11	0	23	33	26	0	11	0	0	0	15	0	0	0	0	k__Bacteria;p__Verrucomicrobiota;c__Verrucomicrobiae;o__Pedosphaerales;f__Pedosphaeraceae;g__;s__bacterium_enrichment
ASV863	5	24	0	14	0	0	0	11	0	0	18	27	16	18	16	k__Bacteria;p__Proteobacteria;c__Alphaproteobacteria;o__Acetobacterales;f__Acetobacteraceae
ASV864	0	31	21	0	17	0	0	0	10	0	0	15	16	0	0	k__Bacteria;p__Actinobacteriota;c__Thermoleophilia;o__Gaiellales;f__;g__;s__
ASV865	0	0	0	0	45	0	0	0	30	0	26	37	33	0	22	k__Bacteria;p__Actinobacteriota;c__Thermoleophilia;o__Gaiellales
ASV866	0	0	16	29	17	18	0	0	0	0	0	0	0	27	0	k__Bacteria;p__Proteobacteria;c__Gammaproteobacteria;o__Xanthomonadales;f__Rhodanobacteraceae;g__Dyella
ASV867	0	0	15	0	0	0	0	0	0	0	22	23	0	20	10	k__Bacteria;p__Proteobacteria;c__Gammaproteobacteria;o__Xanthomonadales;f__Xanthomonadaceae;g__Lysobacter
ASV868	0	0	0	0	0	0	0	19	0	0	33	34	38	0	31	k__Bacteria;p__Proteobacteria;c__Alphaproteobacteria;o__Elsterales;f__;g__;s__
ASV869	0	0	0	22	0	0	0	0	0	0	31	25	38	33	36	k__Bacteria;p__Proteobacteria;c__Alphaproteobacteria;o__Caulobacterales;f__Caulobacteraceae
ASV870	11	4	13	4	5	11	0	0	4	9	9	19	20	5	3	k__Bacteria;p__Chloroflexi;c__Anaerolineae;o__Anaerolineales;f__Anaerolineaceae;g__;s__
ASV871	0	27	15	21	20	20	0	18	0	0	0	0	0	0	28	k__Bacteria;p__Proteobacteria;c__Gammaproteobacteria;o__JG36-TzT-191;f__JG36-TzT-191;g__JG36-TzT-191;s__
ASV872	0	0	18	0	14	20	22	21	30	25	0	0	0	0	0	k__Bacteria;p__Proteobacteria;c__Alphaproteobacteria;o__Elsterales;f__;g__;s__
ASV873	0	0	0	0	32	28	36	46	17	0	0	0	0	0	0	k__Bacteria;p__Acidobacteriota;c__Acidobacteriae;o__Subgroup_2;f__Subgroup_2;g__Subgroup_2;s__
ASV874	0	0	5	0	0	0	18	22	18	33	18	14	12	8	14	k__Bacteria;p__Patescibacteria;c__Saccharimonadia;o__Saccharimonadales;f__LWQ8;g__LWQ8;s__
ASV875	0	0	0	0	0	0	34	37	24	0	35	0	0	31	0	k__Bacteria;p__Verrucomicrobiota;c__Verrucomicrobiae;o__Pedosphaerales;f__Pedosphaeraceae;g__ADurb.Bin063-1;s__
ASV876	21	13	7	0	6	0	0	0	0	14	20	16	19	7	8	k__Bacteria;p__Proteobacteria;c__Gammaproteobacteria;o__Burkholderiales;f__Nitrosomonadaceae;g__mle1-7;s__
ASV877	37	18	0	24	0	0	0	0	22	0	0	0	0	0	0	k__Bacteria;p__Actinobacteriota;c__Acidimicrobiia
ASV878	0	13	24	0	9	10	0	0	0	0	24	9	18	0	7	k__Bacteria
ASV879	7	8	12	0	0	10	0	38	15	22	0	7	8	0	0	k__Bacteria;p__Acidobacteriota;c__Acidobacteriae;o__Acidobacteriales;f__Acidobacteriaceae_(Subgroup_1);g__Occallatibacter;s__
ASV880	0	0	9	4	0	13	9	0	18	0	14	0	12	14	16	k__Bacteria;p__Proteobacteria;c__Gammaproteobacteria;o__Xanthomonadales;f__Rhodanobacteraceae;g__Rhodanobacter;s__
ASV881	0	0	0	0	0	20	27	0	0	48	26	32	0	31	0	k__Bacteria;p__Actinobacteriota;c__Thermoleophilia;o__Gaiellales;f__;g__;s__
ASV882	0	26	0	0	0	0	32	25	20	0	0	0	0	0	15	k__Bacteria;p__Verrucomicrobiota;c__Verrucomicrobiae;o__Pedosphaerales;f__Pedosphaeraceae;g__ADurb.Bin063-1;s__
ASV883	0	20	0	0	0	0	0	16	19	13	20	0	0	19	13	k__Bacteria;p__Desulfobacterota;c__;o__;f__;g__;s__delta_proteobacterium
ASV884	22	16	0	12	0	0	0	0	0	30	0	11	0	16	0	k__Bacteria;p__Proteobacteria;c__Alphaproteobacteria;o__Rhizobiales;f__Methyloligellaceae;g__Methyloligellaceae;s__
ASV885	0	0	25	18	0	0	18	11	0	0	23	0	21	0	15	k__Bacteria;p__Actinobacteriota;c__Thermoleophilia;o__Gaiellales;f__;g__;s__
ASV886	0	0	0	0	0	0	0	28	55	0	0	0	0	0	0	k__Bacteria;p__Actinobacteriota;c__Thermoleophilia;o__Gaiellales
ASV887	0	0	92	96	0	0	0	0	0	0	0	0	0	0	0	k__Bacteria;p__Acidobacteriota;c__Acidobacteriae;o__Subgroup_2;f__Subgroup_2;g__Subgroup_2;s__bacterium_Ellin7509
ASV888	0	0	18	0	15	0	0	14	0	0	0	0	0	17	21	k__Bacteria;p__Proteobacteria;c__Gammaproteobacteria;o__Xanthomonadales;f__Rhodanobacteraceae;g__Rhodanobacter;s__
ASV889	36	0	0	0	18	17	0	18	23	0	0	0	23	0	0	k__Bacteria;p__Chloroflexi;c__AD3;o__AD3;f__AD3;g__AD3;s__
ASV890	0	11	6	12	16	20	12	19	26	0	0	6	7	8	13	k__Bacteria;p__Chloroflexi;c__Ktedonobacteria;o__Ktedonobacterales;f__JG30-KF-AS9;g__JG30-KF-AS9;s__
ASV891	0	0	0	0	0	12	8	7	10	21	20	16	24	13	8	k__Bacteria;p__Acidobacteriota;c__Subgroup_18;o__Subgroup_18;f__Subgroup_18;g__Subgroup_18;s__
ASV892	0	0	7	9	0	66	19	21	31	13	0	0	11	0	0	k__Bacteria;p__Proteobacteria;c__Gammaproteobacteria;o__Burkholderiales;f__Rhodocyclaceae;g__Azoarcus
ASV893	0	0	0	0	0	0	0	0	0	0	35	28	0	44	27	k__Bacteria;p__Proteobacteria;c__Gammaproteobacteria;o__Xanthomonadales;f__Rhodanobacteraceae;g__Rhodanobacter
ASV894	0	10	0	12	0	12	12	15	12	9	14	16	9	0	14	k__Bacteria;p__Verrucomicrobiota;c__Verrucomicrobiae;o__Pedosphaerales;f__Pedosphaeraceae;g__Ellin516;s__
ASV895	0	9	0	31	15	25	38	24	31	0	0	0	7	0	0	k__Bacteria;p__Proteobacteria;c__Gammaproteobacteria;o__Burkholderiales;f__Chromobacteriaceae
ASV896	42	82	18	0	0	0	0	13	9	0	0	0	0	0	0	k__Bacteria;p__Acidobacteriota;c__Acidobacteriae;o__Acidobacteriales
ASV897	0	0	0	0	0	0	30	0	0	0	21	12	12	39	16	k__Bacteria;p__Proteobacteria;c__Alphaproteobacteria;o__Micropepsales;f__Micropepsaceae;g__;s__
ASV898	0	0	0	0	0	0	0	0	0	0	36	26	25	25	42	k__Bacteria;p__Acidobacteriota;c__Acidobacteriae;o__Bryobacterales;f__Bryobacteraceae;g__Bryobacter;s__
ASV899	0	0	0	0	26	0	45	0	0	30	20	14	0	0	26	k__Bacteria;p__Acidobacteriota;c__Acidobacteriae;o__Acidobacteriales;f__Acidobacteriaceae_(Subgroup_1)
ASV900	35	0	20	0	0	0	32	20	28	0	0	0	0	21	0	k__Bacteria;p__Proteobacteria;c__Alphaproteobacteria;o__Rhizobiales;f__Xanthobacteraceae
ASV901	48	13	0	0	15	6	9	0	0	9	18	10	17	9	14	k__Bacteria;p__Acidobacteriota;c__Acidobacteriae;o__Subgroup_2;f__Subgroup_2;g__Subgroup_2;s__
ASV902	0	0	0	10	0	15	0	17	13	0	27	17	18	21	20	k__Bacteria;p__Proteobacteria;c__Alphaproteobacteria;o__Elsterales;f__;g__;s__
ASV903	0	0	0	0	0	21	11	18	0	0	0	0	20	23	18	k__Bacteria;p__Proteobacteria;c__Gammaproteobacteria;o__Xanthomonadales;f__Rhodanobacteraceae;g__Rhodanobacter;s__Rhodanobacter_sp.
ASV904	5	14	12	10	14	20	0	0	40	0	20	18	0	0	0	k__Bacteria;p__Chloroflexi;c__Ktedonobacteria;o__Ktedonobacterales;f__JG30-KF-AS9;g__JG30-KF-AS9;s__
ASV905	0	10	9	0	15	16	0	26	24	30	0	15	11	18	0	k__Bacteria;p__Actinobacteriota;c__Thermoleophilia;o__Gaiellales;f__;g__;s__
ASV906	3	27	0	0	7	10	12	10	21	11	0	0	0	8	0	k__Bacteria;p__Chloroflexi;c__Ktedonobacteria;o__Ktedonobacterales;f__JG30-KF-AS9;g__JG30-KF-AS9;s__
ASV907	0	0	0	0	0	0	0	0	64	47	0	0	0	15	24	k__Bacteria;p__Acidobacteriota;c__Holophagae;o__Subgroup_7;f__Subgroup_7;g__Subgroup_7;s__
ASV908	0	0	0	0	0	0	0	0	0	0	0	40	43	45	0	k__Bacteria;p__Actinobacteriota;c__Actinobacteria;o__Frankiales
ASV909	0	0	0	0	57	0	0	70	0	0	0	0	0	0	50	k__Bacteria;p__Myxococcota;c__Polyangia;o__Haliangiales;f__Haliangiaceae;g__Haliangium;s__myxobacterium_AT3-03
ASV910	25	55	40	0	37	0	0	9	0	0	0	0	0	0	0	k__Bacteria;p__Chloroflexi;c__AD3;o__AD3;f__AD3;g__AD3;s__
ASV911	0	25	0	0	0	20	26	0	32	0	37	0	34	0	0	k__Bacteria;p__Proteobacteria;c__Alphaproteobacteria;o__Elsterales;f__;g__;s__
ASV912	0	26	8	0	10	10	0	0	0	7	19	9	17	4	4	k__Bacteria
ASV913	0	0	0	5	11	8	6	14	0	5	14	14	23	14	23	k__Bacteria;p__Proteobacteria;c__Gammaproteobacteria;o__Diplorickettsiales;f__Diplorickettsiaceae;g__;s__
ASV914	24	0	23	0	17	0	15	0	0	0	14	0	16	18	0	k__Bacteria;p__Gemmatimonadota;c__Gemmatimonadetes;o__Gemmatimonadales;f__Gemmatimonadaceae;g__;s__
ASV915	10	14	0	0	13	0	22	10	25	24	0	0	16	0	0	k__Bacteria;p__Proteobacteria;c__Gammaproteobacteria;o__Salinisphaerales;f__Solimonadaceae;g__Alkanibacter;s__gamma_proteobacterium
ASV916	0	0	0	0	0	0	33	28	0	0	0	0	24	0	14	k__Bacteria;p__Acidobacteriota;c__Acidobacteriae;o__Solibacterales;f__Solibacteraceae;g__Candidatus_Solibacter;s__
ASV917	12	18	11	0	21	0	0	18	0	0	0	9	10	10	17	k__Bacteria;p__Chloroflexi;c__Ktedonobacteria;o__Ktedonobacterales;f__JG30-KF-AS9;g__JG30-KF-AS9;s__
ASV918	0	0	0	0	0	0	0	0	0	0	44	19	25	38	29	k__Bacteria;p__Proteobacteria;c__Gammaproteobacteria;o__Burkholderiales;f__SC-I-84;g__SC-I-84;s__agricultural_soil
ASV919	0	19	23	0	0	0	0	0	0	0	20	10	27	0	0	k__Bacteria;p__Acidobacteriota;c__Vicinamibacteria;o__Vicinamibacterales;f__Vicinamibacteraceae;g__Vicinamibacteraceae;s__
ASV920	0	0	0	0	0	0	33	19	43	30	0	9	0	21	20	k__Bacteria;p__Entotheonellaeota;c__Entotheonellia;o__Entotheonellales;f__Entotheonellaceae;g__Entotheonellaceae;s__
ASV921	0	7	0	33	0	0	12	8	0	0	9	17	0	17	0	k__Bacteria;p__Actinobacteriota;c__Actinobacteria;o__Propionibacteriales;f__Nocardioidaceae;g__Nocardioides
ASV922	0	15	0	0	19	13	0	23	14	14	0	0	0	0	25	k__Bacteria;p__Gemmatimonadota;c__Gemmatimonadetes;o__Gemmatimonadales;f__Gemmatimonadaceae;g__Gemmatimonas;s__
ASV923	0	0	19	0	0	0	15	0	27	0	0	61	12	0	0	k__Bacteria;p__Proteobacteria;c__Gammaproteobacteria;o__Burkholderiales;f__Comamonadaceae
ASV924	5	10	11	16	0	0	19	0	0	16	7	14	0	14	0	k__Bacteria;p__Proteobacteria;c__Alphaproteobacteria;o__Dongiales;f__Dongiaceae;g__Dongia;s__bacterium_Ellin314
ASV925	15	8	16	12	8	0	0	0	9	0	8	11	17	10	11	k__Bacteria;p__Verrucomicrobiota;c__Verrucomicrobiae;o__Pedosphaerales;f__Pedosphaeraceae;g__Pedosphaeraceae;s__
ASV926	0	0	0	0	0	0	0	0	0	0	0	36	31	0	15	k__Bacteria;p__Proteobacteria;c__Gammaproteobacteria;o__Burkholderiales;f__Comamonadaceae;g__;s__Ideonella_sp.
ASV928	0	23	0	0	0	0	0	19	53	0	0	38	0	0	0	k__Bacteria;p__Actinobacteriota;c__Actinobacteria;o__Streptomycetales;f__Streptomycetaceae;g__Streptomyces
ASV929	0	0	0	0	0	49	0	0	0	0	0	0	124	0	0	k__Bacteria;p__Acidobacteriota;c__Acidobacteriae;o__Acidobacteriales;f__Acidobacteriaceae_(Subgroup_1);g__Granulicella
ASV930	22	12	0	15	62	0	0	31	0	24	0	15	0	0	0	k__Bacteria;p__Acidobacteriota;c__Acidobacteriae;o__Acidobacteriales;f__Acidobacteriaceae_(Subgroup_1);g__Acidipila;s__
ASV931	12	0	16	0	0	12	0	0	0	0	27	0	0	21	0	k__Bacteria;p__NB1-j;c__NB1-j;o__NB1-j;f__NB1-j;g__NB1-j;s__
ASV932	0	16	0	15	0	11	0	0	0	0	28	33	0	19	8	k__Bacteria;p__Acidobacteriota;c__Vicinamibacteria;o__Subgroup_17;f__Subgroup_17;g__Subgroup_17;s__
ASV933	0	0	0	0	25	39	21	28	0	0	0	22	0	12	23	k__Bacteria;p__Proteobacteria;c__Alphaproteobacteria;o__Elsterales;f__;g__;s__
ASV934	16	16	0	16	0	21	0	17	18	0	0	0	0	0	0	k__Bacteria;p__Proteobacteria;c__Alphaproteobacteria;o__Sphingomonadales;f__Sphingomonadaceae;g__Sphingomonas
ASV935	0	0	30	0	0	0	0	0	0	0	56	0	0	0	0	k__Bacteria;p__Acidobacteriota;c__Acidobacteriae;o__Acidobacteriales;f__Acidobacteriaceae_(Subgroup_1);g__Acidipila;s__
ASV936	5	6	13	18	0	27	0	24	32	0	0	0	0	0	24	k__Bacteria;p__Chloroflexi;c__Ktedonobacteria;o__Ktedonobacterales;f__Ktedonobacteraceae
ASV937	0	0	0	0	0	8	13	0	0	0	22	0	15	14	25	k__Bacteria;p__Acidobacteriota;c__Vicinamibacteria;o__Vicinamibacterales;f__;g__;s__
ASV938	0	0	24	0	17	0	31	14	20	75	0	0	0	0	0	k__Bacteria;p__Proteobacteria;c__Gammaproteobacteria;o__Steroidobacterales;f__Steroidobacteraceae;g__;s__
ASV940	16	75	0	18	47	0	0	0	0	0	0	0	0	0	0	k__Bacteria;p__Acidobacteriota;c__Acidobacteriae;o__Acidobacteriales;f__;g__;s__
ASV941	58	0	0	0	0	0	0	0	57	0	0	0	0	0	0	k__Bacteria;p__Acidobacteriota;c__Vicinamibacteria;o__Vicinamibacterales;f__Vicinamibacteraceae;g__Vicinamibacteraceae;s__
ASV942	7	0	0	0	0	0	0	0	18	0	25	23	0	27	0	k__Bacteria;p__Proteobacteria;c__Alphaproteobacteria;o__Elsterales;f__Elsteraceae;g__;s__
ASV943	9	24	0	12	21	9	0	0	0	8	14	14	8	8	22	k__Bacteria;p__Proteobacteria;c__Alphaproteobacteria;o__Elsterales;f__;g__;s__
ASV944	0	0	0	5	0	0	9	8	0	0	29	0	22	35	39	k__Bacteria;p__Proteobacteria;c__Gammaproteobacteria;o__Xanthomonadales;f__Rhodanobacteraceae;g__Mizugakiibacter;s__
ASV945	0	0	0	0	0	0	0	0	0	0	0	0	20	0	33	k__Bacteria;p__Actinobacteriota;c__Thermoleophilia;o__Gaiellales
ASV946	0	6	0	17	7	45	36	37	0	0	0	0	12	6	0	k__Bacteria;p__Proteobacteria;c__Gammaproteobacteria;o__Burkholderiales;f__Burkholderiaceae;g__Cupriavidus
ASV947	24	20	11	7	8	0	0	0	17	5	8	0	0	0	0	k__Bacteria;p__Proteobacteria;c__Alphaproteobacteria;o__Elsterales;f__;g__;s__
ASV950	12	0	0	21	0	24	0	0	0	25	0	18	0	0	0	k__Bacteria;p__Gemmatimonadota;c__Gemmatimonadetes;o__Gemmatimonadales;f__Gemmatimonadaceae;g__;s__
ASV951	0	0	10	34	0	33	26	14	0	0	10	0	0	0	0	k__Bacteria;p__Proteobacteria;c__Gammaproteobacteria;o__Xanthomonadales;f__Rhodanobacteraceae
ASV952	3	13	0	13	8	8	18	0	4	6	10	0	12	17	4	k__Bacteria;p__Gemmatimonadota;c__Gemmatimonadetes;o__Gemmatimonadales;f__Gemmatimonadaceae;g__;s__
ASV953	0	0	0	0	0	27	43	23	29	44	0	0	0	0	0	k__Bacteria;p__Proteobacteria;c__Alphaproteobacteria;o__Rhizobiales;f__Xanthobacteraceae;g__Rhodoplanes;s__
ASV954	8	0	0	0	0	0	0	10	0	0	13	15	5	5	4	k__Bacteria;p__Acidobacteriota;c__Acidobacteriae;o__Subgroup_13;f__Subgroup_13;g__Subgroup_13;s__
ASV956	0	16	20	15	16	0	31	13	0	12	0	0	24	0	0	k__Bacteria;p__Proteobacteria;c__Alphaproteobacteria;o__Elsterales;f__Elsteraceae;g__;s__
ASV957	0	0	0	0	0	0	7	7	0	0	28	35	33	20	18	k__Bacteria;p__Bacteroidota;c__Kapabacteria;o__Kapabacteriales;f__Kapabacteriales;g__Kapabacteriales;s__
ASV958	0	0	0	0	0	0	52	0	42	0	0	0	73	0	0	k__Bacteria;p__Actinobacteriota;c__Thermoleophilia;o__Solirubrobacterales;f__Solirubrobacteraceae;g__Conexibacter;s__
ASV959	0	0	0	0	0	0	0	11	0	0	0	22	0	20	47	k__Bacteria;p__Acidobacteriota;c__Acidobacteriae;o__Subgroup_2;f__Subgroup_2;g__Subgroup_2;s__bacterium_Ellin7509
ASV960	0	11	13	95	13	0	0	0	19	0	18	0	0	0	0	k__Bacteria;p__Proteobacteria;c__Alphaproteobacteria;o__Micropepsales;f__Micropepsaceae;g__;s__
ASV961	0	17	22	32	0	0	0	0	0	33	0	0	0	0	0	k__Bacteria;p__Desulfobacterota;c__;o__;f__;g__
ASV962	78	46	0	0	0	0	0	0	0	0	0	0	0	0	0	k__Bacteria;p__Chloroflexi;c__AD3;o__AD3;f__AD3;g__AD3;s__
ASV963	61	0	35	0	14	0	0	0	0	0	0	0	0	0	0	k__Bacteria;p__Acidobacteriota;c__Acidobacteriae;o__Acidobacteriales;f__;g__;s__
ASV964	11	3	0	0	10	12	11	20	6	10	8	18	16	15	14	k__Bacteria;p__Proteobacteria;c__Gammaproteobacteria;o__Burkholderiales;f__A21b;g__A21b;s__
ASV965	0	20	21	0	0	18	0	0	0	0	0	0	0	0	0	k__Bacteria;p__Actinobacteriota;c__MB-A2-108;o__MB-A2-108;f__MB-A2-108;g__MB-A2-108;s__Actinobacteria_bacterium
ASV966	9	7	18	14	13	11	0	0	8	0	17	15	14	14	8	k__Bacteria;p__Proteobacteria;c__Alphaproteobacteria;o__Elsterales;f__;g__;s__
ASV967	0	63	0	0	21	0	0	0	0	0	0	0	0	0	0	k__Bacteria;p__Acidobacteriota;c__Acidobacteriae;o__Subgroup_2;f__Subgroup_2;g__Subgroup_2;s__
ASV968	0	0	0	0	0	0	0	15	0	0	22	14	31	18	21	k__Bacteria;p__Proteobacteria;c__Gammaproteobacteria;o__Xanthomonadales;f__Rhodanobacteraceae;g__Rhodanobacter;s__
ASV969	0	25	29	24	25	0	0	0	0	0	0	23	0	43	0	k__Bacteria;p__Proteobacteria;c__Gammaproteobacteria;o__Burkholderiales;f__TRA3-20;g__TRA3-20;s__
ASV970	8	6	8	4	0	0	0	0	46	13	6	10	10	9	3	k__Bacteria;p__Bacteroidota;c__SJA-28;o__SJA-28;f__SJA-28;g__SJA-28;s__
ASV971	0	0	0	0	36	0	0	0	0	0	0	38	0	21	36	k__Bacteria;p__Actinobacteriota;c__Acidimicrobiia;o__IMCC26256;f__IMCC26256;g__IMCC26256;s__actinobacterium_BGR
ASV972	0	0	0	0	0	0	26	0	0	0	0	0	34	40	0	k__Bacteria;p__Actinobacteriota;c__Actinobacteria;o__Frankiales;f__Acidothermaceae;g__Acidothermus;s__
ASV973	9	10	0	0	0	20	0	33	43	38	6	0	0	0	0	k__Bacteria;p__Proteobacteria;c__Gammaproteobacteria;o__Burkholderiales;f__Comamonadaceae;g__Polaromonas
ASV974	0	0	8	0	6	46	21	17	16	18	0	0	0	5	1	k__Bacteria;p__Bacteroidota;c__Bacteroidia;o__Chitinophagales;f__Chitinophagaceae;g__Terrimonas
ASV975	0	12	12	8	17	3	0	0	0	17	13	13	14	0	3	k__Bacteria;p__Acidobacteriota;c__Subgroup_22;o__Subgroup_22;f__Subgroup_22;g__Subgroup_22;s__
ASV976	0	0	0	10	8	18	24	16	11	32	0	9	0	11	0	k__Bacteria;p__Myxococcota;c__Polyangia;o__Polyangiales;f__Sandaracinaceae;g__;s__
ASV977	0	10	0	0	0	30	33	20	32	19	0	0	0	0	0	k__Bacteria;p__Acidobacteriota;c__Acidobacteriae;o__Bryobacterales;f__Bryobacteraceae;g__Bryobacter;s__
ASV978	21	26	0	0	0	29	0	0	0	0	0	0	0	0	23	k__Bacteria;p__Proteobacteria;c__Gammaproteobacteria;o__Pseudomonadales;f__Pseudomonadaceae;g__Pseudomonas;s__Pseudomonas_resinovorans
ASV979	0	0	14	0	0	10	14	0	0	0	13	0	22	18	19	k__Bacteria;p__Proteobacteria;c__Alphaproteobacteria;o__Caulobacterales;f__Caulobacteraceae;g__;s__
ASV980	88	0	27	0	8	0	0	0	0	0	0	0	0	0	0	k__Bacteria;p__Proteobacteria;c__Gammaproteobacteria;o__Enterobacterales;f__Enterobacteriaceae
ASV981	0	0	0	0	0	0	28	27	0	0	0	0	0	28	36	k__Bacteria;p__Actinobacteriota;c__Actinobacteria;o__Micromonosporales;f__Micromonosporaceae;g__;s__
ASV982	0	9	17	0	9	0	0	0	11	0	0	18	0	18	14	k__Bacteria;p__Proteobacteria;c__Alphaproteobacteria;o__;f__;g__;s__
ASV983	0	0	0	0	8	19	15	24	58	21	0	0	4	16	0	k__Bacteria;p__Proteobacteria;c__Alphaproteobacteria;o__Sphingomonadales;f__Sphingomonadaceae;g__Sphingobium
ASV984	0	15	0	3	0	4	0	0	0	0	15	32	17	19	25	k__Bacteria;p__Chloroflexi;c__Ktedonobacteria;o__Ktedonobacterales;f__JG30-KF-AS9;g__JG30-KF-AS9;s__
ASV985	6	0	5	10	0	15	6	22	11	11	0	0	0	7	4	k__Bacteria;p__Chloroflexi;c__Ktedonobacteria;o__Ktedonobacterales;f__Ktedonobacteraceae;g__1921-2;s__
ASV986	15	7	4	18	12	0	10	8	0	0	8	15	8	12	15	k__Bacteria;p__Chloroflexi;c__Ktedonobacteria;o__Ktedonobacterales;f__Ktedonobacteraceae;g__BacC-u-018;s__
ASV987	0	24	0	0	0	0	0	0	56	0	0	57	0	0	0	k__Bacteria;p__Actinobacteriota;c__Actinobacteria;o__Frankiales;f__Acidothermaceae;g__Acidothermus;s__
ASV988	0	24	31	0	9	12	0	0	0	0	0	10	16	0	0	k__Bacteria;p__MBNT15;c__MBNT15;o__MBNT15;f__MBNT15;g__MBNT15;s__
ASV989	0	0	0	0	0	0	64	42	0	0	56	0	0	0	0	k__Bacteria;p__Acidobacteriota;c__Acidobacteriae;o__Solibacterales;f__Solibacteraceae;g__Candidatus_Solibacter;s__
ASV990	0	32	14	0	0	0	0	0	30	0	18	0	14	0	8	k__Bacteria;p__Acidobacteriota;c__Vicinamibacteria;o__Vicinamibacterales;f__Vicinamibacteraceae;g__Vicinamibacteraceae;s__
ASV991	0	0	15	0	11	0	0	0	0	0	20	23	16	22	12	k__Bacteria;p__WPS-2;c__WPS-2;o__WPS-2;f__WPS-2;g__WPS-2;s__
ASV992	0	0	0	0	0	0	0	0	0	0	93	0	0	0	60	k__Bacteria;p__Actinobacteriota;c__Actinobacteria;o__Frankiales;f__Acidothermaceae;g__Acidothermus;s__
ASV993	0	0	0	0	0	0	0	0	0	0	0	39	33	16	26	k__Bacteria;p__Verrucomicrobiota;c__Verrucomicrobiae;o__Pedosphaerales;f__Pedosphaeraceae;g__Ellin516
ASV994	15	0	0	16	0	0	0	0	15	18	17	0	25	0	16	k__Bacteria;p__Proteobacteria;c__Alphaproteobacteria;o__Rhizobiales;f__Xanthobacteraceae
ASV995	0	7	10	0	0	0	15	10	20	0	9	12	8	11	0	k__Bacteria;p__Proteobacteria;c__Alphaproteobacteria;o__Acetobacterales;f__Acetobacteraceae
ASV996	15	9	0	4	0	0	0	0	23	32	8	0	0	0	0	k__Bacteria;p__Chloroflexi;c__Anaerolineae;o__SBR1031;f__SBR1031;g__SBR1031
ASV997	0	0	0	0	0	29	8	17	20	13	0	16	23	30	0	k__Bacteria;p__Proteobacteria;c__Gammaproteobacteria;o__WD260;f__WD260;g__WD260;s__
ASV998	0	0	0	0	0	15	20	16	46	32	0	0	0	0	0	k__Bacteria;p__Proteobacteria;c__Gammaproteobacteria;o__Burkholderiales;f__Chromobacteriaceae;g__Pseudogulbenkiania
ASV999	0	17	0	16	0	31	0	0	0	0	26	20	15	0	0	k__Bacteria;p__Acidobacteriota;c__Vicinamibacteria;o__Vicinamibacterales;f__Vicinamibacteraceae;g__Vicinamibacteraceae;s__
ASV1000	0	0	0	0	0	8	17	0	23	0	15	34	13	0	15	k__Bacteria;p__Acidobacteriota;c__Acidobacteriae;o__Solibacterales;f__Solibacteraceae;g__Candidatus_Solibacter;s__
ASV1001	0	0	0	0	0	0	25	25	34	0	0	0	31	0	0	k__Bacteria;p__Proteobacteria;c__Gammaproteobacteria;o__Burkholderiales;f__Comamonadaceae
ASV1002	0	0	0	0	0	0	0	0	0	0	27	20	20	0	12	k__Bacteria;p__Proteobacteria;c__Gammaproteobacteria;o__Burkholderiales;f__Nitrosomonadaceae;g__Ellin6067;s__
ASV1003	19	0	0	16	0	0	0	0	0	0	0	0	35	0	0	k__Bacteria;p__Proteobacteria;c__Gammaproteobacteria;o__Burkholderiales;f__Comamonadaceae;g__Ramlibacter
ASV1004	0	0	0	0	0	0	0	0	0	0	0	0	64	25	0	k__Bacteria;p__Acidobacteriota;c__Acidobacteriae;o__Acidobacteriales;f__Acidobacteriaceae_(Subgroup_1);g__Granulicella
ASV1005	0	0	0	0	0	0	0	0	0	0	0	62	0	46	44	k__Bacteria;p__Actinobacteriota;c__Actinobacteria;o__Micrococcales;f__Micrococcaceae;g__Arthrobacter
ASV1006	16	0	0	0	20	0	25	0	0	0	0	14	0	29	21	k__Bacteria;p__Acidobacteriota;c__Acidobacteriae;o__Acidobacteriales;f__;g__;s__
ASV1007	115	0	0	0	0	0	0	0	0	0	0	0	0	0	0	k__Bacteria;p__Acidobacteriota;c__Acidobacteriae;o__Solibacterales;f__Solibacteraceae;g__Candidatus_Solibacter;s__
ASV1008	0	0	26	18	18	14	11	15	0	11	9	0	5	0	12	k__Bacteria;p__Proteobacteria;c__Alphaproteobacteria;o__Elsterales;f__;g__;s__
ASV1009	0	0	0	0	0	34	17	18	0	0	0	0	41	0	21	k__Bacteria;p__Actinobacteriota;c__Thermoleophilia;o__Gaiellales
ASV1010	0	16	0	15	15	0	0	0	0	16	22	32	0	0	0	k__Bacteria;p__Gemmatimonadota;c__Gemmatimonadetes;o__Gemmatimonadales;f__Gemmatimonadaceae;g__;s__
ASV1011	0	0	0	0	0	0	0	0	0	0	30	0	0	0	0	k__Bacteria;p__Acidobacteriota;c__Acidobacteriae;o__Subgroup_2;f__Subgroup_2;g__Subgroup_2;s__
ASV1012	11	25	36	30	13	0	0	0	0	0	14	0	0	0	19	k__Bacteria;p__Acidobacteriota;c__Acidobacteriae;o__Subgroup_13;f__Subgroup_13;g__Subgroup_13;s__
ASV1013	0	0	0	28	0	0	0	0	0	0	0	41	0	37	29	k__Bacteria;p__Acidobacteriota;c__Acidobacteriae;o__Acidobacteriales;f__;g__;s__
ASV1014	20	0	0	0	0	0	0	0	0	32	0	28	0	0	0	k__Bacteria;p__Proteobacteria;c__Gammaproteobacteria;o__Burkholderiales;f__TRA3-20;g__TRA3-20;s__
ASV1016	14	13	26	16	0	16	24	0	38	0	0	0	0	6	0	k__Bacteria;p__Proteobacteria;c__Gammaproteobacteria;o__Xanthomonadales;f__Xanthomonadaceae;g__;s__
ASV1017	18	0	0	0	0	0	0	0	0	29	0	10	8	0	13	k__Bacteria;p__Actinobacteriota;c__MB-A2-108;o__MB-A2-108;f__MB-A2-108;g__MB-A2-108;s__
ASV1018	0	9	11	106	0	8	13	0	0	0	12	0	0	0	0	k__Bacteria;p__Myxococcota;c__Polyangia;o__Polyangiales;f__BIrii41;g__BIrii41;s__
ASV1019	0	0	53	24	0	47	0	0	0	0	0	0	0	0	0	k__Bacteria;p__Acidobacteriota;c__Vicinamibacteria;o__Vicinamibacterales;f__;g__;s__
ASV1020	0	14	0	0	12	0	12	10	0	0	13	0	11	6	13	k__Bacteria;p__Actinobacteriota;c__Actinobacteria;o__Micrococcales;f__Microbacteriaceae;g__Agromyces
ASV1021	0	0	0	0	23	0	0	23	12	0	0	21	0	0	15	k__Bacteria;p__Actinobacteriota;c__Actinobacteria;o__Frankiales;f__;g__
ASV1023	4	0	6	33	0	14	5	6	0	15	11	0	0	0	10	k__Bacteria;p__Proteobacteria;c__Alphaproteobacteria;o__Dongiales;f__Dongiaceae;g__Dongia;s__Dongia_sp.
ASV1024	0	9	0	0	0	12	0	0	16	0	12	14	19	10	10	k__Bacteria;p__Bacteroidota;c__Kapabacteria;o__Kapabacteriales;f__Kapabacteriales;g__Kapabacteriales;s__
ASV1025	52	0	0	21	0	0	12	0	0	0	0	0	0	0	34	k__Bacteria;p__Proteobacteria;c__Alphaproteobacteria;o__Elsterales;f__;g__;s__
ASV1026	0	0	0	68	0	0	0	0	0	0	0	0	46	38	0	k__Bacteria;p__Actinobacteriota;c__Actinobacteria;o__Frankiales;f__Acidothermaceae;g__Acidothermus;s__
ASV1027	0	0	0	0	0	0	8	9	0	0	13	20	19	21	28	k__Bacteria;p__Acidobacteriota;c__Holophagae;o__Subgroup_7;f__Subgroup_7;g__Subgroup_7;s__
ASV1028	6	10	14	22	29	0	0	0	0	8	20	0	0	5	15	k__Bacteria;p__Proteobacteria;c__Gammaproteobacteria;o__Salinisphaerales;f__Solimonadaceae;g__Alkanibacter
ASV1029	0	31	0	11	9	12	12	3	9	0	6	8	0	10	5	k__Bacteria;p__Chloroflexi;c__Ktedonobacteria;o__Ktedonobacterales;f__JG30-KF-AS9;g__JG30-KF-AS9;s__
ASV1030	0	0	0	0	7	10	14	0	0	0	23	32	0	0	16	k__Bacteria;p__Chloroflexi;c__AD3;o__AD3;f__AD3;g__AD3;s__
ASV1031	0	0	21	28	19	21	0	0	0	0	15	0	0	0	16	k__Bacteria;p__Actinobacteriota;c__Thermoleophilia;o__Gaiellales;f__Gaiellaceae;g__Gaiella;s__
ASV1032	0	18	0	0	0	33	0	0	14	0	0	0	12	4	0	k__Bacteria;p__Bacteroidota;c__Bacteroidia;o__Cytophagales;f__Microscillaceae;g__Chryseolinea;s__
ASV1033	0	41	0	19	0	0	38	0	0	28	0	0	0	0	0	k__Bacteria;p__Myxococcota;c__Polyangia;o__Haliangiales;f__Haliangiaceae;g__Haliangium;s__
ASV1034	0	0	0	0	23	0	0	0	0	0	0	18	0	15	0	k__Bacteria
ASV1035	0	0	37	0	0	0	0	0	0	0	35	29	0	0	0	k__Bacteria;p__Acidobacteriota;c__Acidobacteriae;o__Acidobacteriales;f__Acidobacteriaceae_(Subgroup_1);g__;s__
ASV1036	18	0	0	13	0	0	0	0	35	33	15	0	15	0	0	k__Bacteria;p__Proteobacteria;c__Gammaproteobacteria;o__Burkholderiales;f__Nitrosomonadaceae;g__GOUTA6;s__
ASV1037	0	25	0	0	27	0	0	0	0	0	0	0	0	18	0	k__Bacteria;p__Chloroflexi;c__AD3;o__AD3;f__AD3;g__AD3;s__
ASV1038	0	0	0	12	0	15	22	35	31	11	0	0	0	0	0	k__Bacteria;p__Proteobacteria;c__Gammaproteobacteria;o__Burkholderiales;f__Methylophilaceae
ASV1039	11	10	5	8	0	0	8	11	12	5	12	5	5	0	10	k__Bacteria;p__Proteobacteria;c__Gammaproteobacteria;o__Oceanospirillales;f__Halomonadaceae;g__Halomonas
ASV1040	8	8	6	7	5	13	3	0	9	10	12	8	12	6	9	k__Bacteria;p__Proteobacteria;c__Alphaproteobacteria;o__Rhizobiales;f__;g__;s__
ASV1041	19	19	35	0	0	24	0	37	0	0	0	0	0	0	0	k__Bacteria;p__Actinobacteriota;c__Actinobacteria;o__Micromonosporales;f__Micromonosporaceae
ASV1042	0	0	0	31	0	17	0	0	0	0	33	0	13	29	0	k__Bacteria;p__Acidobacteriota;c__Acidobacteriae;o__Acidobacteriales;f__Acidobacteriaceae_(Subgroup_1);g__Acidipila
ASV1043	0	0	0	0	13	0	0	12	0	0	0	25	10	15	11	k__Bacteria;p__Acidobacteriota;c__Acidobacteriae;o__Acidobacteriales;f__Acidobacteriaceae_(Subgroup_1);g__Granulicella
ASV1044	0	54	49	31	0	0	0	0	0	0	0	0	0	0	0	k__Bacteria;p__Acidobacteriota;c__Acidobacteriae;o__Solibacterales;f__Solibacteraceae;g__Candidatus_Solibacter;s__
ASV1045	6	0	19	7	0	13	16	19	22	0	0	14	8	0	9	k__Bacteria;p__Acidobacteriota;c__Acidobacteriae;o__Bryobacterales;f__Bryobacteraceae;g__Bryobacter;s__
ASV1046	16	0	0	0	0	0	0	0	0	0	36	47	28	0	23	k__Bacteria;p__Acidobacteriota;c__Acidobacteriae;o__Acidobacteriales
ASV1047	0	0	12	0	15	46	0	0	13	0	0	0	18	0	10	k__Bacteria;p__Actinobacteriota;c__Acidimicrobiia;o__IMCC26256;f__IMCC26256;g__IMCC26256;s__actinobacterium_BGR
ASV1048	0	0	0	15	0	0	0	0	25	0	0	0	0	33	27	k__Bacteria;p__Actinobacteriota;c__Actinobacteria;o__Catenulisporales;f__Catenulisporaceae;g__Catenulispora;s__Catenulispora_acidiphila
ASV1049	36	10	0	0	0	25	0	22	0	0	0	0	0	0	0	k__Bacteria;p__Actinobacteriota;c__Acidimicrobiia;o__IMCC26256;f__IMCC26256;g__IMCC26256;s__
ASV1050	0	0	0	12	0	15	13	0	11	0	0	0	12	15	14	k__Bacteria;p__Acidobacteriota;c__Subgroup_5;o__Subgroup_5;f__Subgroup_5;g__Subgroup_5;s__
ASV1051	0	0	0	22	0	0	17	15	24	19	0	0	26	24	0	k__Bacteria;p__Proteobacteria;c__Alphaproteobacteria;o__Acetobacterales;f__Acetobacteraceae
ASV1052	0	0	0	0	0	0	11	0	0	0	0	0	28	0	24	k__Bacteria;p__Gemmatimonadota;c__Gemmatimonadetes;o__Gemmatimonadales;f__Gemmatimonadaceae;g__;s__
ASV1054	0	0	20	0	0	20	0	0	0	0	0	16	0	20	15	k__Bacteria;p__Proteobacteria;c__Gammaproteobacteria;o__Salinisphaerales;f__Solimonadaceae;g__Alkanibacter
ASV1055	31	37	0	25	0	0	0	0	0	0	0	0	0	0	0	k__Bacteria;p__Proteobacteria;c__Alphaproteobacteria;o__Elsterales;f__;g__;s__
ASV1056	0	0	0	0	0	17	19	26	0	40	0	0	28	0	10	k__Bacteria;p__Proteobacteria;c__Gammaproteobacteria;o__Burkholderiales;f__TRA3-20;g__TRA3-20;s__
ASV1057	0	5	0	0	0	17	18	10	10	0	6	9	0	13	11	k__Bacteria;p__Bacteroidota;c__Bacteroidia;o__Sphingobacteriales;f__CWT_CU03-E12;g__CWT_CU03-E12;s__
ASV1058	0	0	24	0	0	29	11	0	5	11	0	25	0	16	0	k__Bacteria;p__Gemmatimonadota;c__Gemmatimonadetes;o__Gemmatimonadales;f__Gemmatimonadaceae;g__
ASV1059	0	11	21	0	0	20	0	0	0	0	8	0	20	6	0	k__Bacteria;p__Firmicutes;c__Bacilli;o__Bacillales;f__Bacillaceae;g__Fictibacillus
ASV1060	0	0	0	0	0	24	0	39	22	21	0	0	0	0	0	k__Bacteria;p__Acidobacteriota;c__Acidobacteriae;o__Acidobacteriales;f__Acidobacteriaceae_(Subgroup_1)
ASV1061	0	4	0	22	0	14	23	0	20	0	0	0	0	0	0	k__Bacteria;p__Proteobacteria;c__Gammaproteobacteria;o__Xanthomonadales;f__Rhodanobacteraceae;g__Rhodanobacter;s__
ASV1063	42	0	0	0	0	0	0	0	0	0	0	0	0	0	0	k__Bacteria;p__Bacteroidota;c__Bacteroidia;o__Bacteroidales;f__Bacteroidaceae;g__Bacteroides;s__Bacteroides_dorei
ASV1064	0	12	26	0	14	15	0	0	0	0	12	19	23	0	0	k__Bacteria;p__Acidobacteriota;c__Blastocatellia;o__Pyrinomonadales;f__Pyrinomonadaceae;g__RB41;s__
ASV1065	0	26	0	0	0	0	0	29	0	49	0	0	0	0	0	k__Bacteria;p__Chloroflexi;c__Ktedonobacteria;o__Ktedonobacterales;f__JG30-KF-AS9;g__JG30-KF-AS9;s__
ASV1066	0	0	2	0	9	44	24	26	21	14	0	0	0	0	0	k__Bacteria;p__Bacteroidota;c__Bacteroidia;o__Chitinophagales;f__Chitinophagaceae;g__;s__
ASV1067	6	0	0	4	0	13	18	17	21	0	0	10	6	8	0	k__Bacteria;p__Acidobacteriota;c__Acidobacteriae;o__Acidobacteriales
ASV1068	0	0	0	0	0	11	88	0	24	0	0	0	0	15	0	k__Bacteria;p__Bacteroidota;c__Bacteroidia;o__Chitinophagales;f__Chitinophagaceae;g__Puia;s__
ASV1069	0	0	0	0	0	41	0	7	29	10	0	0	32	0	0	k__Bacteria;p__Acidobacteriota;c__Acidobacteriae;o__Solibacterales;f__Solibacteraceae;g__Candidatus_Solibacter;s__
ASV1070	0	0	9	0	0	0	6	11	56	21	0	0	0	0	0	k__Bacteria;p__Myxococcota;c__Myxococcia;o__Myxococcales;f__Anaeromyxobacteraceae;g__Anaeromyxobacter;s__
ASV1071	0	0	0	0	0	0	0	0	0	30	0	0	0	18	0	k__Bacteria;p__Actinobacteriota;c__Actinobacteria;o__Micrococcales;f__Intrasporangiaceae
ASV1072	0	17	75	0	60	0	0	0	0	0	0	0	0	0	0	k__Bacteria;p__Acidobacteriota;c__Acidobacteriae;o__Acidobacteriales;f__;g__;s__
ASV1073	13	0	11	8	14	0	6	0	0	13	15	0	17	0	0	k__Bacteria;p__Acidobacteriota;c__Acidobacteriae;o__Solibacterales;f__Solibacteraceae;g__Candidatus_Solibacter;s__
ASV1074	0	0	0	0	0	0	0	0	0	0	0	0	94	47	0	k__Bacteria;p__Acidobacteriota;c__Acidobacteriae;o__Acidobacteriales;f__Acidobacteriaceae_(Subgroup_1);g__Granulicella
ASV1076	0	25	0	23	16	0	0	0	0	0	28	0	0	0	0	k__Bacteria;p__Chloroflexi;c__KD4-96;o__KD4-96;f__KD4-96;g__KD4-96;s__
ASV1077	9	0	0	0	0	0	14	0	50	0	18	0	0	16	0	k__Bacteria;p__Desulfobacterota;c__Desulfuromonadia;o__Geobacterales;f__Geobacteraceae;g__
ASV1078	0	8	0	0	0	13	19	14	16	0	16	12	0	13	18	k__Bacteria;p__Verrucomicrobiota;c__Verrucomicrobiae;o__Pedosphaerales;f__Pedosphaeraceae;g__ADurb.Bin063-1;s__
ASV1079	8	0	0	0	0	12	0	0	70	0	0	0	0	0	21	k__Bacteria;p__Cyanobacteria;c__Cyanobacteriia;o__Chloroplast;f__Chloroplast;g__Chloroplast
ASV1080	0	13	0	0	0	0	15	8	13	11	6	14	9	4	4	k__Bacteria;p__Chloroflexi;c__Ktedonobacteria;o__Ktedonobacterales;f__JG30-KF-AS9;g__JG30-KF-AS9;s__
ASV1081	0	27	0	32	0	0	32	0	33	0	0	0	0	16	0	k__Bacteria;p__Proteobacteria;c__Alphaproteobacteria;o__Rhodospirillales;f__Rhodospirillaceae;g__;s__
ASV1082	12	34	13	12	0	0	3	0	0	6	0	0	5	0	0	k__Bacteria;p__Acidobacteriota;c__Acidobacteriae;o__Subgroup_13;f__Subgroup_13;g__Subgroup_13;s__
ASV1083	0	35	20	0	30	0	0	0	9	24	0	0	0	0	15	k__Bacteria;p__Acidobacteriota;c__Acidobacteriae;o__Acidobacteriales
ASV1084	0	0	3	0	0	0	0	0	0	0	0	0	0	0	0	k__Bacteria;p__Firmicutes;c__Clostridia;o__Oscillospirales;f__Ruminococcaceae;g__Faecalibacterium
ASV1085	18	83	0	0	0	0	0	0	17	0	7	0	0	0	0	k__Bacteria;p__Chloroflexi;c__Ktedonobacteria;o__Ktedonobacterales;f__JG30-KF-AS9;g__JG30-KF-AS9;s__
ASV1086	90	0	0	0	0	0	0	0	0	0	0	0	0	0	0	k__Bacteria;p__Acidobacteriota;c__Acidobacteriae;o__Subgroup_2;f__Subgroup_2;g__Subgroup_2;s__
ASV1087	0	0	0	0	0	0	37	53	0	0	0	0	0	0	0	k__Bacteria;p__Acidobacteriota;c__Acidobacteriae;o__Acidobacteriales
ASV1088	0	0	0	0	0	19	14	22	33	18	0	0	5	14	13	k__Archaea;p__Thermoplasmatota;c__Thermoplasmata;o__;f__;g__;s__
ASV1090	0	0	22	0	0	0	0	0	0	0	0	0	0	47	16	k__Bacteria;p__Proteobacteria;c__Gammaproteobacteria;o__Burkholderiales;f__Burkholderiaceae;g__Burkholderia-Caballeronia-Paraburkholderia;s__Paraburkholderia_caledonica
ASV1091	0	0	0	0	0	0	0	0	0	0	27	32	22	29	29	k__Bacteria;p__Acidobacteriota;c__Acidobacteriae;o__Solibacterales;f__Solibacteraceae;g__Candidatus_Solibacter;s__
ASV1092	0	0	0	9	7	0	6	0	0	0	14	19	8	30	12	k__Bacteria;p__Actinobacteriota;c__Actinobacteria;o__Catenulisporales;f__Actinospicaceae;g__Actinospica
ASV1093	37	0	0	17	0	0	15	0	0	0	0	0	0	0	0	k__Bacteria;p__Actinobacteriota;c__MB-A2-108;o__MB-A2-108;f__MB-A2-108;g__MB-A2-108;s__Actinobacteria_bacterium
ASV1094	50	0	0	0	0	0	0	31	0	33	0	0	0	0	23	k__Bacteria;p__Actinobacteriota;c__Actinobacteria;o__Frankiales;f__Acidothermaceae;g__Acidothermus;s__
ASV1095	0	0	0	0	0	0	0	0	0	28	40	48	0	0	0	k__Bacteria;p__Verrucomicrobiota;c__Verrucomicrobiae;o__Chthoniobacterales;f__Chthoniobacteraceae;g__Candidatus_Udaeobacter;s__
ASV1096	0	0	0	0	0	0	0	0	0	0	30	0	20	27	0	k__Bacteria;p__Acidobacteriota;c__Acidobacteriae;o__Bryobacterales;f__Bryobacteraceae;g__Bryobacter;s__
ASV1097	0	9	10	0	8	0	0	14	8	21	11	0	0	12	0	k__Bacteria;p__Actinobacteriota;c__Acidimicrobiia;o__IMCC26256;f__IMCC26256;g__IMCC26256;s__
ASV1098	0	0	0	0	0	0	0	0	0	18	18	24	15	0	0	k__Bacteria;p__Actinobacteriota;c__Actinobacteria;o__Frankiales;f__Acidothermaceae;g__Acidothermus;s__bacterium_Ellin334
ASV1099	0	9	0	0	21	0	0	0	72	0	0	0	0	0	0	k__Bacteria;p__Proteobacteria;c__Gammaproteobacteria;o__Burkholderiales;f__Rhodocyclaceae;g__;s__beta_proteobacterium
ASV1100	11	22	17	0	10	9	5	6	0	8	0	11	0	0	12	k__Bacteria;p__Proteobacteria;c__Alphaproteobacteria;o__Elsterales;f__;g__;s__
ASV1101	0	0	0	0	0	60	0	0	0	0	0	0	75	0	0	k__Bacteria;p__Actinobacteriota;c__Actinobacteria;o__Frankiales;f__Acidothermaceae;g__Acidothermus;s__
ASV1102	0	0	0	0	0	16	11	18	27	16	0	0	0	0	0	k__Bacteria;p__Proteobacteria;c__Gammaproteobacteria;o__Pseudomonadales;f__Pseudomonadaceae;g__Pseudomonas
ASV1103	0	0	0	0	0	66	0	0	0	0	0	0	0	0	0	k__Bacteria;p__Actinobacteriota;c__Thermoleophilia;o__Gaiellales;f__;g__
ASV1104	0	0	0	0	22	20	0	39	21	0	0	0	0	0	31	k__Bacteria;p__Proteobacteria;c__Gammaproteobacteria;o__Burkholderiales;f__Nitrosomonadaceae;g__MND1;s__
ASV1105	4	15	2	11	0	6	0	11	0	7	21	0	11	9	7	k__Bacteria;p__Chloroflexi;c__AD3;o__AD3;f__AD3;g__AD3;s__
ASV1106	18	0	0	0	0	0	23	0	0	17	18	27	37	0	0	k__Bacteria;p__Proteobacteria;c__Gammaproteobacteria;o__JG36-TzT-191;f__JG36-TzT-191;g__JG36-TzT-191;s__
ASV1107	12	0	11	0	6	0	15	10	0	11	9	0	9	10	15	k__Bacteria;p__Verrucomicrobiota;c__Verrucomicrobiae;o__Pedosphaerales;f__Pedosphaeraceae
ASV1108	0	0	0	0	0	0	0	0	0	0	0	0	0	0	37	k__Bacteria;p__Acidobacteriota;c__Acidobacteriae;o__Acidobacteriales;f__Acidobacteriaceae_(Subgroup_1);g__Granulicella
ASV1110	18	0	0	0	0	0	0	10	0	0	0	0	0	0	0	k__Bacteria;p__Firmicutes;c__Clostridia;o__Peptostreptococcales-Tissierellales;f__Peptostreptococcaceae;g__Romboutsia
ASV1111	0	0	23	0	0	21	29	0	0	0	0	18	31	0	0	k__Bacteria;p__Chloroflexi;c__Ktedonobacteria;o__Ktedonobacterales;f__JG30-KF-AS9;g__JG30-KF-AS9;s__
ASV1112	0	0	0	0	0	13	0	11	17	13	22	13	0	16	10	k__Bacteria;p__Acidobacteriota;c__Acidobacteriae;o__Solibacterales;f__Solibacteraceae;g__Candidatus_Solibacter;s__
ASV1113	10	10	3	0	18	9	2	0	7	0	4	22	9	0	0	k__Bacteria;p__Cyanobacteria;c__Cyanobacteriia;o__Chloroplast;f__Chloroplast;g__Chloroplast
ASV1114	0	0	0	0	0	12	24	0	14	28	0	17	19	20	0	k__Bacteria;p__Methylomirabilota;c__Methylomirabilia;o__Rokubacteriales;f__Rokubacteriales;g__Rokubacteriales;s__
ASV1115	0	0	0	0	0	34	0	18	40	44	0	0	0	0	0	k__Bacteria;p__Proteobacteria;c__Gammaproteobacteria;o__Burkholderiales;f__Nitrosomonadaceae;g__Ellin6067;s__
ASV1116	0	0	0	0	0	42	19	0	37	36	0	0	0	0	0	k__Bacteria;p__Proteobacteria;c__Gammaproteobacteria;o__Burkholderiales;f__Nitrosomonadaceae;g__Ellin6067;s__
ASV1117	0	0	0	59	0	21	0	0	25	33	0	0	0	0	0	k__Bacteria;p__Proteobacteria;c__Gammaproteobacteria;o__Xanthomonadales;f__Xanthomonadaceae;g__Lysobacter;s__Lysobacter_dokdonensis
ASV1118	0	0	22	0	0	0	27	0	0	0	0	14	0	30	15	k__Bacteria;p__Chloroflexi;c__Dehalococcoidia;o__S085;f__S085;g__S085;s__
ASV1119	11	31	11	0	0	0	16	0	0	0	12	9	0	0	8	k__Bacteria;p__Actinobacteriota;c__Thermoleophilia;o__Gaiellales
ASV1120	0	0	0	29	0	0	0	11	0	0	50	0	27	0	0	k__Bacteria;p__Acidobacteriota;c__Holophagae;o__Holophagales;f__Holophagaceae;g__Holophaga;s__Acidobacteria_bacterium
ASV1121	0	8	10	0	12	22	8	14	22	0	0	0	7	0	8	k__Bacteria;p__Gemmatimonadota;c__Gemmatimonadetes;o__Gemmatimonadales;f__Gemmatimonadaceae;g__Gemmatimonas;s__
ASV1122	0	0	15	0	0	0	11	13	0	0	16	14	14	0	16	k__Bacteria;p__Proteobacteria;c__Alphaproteobacteria;o__Acetobacterales;f__Acetobacteraceae;g__Rhodopila;s__
ASV1123	0	0	0	12	0	14	0	0	0	0	40	0	0	11	0	k__Bacteria;p__Proteobacteria;c__Gammaproteobacteria;o__Salinisphaerales;f__Solimonadaceae;g__Polycyclovorans;s__
ASV1124	0	14	0	0	0	0	0	0	19	66	0	0	0	0	0	k__Bacteria;p__Bacteroidota;c__Bacteroidia;o__Chitinophagales;f__Chitinophagaceae;g__;s__
ASV1125	10	0	0	0	12	0	0	0	0	33	12	0	14	0	7	k__Bacteria;p__Proteobacteria;c__Gammaproteobacteria;o__Burkholderiales;f__Comamonadaceae
ASV1126	0	0	0	0	0	0	13	15	15	13	0	0	7	9	0	k__Bacteria;p__Acidobacteriota;c__Acidobacteriae;o__Acidobacteriales;f__;g__;s__
ASV1127	0	54	0	81	0	0	0	0	0	0	0	0	0	0	0	k__Bacteria;p__Proteobacteria;c__Alphaproteobacteria;o__Caulobacterales;f__Caulobacteraceae;g__
ASV1128	0	55	0	0	0	0	0	0	0	0	0	0	0	25	0	k__Bacteria;p__Proteobacteria;c__Alphaproteobacteria;o__Micropepsales;f__Micropepsaceae;g__;s__
ASV1129	32	0	0	0	0	0	0	0	0	43	0	0	18	0	0	k__Bacteria;p__Proteobacteria;c__Alphaproteobacteria;o__Rhizobiales;f__Xanthobacteraceae
ASV1130	0	24	0	0	20	0	25	0	20	11	0	0	8	0	0	k__Bacteria;p__Myxococcota;c__Polyangia;o__Polyangiales;f__Polyangiaceae;g__Pajaroellobacter;s__
ASV1131	39	0	13	17	0	12	0	0	18	0	0	0	0	0	0	k__Bacteria;p__Desulfobacterota;c__;o__;f__;g__
ASV1132	0	0	0	0	0	9	0	14	0	10	0	0	14	21	16	k__Bacteria;p__Acidobacteriota;c__Acidobacteriae;o__Acidobacteriales;f__Acidobacteriaceae_(Subgroup_1);g__Edaphobacter;s__
ASV1133	8	6	5	6	13	6	5	0	5	8	9	7	10	6	0	k__Bacteria;p__Gemmatimonadota;c__BD2-11_terrestrial_group;o__BD2-11_terrestrial_group;f__BD2-11_terrestrial_group;g__BD2-11_terrestrial_group;s__
ASV1134	0	0	0	49	40	0	0	0	0	0	0	48	0	0	0	k__Bacteria;p__Acidobacteriota;c__Vicinamibacteria;o__Vicinamibacterales;f__Vicinamibacteraceae;g__Vicinamibacteraceae;s__
ASV1135	0	0	0	36	0	0	0	26	0	0	0	0	47	0	22	k__Bacteria;p__Firmicutes;c__Bacilli;o__Bacillales;f__Planococcaceae;g__Sporosarcina
ASV1136	0	58	55	0	0	0	0	0	0	0	0	0	0	0	0	k__Bacteria;p__Acidobacteriota;c__Acidobacteriae;o__Acidobacteriales;f__Koribacteraceae;g__Candidatus_Koribacter;s__
ASV1137	42	0	21	0	26	0	0	0	0	35	0	0	0	0	0	k__Bacteria;p__Acidobacteriota;c__Acidobacteriae;o__Bryobacterales;f__Bryobacteraceae;g__Bryobacter;s__
ASV1138	29	0	0	0	45	0	0	31	0	0	0	0	0	0	0	k__Bacteria;p__Proteobacteria;c__Gammaproteobacteria;o__Burkholderiales;f__Nitrosomonadaceae;g__MND1;s__
ASV1139	0	0	0	0	0	0	25	8	0	7	17	23	0	34	0	k__Bacteria;p__Chloroflexi;c__Ktedonobacteria;o__Ktedonobacterales;f__JG30-KF-AS9;g__JG30-KF-AS9;s__
ASV1140	0	0	0	0	0	0	0	16	13	55	0	0	0	0	20	k__Bacteria;p__Myxococcota;c__Polyangia;o__Polyangiales;f__Polyangiaceae;g__Pajaroellobacter;s__
ASV1141	0	0	0	0	0	0	30	26	0	21	0	0	0	19	30	k__Bacteria;p__Actinobacteriota;c__Actinobacteria;o__Frankiales;f__Acidothermaceae;g__Acidothermus;s__
ASV1142	30	0	0	4	0	15	15	0	0	6	0	0	0	0	10	k__Bacteria;p__Acidobacteriota;c__Vicinamibacteria;o__Vicinamibacterales;f__;g__;s__
ASV1143	20	10	0	0	15	0	6	0	0	0	0	9	0	0	9	k__Bacteria;p__Chloroflexi;c__AD3;o__AD3;f__AD3;g__AD3;s__
ASV1144	0	15	0	0	20	22	19	0	0	24	0	0	0	0	0	k__Bacteria;p__Chloroflexi;c__Ktedonobacteria;o__Ktedonobacterales;f__Ktedonobacteraceae;g__JG30a-KF-32;s__
ASV1145	0	0	0	0	0	3	0	0	0	0	29	25	16	14	17	k__Bacteria;p__Verrucomicrobiota;c__Verrucomicrobiae;o__Chthoniobacterales;f__Xiphinematobacteraceae;g__Candidatus_Xiphinematobacter;s__
ASV1146	9	13	15	0	22	0	17	6	0	13	0	0	0	0	0	k__Bacteria;p__Proteobacteria;c__Alphaproteobacteria;o__;f__;g__;s__
ASV1147	0	0	20	0	0	24	15	0	0	0	21	0	19	16	11	k__Bacteria;p__Proteobacteria;c__Alphaproteobacteria;o__Reyranellales;f__Reyranellaceae;g__Reyranella
ASV1148	19	16	0	0	0	0	0	0	0	0	0	0	28	0	0	k__Bacteria;p__Actinobacteriota;c__Thermoleophilia;o__Gaiellales;f__Gaiellaceae;g__Gaiella;s__actinobacterium_WWH12
ASV1149	0	0	0	0	0	0	0	0	0	0	0	0	56	0	27	k__Bacteria;p__Proteobacteria;c__Gammaproteobacteria;o__Xanthomonadales;f__Rhodanobacteraceae;g__Rhodanobacter;s__
ASV1150	0	0	0	0	0	8	0	0	0	0	20	0	17	0	8	k__Bacteria;p__Acidobacteriota;c__Vicinamibacteria;o__Subgroup_9;f__Subgroup_9;g__Subgroup_9;s__
ASV1151	29	19	7	0	0	17	11	0	11	7	0	0	0	7	0	k__Bacteria;p__NB1-j;c__NB1-j;o__NB1-j;f__NB1-j;g__NB1-j;s__
ASV1152	0	0	0	0	0	37	0	0	25	0	0	0	0	0	0	k__Bacteria;p__Acidobacteriota;c__Acidobacteriae;o__Acidobacteriales
ASV1153	6	6	16	7	4	9	9	8	12	4	5	0	0	6	0	k__Bacteria;p__Proteobacteria;c__Alphaproteobacteria;o__Rhizobiales;f__Xanthobacteraceae;g__
ASV1154	0	0	0	7	0	17	14	0	0	0	0	0	20	41	0	k__Bacteria;p__Acidobacteriota;c__Acidobacteriae;o__Acidobacteriales;f__Koribacteraceae;g__Candidatus_Koribacter;s__
ASV1155	0	0	14	0	0	0	10	22	0	0	0	0	20	14	44	k__Bacteria;p__Acidobacteriota;c__Vicinamibacteria;o__Vicinamibacterales;f__Vicinamibacteraceae;g__Vicinamibacteraceae;s__
ASV1156	14	0	5	0	0	0	7	8	32	14	0	0	11	0	0	k__Bacteria;p__Proteobacteria;c__Alphaproteobacteria;o__;f__;g__
ASV1157	0	0	7	0	16	0	0	0	0	14	7	21	8	11	6	k__Bacteria;p__Acidobacteriota;c__Blastocatellia;o__Pyrinomonadales;f__Pyrinomonadaceae;g__RB41;s__
ASV1158	11	11	11	10	5	0	0	0	0	11	0	7	11	13	0	k__Bacteria;p__Gemmatimonadota;c__BD2-11_terrestrial_group;o__BD2-11_terrestrial_group;f__BD2-11_terrestrial_group;g__BD2-11_terrestrial_group;s__
ASV1159	0	0	0	0	0	0	12	13	0	24	17	16	0	0	14	k__Bacteria;p__Proteobacteria;c__Gammaproteobacteria;o__Burkholderiales;f__Nitrosomonadaceae;g__MND1;s__
ASV1160	27	0	0	0	0	0	0	0	0	21	37	0	0	0	0	k__Bacteria;p__Myxococcota;c__Polyangia;o__Polyangiales;f__Polyangiaceae;g__Pajaroellobacter;s__
ASV1161	0	0	0	0	0	20	0	0	10	0	0	0	0	20	0	k__Bacteria;p__Bacteroidota;c__Bacteroidia;o__Chitinophagales;f__Chitinophagaceae;g__Flavisolibacter
ASV1162	22	8	9	25	7	11	0	11	8	9	0	0	0	0	0	k__Bacteria;p__Proteobacteria;c__Gammaproteobacteria;o__Steroidobacterales;f__Steroidobacteraceae;g__Steroidobacter
ASV1163	0	0	0	0	0	10	0	0	5	0	24	0	16	29	21	k__Bacteria;p__Gemmatimonadota;c__Gemmatimonadetes;o__Gemmatimonadales;f__Gemmatimonadaceae;g__Gemmatimonas;s__
ASV1164	0	0	0	10	9	0	0	0	0	0	0	15	31	15	0	k__Bacteria;p__Proteobacteria;c__Gammaproteobacteria;o__Burkholderiales;f__Sutterellaceae;g__
ASV1165	0	0	6	0	0	0	0	0	0	0	16	23	17	0	20	k__Bacteria;p__Proteobacteria;c__Gammaproteobacteria;o__Burkholderiales;f__Burkholderiaceae;g__Burkholderia-Caballeronia-Paraburkholderia
ASV1166	0	0	0	30	0	0	0	0	0	0	45	0	0	0	0	k__Bacteria;p__Actinobacteriota;c__Actinobacteria;o__Frankiales;f__Frankiaceae;g__Jatrophihabitans;s__
ASV1167	0	0	0	0	0	28	12	15	18	0	18	0	0	9	0	k__Bacteria;p__Acidobacteriota;c__Acidobacteriae;o__Acidobacteriales;f__;g__;s__
ASV1168	0	13	0	0	0	0	0	0	36	13	0	0	0	0	0	k__Bacteria;p__Proteobacteria;c__Gammaproteobacteria;o__Burkholderiales;f__Nitrosomonadaceae;g__MND1;s__
ASV1169	0	0	0	0	0	19	0	14	35	13	0	12	25	0	7	k__Bacteria;p__Proteobacteria;c__Gammaproteobacteria;o__Burkholderiales;f__Rhodocyclaceae;g__
ASV1170	11	0	23	0	0	16	0	0	0	0	16	0	0	0	0	k__Bacteria;p__Chloroflexi;c__Anaerolineae;o__Ardenticatenales;f__;g__;s__
ASV1171	0	0	0	0	0	0	6	0	15	13	7	12	0	0	0	k__Bacteria;p__Proteobacteria;c__Alphaproteobacteria;o__Caulobacterales;f__Hyphomonadaceae;g__SWB02;s__
ASV1172	0	0	0	0	0	0	0	0	0	0	0	65	64	0	0	k__Bacteria;p__Proteobacteria;c__Alphaproteobacteria;o__Micropepsales;f__Micropepsaceae;g__;s__
ASV1174	0	0	20	0	13	0	13	7	0	0	28	0	0	0	0	k__Bacteria;p__NB1-j;c__NB1-j;o__NB1-j;f__NB1-j;g__NB1-j;s__
ASV1175	0	0	0	0	0	0	0	0	27	0	42	0	21	15	16	k__Bacteria;p__Acidobacteriota;c__Acidobacteriae;o__Bryobacterales;f__Bryobacteraceae;g__Bryobacter;s__
ASV1176	3	0	0	0	2	0	0	0	0	0	24	23	14	15	7	k__Bacteria;p__Gemmatimonadota;c__Gemmatimonadetes;o__Gemmatimonadales;f__Gemmatimonadaceae;g__
ASV1177	19	0	0	0	0	0	0	0	0	0	0	0	22	23	32	k__Bacteria;p__Proteobacteria;c__Gammaproteobacteria;o__Burkholderiales;f__Burkholderiaceae;g__Burkholderia-Caballeronia-Paraburkholderia;s__Paraburkholderia_sartisoli
ASV1178	0	0	12	0	0	14	0	0	0	0	13	17	23	0	0	k__Bacteria;p__Chloroflexi;c__JG30-KF-CM66;o__JG30-KF-CM66;f__JG30-KF-CM66;g__JG30-KF-CM66;s__
ASV1179	0	5	0	121	0	0	0	0	0	0	0	0	0	0	0	k__Bacteria;p__Verrucomicrobiota;c__Verrucomicrobiae;o__Pedosphaerales;f__Pedosphaeraceae;g__Pedosphaeraceae;s__
ASV1180	0	0	0	125	0	0	0	0	0	0	0	0	0	0	0	k__Bacteria;p__Acidobacteriota;c__Acidobacteriae;o__Subgroup_2;f__Subgroup_2;g__Subgroup_2;s__
ASV1181	0	0	0	41	0	0	0	26	0	63	0	0	0	0	0	k__Bacteria;p__Proteobacteria;c__Gammaproteobacteria;o__Burkholderiales;f__TRA3-20;g__TRA3-20;s__
ASV1182	0	0	0	0	0	46	25	29	18	0	0	0	0	0	0	k__Bacteria;p__WPS-2;c__WPS-2;o__WPS-2;f__WPS-2;g__WPS-2;s__
ASV1183	0	14	15	7	10	5	0	0	0	0	9	12	13	5	0	k__Bacteria;p__Latescibacterota;c__Latescibacterota;o__Latescibacterota;f__Latescibacterota;g__Latescibacterota;s__
ASV1184	0	0	13	0	0	5	0	0	0	0	14	14	12	0	0	k__Bacteria;p__Actinobacteriota;c__Thermoleophilia;o__Gaiellales
ASV1185	0	18	0	0	0	0	25	17	0	0	0	0	21	19	16	k__Bacteria;p__Proteobacteria;c__Gammaproteobacteria;o__Burkholderiales;f__Nitrosomonadaceae;g__Ellin6067;s__
ASV1186	21	8	12	13	8	0	0	6	9	11	0	0	0	9	9	k__Bacteria;p__Actinobacteriota;c__Acidimicrobiia;o__IMCC26256;f__IMCC26256;g__IMCC26256;s__
ASV1187	0	0	0	0	0	0	0	0	0	54	0	0	0	0	0	k__Bacteria;p__Proteobacteria;c__Alphaproteobacteria;o__Rhizobiales;f__Beijerinckiaceae;g__Roseiarcus;s__
ASV1188	0	0	0	0	0	0	0	0	0	0	0	0	61	0	0	k__Bacteria;p__Actinobacteriota;c__Actinobacteria;o__Micrococcales;f__Micrococcaceae;g__Pseudarthrobacter
ASV1189	0	67	26	0	33	0	0	0	0	0	0	0	0	0	0	k__Bacteria;p__Proteobacteria;c__Alphaproteobacteria;o__Elsterales;f__;g__;s__
ASV1190	55	0	23	0	22	0	0	0	0	0	0	0	0	0	0	k__Bacteria;p__Verrucomicrobiota;c__Verrucomicrobiae;o__Chthoniobacterales;f__Chthoniobacteraceae;g__Candidatus_Udaeobacter;s__
ASV1191	0	0	0	0	19	0	0	0	0	0	0	0	0	22	0	k__Bacteria;p__Acidobacteriota;c__Subgroup_22;o__Subgroup_22;f__Subgroup_22;g__Subgroup_22;s__
ASV1192	0	0	0	18	0	0	0	0	0	44	0	0	20	12	0	k__Bacteria;p__Acidobacteriota;c__Blastocatellia;o__Pyrinomonadales;f__Pyrinomonadaceae;g__RB41;s__
ASV1193	0	0	0	0	0	0	0	0	71	0	0	0	0	46	0	k__Bacteria;p__Acidobacteriota;c__Acidobacteriae;o__Acidobacteriales
ASV1194	61	6	5	10	13	5	0	3	0	0	0	0	0	0	0	k__Bacteria;p__Acidobacteriota;c__Acidobacteriae;o__Acidobacteriales
ASV1195	5	0	7	0	5	6	12	8	13	0	11	7	12	0	14	k__Bacteria;p__Chloroflexi;c__Ktedonobacteria;o__Ktedonobacterales;f__JG30-KF-AS9;g__JG30-KF-AS9;s__
ASV1196	47	0	0	0	0	34	0	35	0	0	0	0	0	0	0	k__Bacteria;p__Actinobacteriota;c__Thermoleophilia;o__Gaiellales
ASV1197	0	0	0	0	44	10	0	20	0	11	0	42	0	0	0	k__Bacteria;p__Methylomirabilota;c__Methylomirabilia;o__Rokubacteriales;f__Rokubacteriales;g__Rokubacteriales;s__
ASV1198	24	0	0	14	18	0	13	0	0	0	0	0	11	0	0	k__Bacteria;p__Proteobacteria;c__Alphaproteobacteria;o__;f__;g__;s__
ASV1199	0	0	0	0	0	0	0	0	0	32	0	0	0	0	22	k__Bacteria;p__Chloroflexi;c__AD3;o__AD3;f__AD3;g__AD3;s__
ASV1200	0	0	0	0	84	0	0	0	0	0	0	0	0	0	0	k__Bacteria;p__Actinobacteriota;c__Actinobacteria;o__Frankiales;f__Acidothermaceae;g__Acidothermus;s__
ASV1201	0	32	0	0	40	0	0	0	0	0	0	0	0	0	0	k__Bacteria;p__Acidobacteriota;c__Acidobacteriae;o__Acidobacteriales;f__Acidobacteriaceae_(Subgroup_1)
ASV1202	0	0	0	0	23	0	0	0	0	0	9	59	7	10	0	k__Bacteria;p__Proteobacteria;c__Gammaproteobacteria;o__Xanthomonadales;f__Rhodanobacteraceae;g__Dokdonella;s__
ASV1203	42	0	0	0	0	0	0	0	0	0	0	0	0	24	0	k__Bacteria;p__Acidobacteriota;c__Acidobacteriae;o__Subgroup_13;f__Subgroup_13;g__Subgroup_13;s__
ASV1205	8	0	4	49	0	7	14	5	6	3	14	0	0	0	0	k__Bacteria;p__Acidobacteriota;c__Acidobacteriae;o__Bryobacterales;f__Bryobacteraceae;g__Bryobacter;s__Bryobacter_aggregatus
ASV1206	0	4	5	0	5	20	16	16	24	18	0	0	5	0	0	k__Bacteria;p__Bacteroidota;c__Bacteroidia;o__Cytophagales;f__Microscillaceae;g__
ASV1207	0	0	21	0	0	0	18	0	0	0	0	0	0	26	25	k__Bacteria;p__Actinobacteriota;c__Actinobacteria;o__Frankiales;f__Acidothermaceae;g__Acidothermus;s__
ASV1208	45	12	8	0	25	4	0	0	0	0	0	0	0	0	0	k__Bacteria;p__Acidobacteriota;c__Acidobacteriae;o__Acidobacteriales
ASV1209	0	0	0	0	0	0	3	0	0	0	0	0	0	0	0	k__Bacteria;p__Fusobacteriota;c__Fusobacteriia;o__Fusobacteriales;f__Fusobacteriaceae;g__Fusobacterium;s__Fusobacterium_mortiferum
ASV1210	8	0	0	32	0	0	18	0	0	0	36	0	0	0	0	k__Bacteria;p__Proteobacteria;c__Gammaproteobacteria;o__Pseudomonadales;f__Pseudomonadaceae;g__Pseudomonas
ASV1211	14	10	23	0	7	0	0	4	0	4	5	0	8	0	16	k__Bacteria;p__Proteobacteria;c__Gammaproteobacteria;o__Burkholderiales;f__Nitrosomonadaceae;g__oc32;s__
ASV1212	0	0	0	18	4	0	0	0	0	0	19	0	0	14	18	k__Bacteria;p__Patescibacteria;c__Saccharimonadia;o__Saccharimonadales;f__LWQ8;g__LWQ8;s__
ASV1213	0	0	0	0	0	0	0	0	20	0	0	29	0	0	0	k__Bacteria;p__Proteobacteria;c__Alphaproteobacteria;o__Sphingomonadales;f__Sphingomonadaceae;g__Sphingomonas
ASV1214	59	0	19	0	0	0	0	0	0	0	0	0	0	0	0	k__Bacteria;p__Acidobacteriota;c__Acidobacteriae;o__Acidobacteriales;f__;g__;s__
ASV1215	77	0	37	0	0	0	0	0	0	0	0	0	0	0	0	k__Bacteria;p__Acidobacteriota;c__Acidobacteriae;o__Subgroup_2;f__Subgroup_2;g__Subgroup_2;s__
ASV1216	0	11	13	0	8	9	13	0	0	14	0	12	10	11	0	k__Bacteria;p__Proteobacteria;c__Gammaproteobacteria;o__Burkholderiales;f__SC-I-84;g__SC-I-84;s__
ASV1217	0	4	0	8	6	0	0	0	0	0	24	16	12	12	9	k__Bacteria;p__Chloroflexi;c__Ktedonobacteria;o__Ktedonobacterales;f__Ktedonobacteraceae;g__G12-WMSP1;s__
ASV1218	23	17	18	17	24	12	0	0	0	0	0	0	0	0	0	k__Bacteria;p__Proteobacteria;c__Alphaproteobacteria;o__Elsterales;f__;g__;s__
ASV1219	0	0	4	5	0	20	13	17	24	19	0	0	0	0	4	k__Bacteria;p__Proteobacteria;c__Gammaproteobacteria;o__Burkholderiales;f__Chromobacteriaceae;g__Crenobacter;s__
ASV1220	0	0	0	0	0	0	0	0	81	27	0	0	0	0	0	k__Bacteria;p__Proteobacteria;c__Gammaproteobacteria;o__Burkholderiales;f__Burkholderiaceae;g__Cupriavidus
ASV1221	0	0	0	13	11	0	9	0	0	0	21	0	0	20	8	k__Bacteria;p__Proteobacteria;c__Alphaproteobacteria;o__Micropepsales;f__Micropepsaceae;g__;s__
ASV1222	2	0	0	0	11	0	12	14	8	48	3	0	3	7	8	k__Bacteria;p__Proteobacteria;c__Gammaproteobacteria;o__Burkholderiales;f__Nitrosomonadaceae;g__mle1-7;s__
ASV1223	0	0	0	0	0	0	0	0	0	0	22	23	28	12	14	k__Bacteria;p__Bacteroidota;c__Bacteroidia;o__Chitinophagales;f__Chitinophagaceae;g__Flavisolibacter;s__
ASV1224	0	0	0	21	20	0	11	10	13	0	0	0	19	11	12	k__Bacteria;p__Verrucomicrobiota;c__Verrucomicrobiae;o__Pedosphaerales;f__Pedosphaeraceae;g__ADurb.Bin063-1;s__
ASV1225	3	0	0	48	0	22	6	6	9	11	5	0	0	0	1	k__Bacteria;p__Bacteroidota;c__Bacteroidia;o__Chitinophagales;f__Chitinophagaceae
ASV1226	0	0	0	0	0	0	16	17	0	0	27	0	0	30	11	k__Bacteria;p__Proteobacteria;c__Alphaproteobacteria;o__Rhizobiales;f__Xanthobacteraceae;g__Pseudolabrys;s__
ASV1227	0	0	0	0	0	41	36	0	0	0	0	0	0	17	0	k__Bacteria;p__Proteobacteria;c__Gammaproteobacteria;o__Xanthomonadales;f__Rhodanobacteraceae
ASV1228	0	13	19	11	0	0	23	11	0	44	0	0	0	0	0	k__Bacteria;p__Proteobacteria;c__Gammaproteobacteria;o__Burkholderiales;f__Nitrosomonadaceae;g__MND1;s__
ASV1229	6	6	14	0	0	7	18	12	10	16	4	0	6	0	4	k__Bacteria;p__Verrucomicrobiota;c__Verrucomicrobiae;o__Pedosphaerales;f__Pedosphaeraceae;g__Pedosphaeraceae;s__
ASV1230	0	0	0	26	0	19	0	0	18	0	0	0	0	0	0	k__Bacteria;p__Proteobacteria;c__Alphaproteobacteria;o__Micropepsales;f__Micropepsaceae;g__;s__
ASV1231	4	5	0	61	4	0	5	0	9	9	18	0	0	0	0	k__Bacteria;p__Acidobacteriota;c__Acidobacteriae;o__Bryobacterales;f__Bryobacteraceae;g__Bryobacter;s__
ASV1232	47	27	0	0	0	0	0	0	0	43	0	0	0	0	0	k__Bacteria;p__Acidobacteriota;c__Acidobacteriae;o__Solibacterales;f__Solibacteraceae;g__Candidatus_Solibacter;s__
ASV1233	56	0	0	0	0	0	0	0	0	0	0	0	0	0	0	k__Bacteria;p__Actinobacteriota;c__Actinobacteria;o__Micromonosporales;f__Micromonosporaceae;g__Luedemannella;s__
ASV1235	0	0	0	0	125	0	0	0	0	0	0	0	0	0	0	k__Bacteria;p__Acidobacteriota;c__Acidobacteriae;o__Acidobacteriales
ASV1236	0	0	0	31	0	0	30	14	25	0	0	0	0	13	0	k__Bacteria;p__Proteobacteria;c__Alphaproteobacteria;o__Acetobacterales;f__Acetobacteraceae
ASV1237	0	8	16	0	0	0	0	0	0	14	0	23	15	0	0	k__Bacteria;p__Chloroflexi;c__Ktedonobacteria;o__Ktedonobacterales;f__Ktedonobacteraceae;g__FCPS473;s__
ASV1238	32	0	12	20	20	0	0	0	0	0	0	0	0	0	0	k__Bacteria;p__Acidobacteriota;c__Acidobacteriae;o__Acidobacteriales;f__;g__;s__
ASV1239	0	0	0	0	0	0	0	0	0	0	0	0	24	17	40	k__Bacteria;p__Acidobacteriota;c__Acidobacteriae;o__Acidobacteriales;f__;g__;s__
ASV1240	0	25	0	0	0	0	0	0	0	0	0	0	0	0	9	k__Bacteria;p__Acidobacteriota;c__Acidobacteriae;o__Acidobacteriales;f__Koribacteraceae;g__Candidatus_Koribacter;s__
ASV1241	0	11	0	0	17	0	0	0	0	18	0	0	15	9	7	k__Bacteria;p__Acidobacteriota;c__Acidobacteriae;o__Subgroup_13;f__Subgroup_13;g__Subgroup_13;s__
ASV1242	0	0	0	0	0	0	0	0	8	11	0	11	23	17	0	k__Bacteria;p__Acidobacteriota;c__Vicinamibacteria;o__Vicinamibacterales;f__;g__;s__
ASV1243	0	23	29	0	0	0	0	0	35	0	0	0	0	0	28	k__Bacteria;p__Acidobacteriota;c__Vicinamibacteria;o__Vicinamibacterales;f__Vicinamibacteraceae;g__Vicinamibacteraceae;s__
ASV1244	0	0	0	23	11	0	0	0	26	0	0	0	13	12	0	k__Bacteria;p__Actinobacteriota;c__Actinobacteria;o__Frankiales;f__Acidothermaceae;g__Acidothermus;s__
ASV1245	6	0	12	3	0	0	6	0	7	16	6	0	0	11	12	k__Bacteria;p__Myxococcota;c__Polyangia;o__Haliangiales;f__Haliangiaceae;g__Haliangium;s__
ASV1246	0	3	15	0	0	0	15	0	7	10	9	0	0	17	24	k__Bacteria;p__Proteobacteria;c__Alphaproteobacteria;o__Azospirillales;f__Azospirillaceae;g__Skermanella
ASV1247	0	7	14	0	10	0	0	0	0	27	0	13	22	0	0	k__Bacteria;p__Acidobacteriota;c__Acidobacteriae;o__Solibacterales;f__Solibacteraceae;g__Candidatus_Solibacter;s__
ASV1248	0	26	31	17	0	0	0	34	0	0	0	0	0	0	0	k__Bacteria;p__Firmicutes;c__Bacilli;o__Bacillales;f__Bacillaceae;g__Bacillus
ASV1249	0	0	17	0	0	0	8	0	0	0	20	13	0	14	10	k__Bacteria;p__Myxococcota;c__Polyangia;o__Polyangiales;f__Polyangiaceae;g__Pajaroellobacter;s__
ASV1250	0	0	27	0	0	17	12	23	0	19	0	0	0	0	0	k__Bacteria;p__Proteobacteria;c__Alphaproteobacteria;o__Sphingomonadales;f__Sphingomonadaceae
ASV1251	0	15	0	0	14	0	19	13	0	31	0	0	0	26	0	k__Bacteria;p__Chloroflexi;c__Anaerolineae;o__Ardenticatenales;f__;g__;s__
ASV1252	21	10	34	0	0	8	0	0	0	0	0	0	0	0	0	k__Bacteria;p__Chloroflexi;c__TK10;o__TK10;f__TK10;g__TK10;s__bacterium_Ellin6519
ASV1253	0	0	0	0	0	31	0	0	0	0	35	0	0	0	8	k__Bacteria;p__Acidobacteriota;c__Acidobacteriae;o__Acidobacteriales
ASV1254	0	0	0	0	0	36	0	19	0	0	0	36	15	0	10	k__Bacteria;p__Acidobacteriota;c__Acidobacteriae;o__Acidobacteriales
ASV1255	0	0	18	0	0	18	0	24	13	22	0	0	0	7	0	k__Bacteria;p__Proteobacteria;c__Alphaproteobacteria;o__;f__;g__;s__
ASV1256	0	0	7	0	5	22	17	16	18	22	0	0	6	0	0	k__Bacteria;p__Bacteroidota;c__Bacteroidia;o__Chitinophagales;f__Chitinophagaceae;g__UTBCD1;s__
ASV1257	28	0	22	15	0	28	0	0	0	0	0	0	7	0	0	k__Bacteria;p__Acidobacteriota;c__Vicinamibacteria;o__Vicinamibacterales;f__Vicinamibacteraceae;g__Vicinamibacteraceae;s__
ASV1258	0	0	0	0	0	0	7	13	45	0	0	0	0	23	21	k__Bacteria;p__Chloroflexi;c__Anaerolineae;o__SBR1031;f__SBR1031;g__SBR1031
ASV1259	14	15	13	0	0	0	0	0	0	0	14	17	0	0	0	k__Bacteria;p__Actinobacteriota;c__Thermoleophilia;o__Gaiellales;f__Gaiellaceae;g__Gaiella;s__
ASV1260	0	18	0	0	0	14	0	14	0	16	22	0	0	0	0	k__Bacteria;p__Actinobacteriota;c__Acidimicrobiia
ASV1261	0	0	0	0	0	0	39	16	0	0	0	18	14	23	0	k__Bacteria;p__Bacteroidota;c__Bacteroidia;o__Chitinophagales;f__Chitinophagaceae;g__Puia;s__
ASV1262	65	0	11	7	0	0	0	7	0	0	0	0	0	0	2	k__Bacteria;p__Acidobacteriota;c__Acidobacteriae;o__Solibacterales;f__Solibacteraceae;g__Candidatus_Solibacter;s__
ASV1263	0	0	0	0	119	0	0	0	0	0	0	0	0	0	0	k__Bacteria;p__Actinobacteriota;c__Actinobacteria;o__Frankiales;f__Acidothermaceae;g__Acidothermus;s__
ASV1264	18	3	15	6	16	0	5	8	4	12	0	0	0	2	8	k__Bacteria;p__Chloroflexi;c__Ktedonobacteria;o__Ktedonobacterales;f__Ktedonobacteraceae;g__;s__
ASV1265	6	0	0	10	0	36	0	0	0	0	0	10	15	12	0	k__Bacteria;p__Latescibacterota;c__Latescibacterota;o__Latescibacterota;f__Latescibacterota;g__Latescibacterota;s__
ASV1266	0	0	0	0	7	10	12	14	15	0	15	25	0	14	6	k__Archaea;p__Thermoplasmatota;c__Thermoplasmata;o__;f__;g__;s__
ASV1267	0	0	0	0	0	0	0	0	0	0	0	59	0	33	0	k__Bacteria;p__Acidobacteriota;c__Acidobacteriae;o__Acidobacteriales;f__Acidobacteriaceae_(Subgroup_1);g__Granulicella;s__Edaphobacter_dinghuensis
ASV1268	0	0	0	51	0	9	13	0	0	0	25	0	0	0	0	k__Bacteria;p__Proteobacteria;c__Gammaproteobacteria;o__Xanthomonadales;f__Xanthomonadaceae;g__Arenimonas
ASV1269	0	0	0	0	0	0	4	0	6	0	20	0	0	9	51	k__Bacteria;p__Proteobacteria;c__Gammaproteobacteria;o__Burkholderiales;f__Methylophilaceae
ASV1270	6	0	8	0	0	0	0	4	88	0	0	0	0	0	0	k__Bacteria;p__Firmicutes;c__Bacilli;o__Lactobacillales;f__Streptococcaceae;g__Streptococcus
ASV1271	2	2	9	5	6	0	0	4	4	10	0	0	14	9	8	k__Bacteria;p__Proteobacteria;c__Alphaproteobacteria;o__;f__;g__;s__bacterium_enrichment
ASV1272	0	12	11	12	0	0	0	0	0	0	0	0	16	0	0	k__Bacteria;p__Acidobacteriota;c__Vicinamibacteria;o__Vicinamibacterales;f__;g__;s__
ASV1273	0	0	0	0	0	0	0	0	0	10	0	30	19	0	20	k__Bacteria;p__Bacteroidota;c__Bacteroidia;o__Sphingobacteriales;f__Sphingobacteriaceae;g__Mucilaginibacter
ASV1274	0	0	8	9	0	8	9	10	0	0	0	0	0	8	0	k__Bacteria;p__Acidobacteriota;c__Acidobacteriae;o__Acidobacteriales;f__Acidobacteriaceae_(Subgroup_1)
ASV1275	0	14	0	24	0	0	0	0	0	0	20	0	0	0	0	k__Bacteria;p__Proteobacteria;c__Gammaproteobacteria;o__Burkholderiales;f__Oxalobacteraceae
ASV1276	0	11	9	16	8	10	0	0	0	0	9	10	11	4	0	k__Bacteria;p__Chloroflexi;c__Anaerolineae;o__Anaerolineae;f__Anaerolineae;g__Anaerolineae;s__
ASV1277	0	26	0	89	0	0	0	0	0	0	0	0	0	0	0	k__Bacteria;p__Actinobacteriota;c__Actinobacteria;o__Frankiales;f__Acidothermaceae;g__Acidothermus;s__
ASV1278	23	0	0	0	0	0	0	0	0	0	0	6	19	0	47	k__Bacteria;p__Proteobacteria;c__Alphaproteobacteria;o__Sphingomonadales;f__Sphingomonadaceae
ASV1279	33	0	0	44	0	0	0	0	0	0	0	0	0	0	0	k__Bacteria;p__Proteobacteria;c__Gammaproteobacteria;o__Burkholderiales;f__Nitrosomonadaceae;g__MND1;s__
ASV1280	0	0	0	0	0	0	0	0	0	0	18	43	0	13	16	k__Bacteria;p__Acidobacteriota;c__Acidobacteriae;o__Subgroup_2;f__Subgroup_2;g__Subgroup_2;s__
ASV1281	0	31	0	0	21	14	0	0	13	0	0	0	5	20	0	k__Bacteria;p__Acidobacteriota;c__Acidobacteriae;o__Acidobacteriales;f__Acidobacteriaceae_(Subgroup_1);g__;s__
ASV1282	0	0	0	0	0	5	0	0	0	52	6	0	0	4	12	k__Bacteria;p__Actinobacteriota;c__Actinobacteria;o__Streptomycetales;f__Streptomycetaceae;g__Streptomyces
ASV1283	10	0	0	54	18	12	0	0	0	0	19	0	0	0	0	k__Bacteria;p__Proteobacteria;c__Gammaproteobacteria;o__Burkholderiales;f__Comamonadaceae
ASV1284	0	31	15	0	14	23	0	0	0	27	0	0	0	0	0	k__Bacteria;p__Acidobacteriota;c__Acidobacteriae;o__Acidobacteriales;f__Acidobacteriaceae_(Subgroup_1)
ASV1285	7	0	7	5	0	10	0	19	8	16	16	0	0	0	5	k__Bacteria;p__Actinobacteriota;c__Actinobacteria;o__Frankiales;f__Acidothermaceae;g__Acidothermus;s__
ASV1286	0	0	0	0	0	19	0	0	13	22	0	0	0	20	0	k__Bacteria;p__Nitrospirota;c__Nitrospiria;o__Nitrospirales;f__Nitrospiraceae;g__Nitrospira;s__
ASV1287	0	0	0	0	0	0	0	0	0	0	0	0	0	57	0	k__Bacteria;p__Actinobacteriota;c__Actinobacteria;o__Streptomycetales;f__Streptomycetaceae
ASV1288	21	0	0	0	0	0	0	0	0	0	0	17	0	9	0	k__Bacteria;p__Gemmatimonadota;c__Gemmatimonadetes;o__Gemmatimonadales;f__Gemmatimonadaceae;g__;s__
ASV1289	0	0	0	0	117	0	0	0	0	0	0	0	0	0	0	k__Bacteria;p__Acidobacteriota;c__Acidobacteriae;o__Solibacterales;f__Solibacteraceae;g__Candidatus_Solibacter;s__
ASV1291	0	0	0	0	0	0	0	29	0	0	0	0	0	51	23	k__Bacteria;p__Proteobacteria;c__Alphaproteobacteria;o__Elsterales;f__;g__;s__
ASV1292	0	0	45	0	0	0	0	20	8	0	0	0	0	26	6	k__Bacteria;p__Proteobacteria;c__Gammaproteobacteria;o__Burkholderiales;f__Nitrosomonadaceae;g__MND1;s__
ASV1293	0	0	5	11	0	0	7	0	0	0	10	0	0	0	13	k__Bacteria;p__Acidobacteriota;c__Acidobacteriae;o__Subgroup_2;f__Subgroup_2;g__Subgroup_2;s__
ASV1294	0	11	0	20	0	0	16	0	0	0	0	0	15	0	0	k__Bacteria;p__Myxococcota;c__Polyangia;o__Haliangiales;f__Haliangiaceae;g__Haliangium;s__
ASV1295	0	0	0	0	0	0	38	0	0	21	0	0	12	0	0	k__Bacteria;p__Firmicutes;c__Bacilli;o__Bacillales;f__Bacillaceae;g__Bacillus;s__Bacillus_lentus
ASV1296	0	0	0	17	0	0	0	0	0	0	0	31	0	26	29	k__Bacteria;p__Proteobacteria;c__Gammaproteobacteria;o__Burkholderiales;f__Burkholderiaceae;g__Burkholderia-Caballeronia-Paraburkholderia
ASV1297	0	0	0	0	0	0	0	0	0	0	0	40	18	13	34	k__Bacteria;p__Proteobacteria;c__Alphaproteobacteria;o__Sphingomonadales;f__Sphingomonadaceae;g__Sphingomonas
ASV1298	0	11	0	0	0	27	0	0	0	0	11	0	20	0	32	k__Bacteria;p__Myxococcota;c__Polyangia;o__Polyangiales;f__Phaselicystidaceae;g__Phaselicystis;s__
ASV1299	29	31	0	0	26	0	0	0	0	0	0	0	0	0	0	k__Bacteria;p__Actinobacteriota;c__Actinobacteria;o__Frankiales;f__Acidothermaceae;g__Acidothermus;s__Thermomonosporaceae_bacterium
ASV1300	0	0	0	38	0	0	0	23	0	0	0	0	0	0	0	k__Bacteria;p__Gemmatimonadota;c__Gemmatimonadetes;o__Gemmatimonadales;f__Gemmatimonadaceae;g__;s__
ASV1301	0	0	9	0	6	13	0	0	0	0	10	7	12	0	8	k__Bacteria;p__Chloroflexi;c__Dehalococcoidia;o__S085;f__S085;g__S085;s__
ASV1303	0	0	0	0	0	11	21	20	21	19	0	0	0	0	13	k__Bacteria;p__Verrucomicrobiota;c__Verrucomicrobiae;o__Pedosphaerales;f__Pedosphaeraceae;g__Pedosphaeraceae;s__
ASV1304	0	12	0	0	0	15	0	8	15	0	0	12	8	4	0	k__Bacteria;p__Actinobacteriota;c__Acidimicrobiia;o__;f__;g__;s__
ASV1305	12	0	0	0	0	8	0	8	0	0	16	0	0	20	12	k__Bacteria;p__Proteobacteria;c__Alphaproteobacteria;o__Acetobacterales;f__Acetobacteraceae;g__;s__
ASV1306	10	5	6	0	5	0	11	0	27	11	0	6	7	0	5	k__Bacteria;p__Chloroflexi;c__Ktedonobacteria;o__Ktedonobacterales;f__Ktedonobacteraceae;g__JG30a-KF-32;s__
ASV1307	0	0	0	0	9	0	0	0	13	11	0	20	27	0	0	k__Bacteria;p__Acidobacteriota;c__Holophagae;o__Subgroup_7;f__Subgroup_7;g__Subgroup_7;s__
ASV1308	16	0	0	0	5	0	0	0	0	0	19	14	0	15	12	k__Bacteria;p__Acidobacteriota;c__Acidobacteriae;o__Subgroup_2;f__Subgroup_2;g__Subgroup_2;s__
ASV1309	22	46	0	0	43	0	0	0	0	0	0	0	0	0	0	k__Bacteria;p__Acidobacteriota;c__Acidobacteriae;o__Acidobacteriales;f__;g__;s__
ASV1310	35	0	39	15	0	0	0	0	0	0	0	0	0	0	0	k__Bacteria;p__Chloroflexi;c__AD3;o__AD3;f__AD3;g__AD3;s__
ASV1311	0	0	0	0	0	0	8	0	0	0	0	65	0	0	15	k__Bacteria;p__Proteobacteria;c__Gammaproteobacteria;o__Burkholderiales;f__Burkholderiaceae;g__Burkholderia-Caballeronia-Paraburkholderia
ASV1312	0	2	0	6	9	0	5	0	0	0	13	1	15	16	8	k__Bacteria
ASV1313	0	0	0	0	0	0	5	0	0	0	8	9	41	11	6	k__Bacteria;p__WPS-2;c__WPS-2;o__WPS-2;f__WPS-2;g__WPS-2;s__
ASV1314	0	0	0	0	0	0	66	37	0	0	0	0	0	0	0	k__Bacteria;p__Proteobacteria;c__Gammaproteobacteria;o__Burkholderiales;f__Burkholderiaceae;g__Burkholderia-Caballeronia-Paraburkholderia
ASV1315	0	0	0	0	0	0	15	8	0	0	0	14	23	10	0	k__Bacteria;p__Chloroflexi;c__Ktedonobacteria;o__Ktedonobacterales;f__Ktedonobacteraceae;g__;s__
ASV1316	0	23	0	0	0	32	22	0	0	29	0	0	0	0	0	k__Bacteria;p__Acidobacteriota;c__Acidobacteriae;o__Subgroup_13;f__Subgroup_13;g__Subgroup_13;s__
ASV1317	0	0	0	0	0	0	7	0	0	0	12	0	34	16	0	k__Bacteria;p__Bacteroidota;c__Bacteroidia;o__Sphingobacteriales;f__CWT_CU03-E12;g__CWT_CU03-E12
ASV1318	0	0	0	32	0	0	0	4	5	4	0	0	0	10	4	k__Bacteria;p__Acidobacteriota;c__Acidobacteriae;o__Subgroup_2;f__Subgroup_2;g__Subgroup_2;s__
ASV1319	0	0	0	0	0	0	0	0	44	61	0	0	0	0	0	k__Bacteria;p__Proteobacteria;c__Gammaproteobacteria;o__Burkholderiales;f__Chromobacteriaceae
ASV1320	0	10	7	0	7	0	0	0	0	13	10	0	15	20	0	k__Bacteria;p__Entotheonellaeota;c__Entotheonellia;o__Entotheonellales;f__Entotheonellaceae;g__Entotheonellaceae;s__
ASV1321	82	0	0	0	0	0	0	0	0	0	0	0	0	0	0	k__Bacteria;p__Acidobacteriota;c__Acidobacteriae;o__Bryobacterales;f__Bryobacteraceae;g__Bryobacter;s__
ASV1322	0	0	0	0	0	0	0	0	0	0	0	46	0	0	54	k__Bacteria;p__Actinobacteriota;c__Actinobacteria;o__Micrococcales;f__Intrasporangiaceae
ASV1323	0	0	0	0	0	0	0	0	0	0	14	0	0	36	17	k__Bacteria;p__Acidobacteriota;c__Acidobacteriae;o__Bryobacterales;f__Bryobacteraceae;g__Bryobacter;s__
ASV1324	0	0	11	0	0	0	0	0	0	0	28	0	22	0	24	k__Bacteria;p__Proteobacteria;c__Gammaproteobacteria;o__Xanthomonadales;f__Rhodanobacteraceae;g__Dyella
ASV1325	4	0	0	0	0	0	19	11	8	0	0	7	0	4	16	k__Bacteria;p__Proteobacteria;c__Alphaproteobacteria;o__Rhizobiales;f__Beijerinckiaceae;g__Microvirga
ASV1326	0	0	0	0	0	0	0	0	0	0	0	0	0	0	17	k__Bacteria;p__Proteobacteria;c__Gammaproteobacteria;o__Burkholderiales;f__Comamonadaceae;g__Ramlibacter;s__Ramlibacter_sp.
ASV1327	0	0	0	0	24	18	0	0	0	0	0	0	0	0	22	k__Bacteria;p__Proteobacteria;c__Gammaproteobacteria;o__Burkholderiales;f__SC-I-84;g__SC-I-84;s__
ASV1328	0	0	0	65	4	0	0	0	8	0	24	0	5	0	0	k__Bacteria;p__Proteobacteria;c__Gammaproteobacteria;o__Xanthomonadales;f__Rhodanobacteraceae;g__Rhodanobacter
ASV1329	0	31	0	0	0	0	0	0	0	0	0	0	0	0	0	k__Bacteria
ASV1330	0	0	0	0	0	0	0	0	0	0	20	0	33	0	27	k__Bacteria;p__Bacteroidota;c__Bacteroidia;o__Chitinophagales;f__Chitinophagaceae;g__;s__Chitinophagaceae_bacterium
ASV1331	16	0	8	0	9	12	9	0	16	7	0	0	0	0	3	k__Bacteria;p__Verrucomicrobiota;c__Verrucomicrobiae;o__Pedosphaerales;f__Pedosphaeraceae
ASV1332	0	0	0	0	0	0	0	0	0	0	35	0	0	21	0	k__Bacteria;p__Actinobacteriota;c__Actinobacteria;o__Micrococcales;f__Microbacteriaceae;g__Leifsonia
ASV1333	0	0	0	0	64	0	0	0	0	0	0	0	0	0	0	k__Bacteria;p__Proteobacteria;c__Alphaproteobacteria;o__Elsterales;f__;g__;s__
ASV1334	24	11	17	0	0	0	0	0	0	11	0	0	0	0	0	k__Bacteria;p__Proteobacteria;c__Alphaproteobacteria;o__Elsterales;f__;g__;s__
ASV1335	12	0	22	0	0	0	0	16	0	0	0	0	0	0	0	k__Bacteria;p__Proteobacteria;c__Alphaproteobacteria;o__Sphingomonadales;f__Sphingomonadaceae;g__Sphingomonas
ASV1336	6	0	0	0	0	0	0	13	14	0	0	0	16	0	0	k__Bacteria;p__Chloroflexi;c__Ktedonobacteria;o__Ktedonobacterales;f__Ktedonobacteraceae;g__HSB_OF53-F07;s__
ASV1337	6	0	13	0	0	0	36	0	0	0	0	0	18	30	0	k__Bacteria;p__Gemmatimonadota;c__Gemmatimonadetes;o__Gemmatimonadales;f__Gemmatimonadaceae;g__Gemmatimonas;s__
ASV1338	0	12	9	0	11	6	0	6	0	0	0	0	3	7	0	k__Bacteria;p__Chloroflexi;c__Ktedonobacteria;o__Ktedonobacterales;f__Ktedonobacteraceae;g__1921-3;s__
ASV1339	19	0	0	17	17	0	0	12	0	0	0	0	0	0	0	k__Bacteria;p__Chloroflexi;c__AD3;o__AD3;f__AD3;g__AD3;s__
ASV1340	28	48	26	0	0	0	0	0	0	0	0	0	0	0	0	k__Bacteria;p__Acidobacteriota;c__Acidobacteriae;o__Acidobacteriales
ASV1341	61	0	0	0	0	0	0	0	0	0	0	0	0	0	0	k__Bacteria;p__Proteobacteria;c__Gammaproteobacteria;o__Enterobacterales;f__Enterobacteriaceae;g__Klebsiella
ASV1342	0	0	16	0	0	0	0	0	0	0	0	0	0	18	28	k__Bacteria;p__Actinobacteriota;c__Actinobacteria;o__Frankiales;f__Frankiaceae;g__Jatrophihabitans;s__
ASV1343	0	0	0	30	0	0	0	0	0	0	0	0	0	33	0	k__Bacteria;p__Actinobacteriota;c__Thermoleophilia;o__Gaiellales
ASV1344	0	10	0	12	0	0	0	0	0	10	7	19	14	18	0	k__Bacteria;p__Gemmatimonadota;c__Gemmatimonadetes;o__Gemmatimonadales;f__Gemmatimonadaceae;g__Roseisolibacter;s__
ASV1345	0	0	0	30	0	13	0	0	0	0	28	12	0	0	0	k__Bacteria;p__Acidobacteriota;c__Acidobacteriae;o__Solibacterales;f__Solibacteraceae;g__Candidatus_Solibacter;s__
ASV1346	14	0	0	0	0	0	5	0	0	0	0	0	0	0	0	k__Bacteria;p__Actinobacteriota;c__Actinobacteria;o__Bifidobacteriales;f__Bifidobacteriaceae;g__Bifidobacterium
ASV1347	0	3	8	3	8	8	0	0	0	0	11	10	18	8	0	k__Bacteria;p__Chloroflexi;c__TK10;o__TK10;f__TK10;g__TK10;s__
ASV1348	0	0	10	12	0	0	21	0	9	11	0	9	0	10	7	k__Bacteria;p__Acidobacteriota;c__Acidobacteriae
ASV1349	3	0	2	11	0	7	5	6	0	9	0	0	2	10	3	k__Bacteria;p__Bacteroidota;c__Bacteroidia;o__Chitinophagales;f__Chitinophagaceae;g__
ASV1350	0	0	0	0	0	58	0	0	0	0	0	0	41	0	0	k__Bacteria;p__Chloroflexi;c__Ktedonobacteria;o__Ktedonobacterales;f__JG30-KF-AS9;g__JG30-KF-AS9;s__
ASV1351	25	0	18	19	0	15	0	0	0	0	12	0	0	0	0	k__Bacteria;p__Acidobacteriota;c__Acidobacteriae;o__Subgroup_2;f__Subgroup_2;g__Subgroup_2;s__
ASV1352	0	0	0	0	0	0	0	31	0	0	0	37	0	0	31	k__Bacteria;p__Acidobacteriota;c__Acidobacteriae;o__Acidobacteriales
ASV1353	19	31	0	0	0	0	0	0	0	0	0	0	0	0	0	k__Bacteria;p__Acidobacteriota;c__Acidobacteriae;o__Solibacterales;f__Solibacteraceae;g__Candidatus_Solibacter
ASV1356	0	0	0	0	0	26	12	26	34	0	0	0	0	0	0	k__Bacteria;p__Acidobacteriota;c__Acidobacteriae;o__Subgroup_2;f__Subgroup_2;g__Subgroup_2;s__
ASV1357	17	11	13	0	10	0	0	0	8	0	0	1	0	9	0	k__Bacteria;p__Actinobacteriota;c__Acidimicrobiia
ASV1358	0	0	0	0	0	0	6	0	0	0	0	0	0	0	0	k__Bacteria;p__Acidobacteriota;c__Acidobacteriae;o__Acidobacteriales;f__;g__;s__
ASV1359	0	0	0	0	0	0	29	40	0	0	0	0	0	0	27	k__Bacteria;p__Proteobacteria;c__Gammaproteobacteria;o__Burkholderiales;f__Nitrosomonadaceae;g__Nitrosospira
ASV1360	0	0	0	0	0	15	0	0	0	13	8	18	0	10	6	k__Bacteria;p__Proteobacteria;c__Gammaproteobacteria;o__Xanthomonadales;f__Rhodanobacteraceae
ASV1361	0	0	0	6	11	12	0	0	0	13	23	11	14	0	0	k__Bacteria;p__Chloroflexi;c__Dehalococcoidia;o__S085;f__S085;g__S085;s__
ASV1362	0	23	23	0	38	0	0	11	0	0	0	0	0	9	0	k__Bacteria;p__Acidobacteriota;c__Acidobacteriae;o__Acidobacteriales;f__;g__;s__
ASV1363	0	5	0	18	0	0	0	0	0	0	31	0	8	14	12	k__Bacteria;p__Gemmatimonadota;c__Gemmatimonadetes;o__Gemmatimonadales;f__Gemmatimonadaceae
ASV1364	0	0	0	0	16	0	0	0	0	0	0	69	0	0	16	k__Bacteria;p__Proteobacteria;c__Gammaproteobacteria;o__Xanthomonadales;f__Rhodanobacteraceae;g__Rhodanobacter
ASV1365	0	0	0	0	0	0	0	0	0	0	0	0	0	39	26	k__Bacteria;p__Acidobacteriota;c__Vicinamibacteria;o__Vicinamibacterales;f__;g__;s__
ASV1366	0	0	0	0	0	0	0	0	0	0	13	0	22	0	16	k__Bacteria;p__Bacteroidota;c__Bacteroidia;o__Chitinophagales;f__Chitinophagaceae;g__Puia;s__Puia_dinghuensis
ASV1367	0	0	0	0	0	0	48	50	0	0	0	0	0	0	0	k__Bacteria;p__Proteobacteria;c__Alphaproteobacteria;o__Rhizobiales;f__Xanthobacteraceae
ASV1368	28	0	0	0	0	0	0	0	0	0	0	0	17	0	0	k__Bacteria;p__Acidobacteriota;c__Blastocatellia;o__11-24;f__11-24;g__11-24;s__
ASV1369	11	0	0	5	0	0	0	18	0	0	0	0	0	13	14	k__Bacteria;p__Latescibacterota;c__Latescibacterota;o__Latescibacterota;f__Latescibacterota;g__Latescibacterota;s__
ASV1370	0	0	0	0	9	5	12	0	22	0	0	13	18	0	0	k__Bacteria;p__Proteobacteria;c__Gammaproteobacteria;o__Xanthomonadales;f__Rhodanobacteraceae;g__Rhodanobacter;s__
ASV1371	9	10	13	0	14	13	0	0	21	0	0	7	4	0	4	k__Bacteria;p__Chloroflexi;c__Ktedonobacteria;o__Ktedonobacterales;f__JG30-KF-AS9;g__JG30-KF-AS9;s__
ASV1372	0	8	18	7	0	7	6	0	5	7	8	6	0	3	0	k__Bacteria;p__GAL15;c__GAL15;o__GAL15;f__GAL15;g__GAL15;s__
ASV1373	0	0	0	0	0	0	22	0	0	41	0	20	0	20	0	k__Bacteria;p__Actinobacteriota;c__Actinobacteria;o__Micromonosporales;f__Micromonosporaceae
ASV1374	0	0	0	0	0	0	0	48	0	0	0	0	0	0	46	k__Bacteria;p__Acidobacteriota;c__Vicinamibacteria;o__Vicinamibacterales;f__Vicinamibacteraceae;g__Vicinamibacteraceae;s__
ASV1375	0	0	0	0	0	0	0	0	0	0	0	0	64	0	0	k__Bacteria;p__Firmicutes;c__Bacilli;o__Bacillales;f__Bacillaceae;g__Bacillus
ASV1376	0	84	0	0	0	0	0	0	0	0	0	0	0	0	0	k__Bacteria;p__Proteobacteria;c__Gammaproteobacteria;o__Xanthomonadales;f__Rhodanobacteraceae;g__Dyella
ASV1377	41	24	0	0	36	0	0	0	0	0	0	0	0	0	0	k__Bacteria;p__Acidobacteriota;c__Acidobacteriae;o__Acidobacteriales;f__Acidobacteriaceae_(Subgroup_1);g__;s__
ASV1378	4	0	11	9	6	0	0	0	24	19	0	0	4	8	0	k__Bacteria;p__Proteobacteria;c__Gammaproteobacteria;o__Salinisphaerales;f__Solimonadaceae;g__Polycyclovorans;s__
ASV1379	0	0	0	102	0	0	0	0	0	0	0	0	0	0	0	k__Bacteria;p__Bacteroidota;c__Bacteroidia;o__Cytophagales;f__Microscillaceae
ASV1380	59	0	0	0	38	0	0	0	0	0	0	0	0	0	0	k__Bacteria;p__Acidobacteriota;c__Acidobacteriae;o__Acidobacteriales
ASV1382	28	0	0	10	0	0	0	0	18	0	0	24	0	0	0	k__Bacteria;p__Acidobacteriota;c__Acidobacteriae;o__Solibacterales;f__Solibacteraceae;g__Candidatus_Solibacter;s__
ASV1383	0	0	6	0	0	20	0	8	7	11	0	7	0	0	0	k__Bacteria;p__Gemmatimonadota;c__Gemmatimonadetes;o__Gemmatimonadales;f__Gemmatimonadaceae;g__Gemmatimonas;s__
ASV1384	0	0	0	0	27	0	45	26	0	0	0	0	0	0	0	k__Bacteria;p__Acidobacteriota;c__Acidobacteriae;o__Solibacterales;f__Solibacteraceae;g__Candidatus_Solibacter;s__
ASV1385	0	19	19	33	0	14	0	0	0	16	0	0	0	0	0	k__Bacteria;p__Proteobacteria;c__Gammaproteobacteria;o__Aeromonadales;f__Aeromonadaceae;g__Aeromonas
ASV1386	0	0	0	0	0	50	0	0	0	0	0	32	0	0	0	k__Bacteria;p__Verrucomicrobiota;c__Verrucomicrobiae;o__Pedosphaerales;f__Pedosphaeraceae;g__ADurb.Bin063-1;s__
ASV1387	0	0	0	0	0	0	45	0	0	0	0	0	0	47	0	k__Bacteria;p__Actinobacteriota;c__Actinobacteria;o__Micrococcales;f__Intrasporangiaceae
ASV1388	2	0	0	5	0	6	6	0	14	10	5	0	10	8	7	k__Bacteria;p__Gemmatimonadota;c__Gemmatimonadetes;o__Gemmatimonadales;f__Gemmatimonadaceae
ASV1389	22	0	23	17	0	13	0	7	0	0	0	0	0	0	0	k__Bacteria;p__Proteobacteria;c__Alphaproteobacteria;o__Elsterales;f__;g__;s__
ASV1390	22	32	13	0	0	0	12	0	9	0	0	0	0	0	0	k__Bacteria;p__Proteobacteria;c__Alphaproteobacteria;o__Micropepsales;f__Micropepsaceae;g__;s__
ASV1391	0	18	0	0	0	0	12	20	0	0	0	0	48	0	0	k__Bacteria;p__Proteobacteria;c__Gammaproteobacteria;o__Burkholderiales;f__Burkholderiaceae;g__Burkholderia-Caballeronia-Paraburkholderia
ASV1392	24	0	0	0	0	0	6	0	0	0	0	0	19	13	0	k__Bacteria;p__Proteobacteria;c__Alphaproteobacteria;o__Sphingomonadales;f__Sphingomonadaceae;g__Altererythrobacter;s__
ASV1393	0	0	0	0	15	0	0	0	0	0	0	0	0	22	17	k__Bacteria;p__Acidobacteriota;c__Acidobacteriae;o__Acidobacteriales;f__Acidobacteriaceae_(Subgroup_1);g__Acidipila;s__
ASV1394	0	52	0	0	52	0	0	0	0	0	0	0	0	0	0	k__Bacteria;p__Acidobacteriota;c__Acidobacteriae;o__Acidobacteriales;f__Acidobacteriaceae_(Subgroup_1);g__;s__
ASV1395	0	0	0	0	0	10	17	7	0	0	18	0	0	8	16	k__Bacteria;p__Proteobacteria;c__Alphaproteobacteria;o__Elsterales;f__;g__;s__
ASV1396	0	0	0	0	0	0	0	0	0	74	0	0	0	0	0	k__Bacteria;p__Proteobacteria;c__Gammaproteobacteria;o__Burkholderiales;f__Comamonadaceae;g__Variovorax
ASV1397	0	0	0	0	0	0	5	3	75	16	0	0	0	0	0	k__Bacteria;p__Proteobacteria;c__Gammaproteobacteria;o__Ectothiorhodospirales;f__Thioalkalispiraceae;g__Thioalkalispira-Sulfurivermis;s__
ASV1398	0	0	12	0	0	0	0	0	0	26	0	0	0	21	0	k__Bacteria;p__Myxococcota;c__Polyangia;o__Polyangiales;f__Phaselicystidaceae;g__Phaselicystis
ASV1399	0	0	17	0	10	8	12	0	0	0	0	0	11	0	0	k__Bacteria;p__Acidobacteriota;c__Vicinamibacteria;o__Subgroup_17;f__Subgroup_17;g__Subgroup_17;s__
ASV1400	0	23	0	0	0	40	21	0	0	0	0	0	12	0	0	k__Bacteria;p__Acidobacteriota;c__Holophagae;o__Holophagales;f__Holophagaceae;g__Holophaga;s__
ASV1401	0	21	0	0	0	34	0	0	0	35	0	0	10	0	0	k__Bacteria;p__Proteobacteria;c__Gammaproteobacteria;o__Steroidobacterales;f__Steroidobacteraceae;g__;s__
ASV1402	25	0	0	0	38	0	0	0	0	0	0	13	0	0	0	k__Bacteria;p__Acidobacteriota;c__Acidobacteriae;o__Solibacterales;f__Solibacteraceae;g__Candidatus_Solibacter;s__
ASV1403	0	0	16	83	0	0	0	0	0	0	0	0	0	0	0	k__Bacteria;p__Proteobacteria;c__Gammaproteobacteria;o__Burkholderiales;f__Rhodocyclaceae
ASV1404	0	0	0	12	0	0	0	0	0	0	13	12	41	0	18	k__Bacteria;p__Proteobacteria;c__Gammaproteobacteria;o__Burkholderiales;f__Burkholderiaceae;g__Burkholderia-Caballeronia-Paraburkholderia
ASV1405	0	0	0	0	0	0	0	0	0	0	15	18	0	0	12	k__Bacteria;p__Acidobacteriota;c__Holophagae;o__Holophagales;f__Holophagaceae
ASV1406	16	0	57	0	0	0	0	0	0	0	0	0	0	0	0	k__Bacteria;p__Acidobacteriota;c__Acidobacteriae;o__Subgroup_13;f__Subgroup_13;g__Subgroup_13;s__
ASV1407	37	0	0	0	36	0	0	0	0	0	0	0	0	0	0	k__Bacteria;p__Acidobacteriota;c__Acidobacteriae;o__Subgroup_2;f__Subgroup_2;g__Subgroup_2;s__
ASV1408	0	0	0	0	0	0	0	0	0	0	16	0	9	9	21	k__Bacteria;p__Patescibacteria;c__Saccharimonadia;o__Saccharimonadales;f__LWQ8;g__LWQ8;s__
ASV1410	0	0	0	0	0	0	0	0	46	0	0	0	0	0	0	k__Bacteria;p__Actinobacteriota;c__Actinobacteria;o__Frankiales
ASV1411	0	0	0	0	0	0	0	24	0	0	0	0	16	12	38	k__Bacteria;p__Proteobacteria;c__Gammaproteobacteria;o__Xanthomonadales;f__Rhodanobacteraceae;g__Chujaibacter;s__
ASV1412	5	10	17	10	19	0	6	9	0	0	0	0	0	7	7	k__Bacteria;p__Proteobacteria;c__Alphaproteobacteria;o__Elsterales
ASV1413	0	0	0	59	0	18	0	0	0	13	9	0	0	0	0	k__Bacteria;p__Verrucomicrobiota;c__Verrucomicrobiae;o__Opitutales;f__Opitutaceae;g__Lacunisphaera;s__
ASV1414	0	13	0	5	14	0	0	15	20	10	0	0	0	9	0	k__Bacteria;p__Dependentiae;c__Babeliae;o__Babeliales;f__Vermiphilaceae;g__Vermiphilaceae;s__
ASV1415	0	13	0	54	0	0	0	0	0	16	13	0	0	0	0	k__Bacteria;p__Gemmatimonadota;c__Gemmatimonadetes;o__Gemmatimonadales;f__Gemmatimonadaceae;g__;s__
ASV1416	0	0	0	0	0	0	0	0	17	0	0	0	0	0	0	k__Bacteria;p__Chloroflexi;c__Ktedonobacteria;o__Ktedonobacterales;f__Ktedonobacteraceae;g__HSB_OF53-F07;s__
ASV1417	0	0	0	49	0	0	0	0	0	0	24	0	0	0	0	k__Bacteria;p__Proteobacteria;c__Gammaproteobacteria;o__Salinisphaerales;f__Solimonadaceae;g__Alkanibacter;s__gamma_proteobacterium
ASV1418	0	0	0	0	0	8	30	0	27	11	0	0	0	0	15	k__Bacteria;p__Proteobacteria;c__Alphaproteobacteria;o__Reyranellales;f__Reyranellaceae;g__Reyranella;s__
ASV1419	0	0	4	0	0	9	13	0	0	17	0	0	11	11	0	k__Bacteria;p__Chloroflexi;c__Anaerolineae;o__Ardenticatenales;f__;g__;s__
ASV1420	12	19	6	10	12	4	0	6	3	7	0	0	0	0	0	k__Bacteria;p__Chloroflexi;c__Ktedonobacteria;o__Ktedonobacterales;f__Ktedonobacteraceae;g__HSB_OF53-F07;s__
ASV1421	0	0	18	0	0	20	0	0	0	0	0	0	0	0	20	k__Bacteria;p__Myxococcota;c__Myxococcia;o__Myxococcales;f__Myxococcaceae
ASV1422	0	0	0	4	0	22	23	15	18	9	0	0	3	3	0	k__Bacteria;p__Proteobacteria;c__Gammaproteobacteria;o__Burkholderiales
ASV1423	0	0	0	0	0	11	0	0	0	24	0	0	0	0	0	k__Bacteria;p__Chloroflexi;c__AD3;o__AD3;f__AD3;g__AD3;s__
ASV1424	0	0	0	0	0	0	56	0	37	0	0	0	0	0	0	k__Bacteria;p__Myxococcota;c__Polyangia;o__Haliangiales;f__Haliangiaceae;g__Haliangium;s__myxobacterium_AT3-03
ASV1425	31	0	20	12	18	0	0	5	0	0	0	0	0	0	0	k__Bacteria;p__Acidobacteriota;c__Acidobacteriae;o__Acidobacteriales;f__;g__;s__
ASV1426	5	4	11	0	6	0	0	0	4	0	0	11	0	14	14	k__Bacteria;p__Actinobacteriota;c__Actinobacteria;o__0319-7L14;f__0319-7L14;g__0319-7L14;s__
ASV1427	0	0	0	0	0	0	0	0	0	0	0	39	0	0	0	k__Bacteria;p__Acidobacteriota;c__Acidobacteriae;o__Solibacterales;f__Solibacteraceae;g__Candidatus_Solibacter;s__bacterium_Ellin7504
ASV1428	0	34	0	26	0	0	0	0	0	0	36	0	0	0	0	k__Bacteria;p__Proteobacteria;c__Gammaproteobacteria;o__Burkholderiales;f__Nitrosomonadaceae;g__MND1;s__
ASV1429	0	21	0	0	15	0	0	0	0	0	0	15	0	22	17	k__Bacteria;p__Proteobacteria;c__Alphaproteobacteria;o__Rhizobiales;f__Xanthobacteraceae
ASV1430	0	0	96	0	0	0	0	0	0	0	0	0	0	0	0	k__Bacteria;p__Proteobacteria;c__Alphaproteobacteria;o__;f__;g__;s__Rhodospirillaceae_bacterium
ASV1431	0	0	0	0	0	0	0	35	0	0	0	0	0	0	16	k__Bacteria;p__Actinobacteriota;c__Thermoleophilia;o__Gaiellales;f__;g__;s__
ASV1432	0	0	24	0	13	0	0	0	0	0	22	25	0	0	0	k__Bacteria;p__Actinobacteriota;c__Thermoleophilia;o__Solirubrobacterales;f__Solirubrobacteraceae;g__Conexibacter
ASV1433	0	0	0	0	0	0	0	0	0	46	0	0	21	0	0	k__Bacteria;p__Acidobacteriota;c__Acidobacteriae;o__Bryobacterales;f__Bryobacteraceae;g__Bryobacter;s__
ASV1434	0	0	51	0	0	0	0	0	0	0	0	0	0	0	0	k__Bacteria;p__Actinobacteriota;c__Actinobacteria;o__Micrococcales;f__Micrococcaceae;g__Arthrobacter
ASV1435	16	7	23	10	0	0	4	0	8	0	0	11	0	0	0	k__Bacteria;p__Proteobacteria;c__Alphaproteobacteria;o__Elsterales;f__;g__;s__
ASV1436	0	0	0	47	0	0	45	0	0	0	0	0	0	0	0	k__Bacteria;p__Acidobacteriota;c__Acidobacteriae;o__Acidobacteriales;f__Acidobacteriaceae_(Subgroup_1);g__Granulicella
ASV1437	0	1	12	0	0	6	0	0	0	4	12	13	12	0	5	k__Bacteria;p__Proteobacteria;c__Gammaproteobacteria;o__Gammaproteobacteria;f__Gammaproteobacteria;g__Gammaproteobacteria;s__
ASV1438	0	0	0	0	0	0	17	13	0	0	0	0	0	0	37	k__Bacteria;p__Actinobacteriota;c__Thermoleophilia;o__Solirubrobacterales;f__Solirubrobacteraceae;g__Conexibacter
ASV1439	0	8	0	9	12	10	11	0	9	0	0	0	0	0	0	k__Bacteria;p__Chloroflexi;c__Ktedonobacteria;o__Ktedonobacterales;f__Ktedonobacteraceae;g__HSB_OF53-F07;s__
ASV1441	12	10	0	0	9	0	0	0	13	0	7	0	7	10	0	k__Bacteria;p__Acidobacteriota;c__Blastocatellia;o__Pyrinomonadales;f__Pyrinomonadaceae;g__RB41;s__
ASV1443	0	0	0	0	0	0	0	0	0	66	0	0	0	29	0	k__Bacteria;p__Proteobacteria;c__Gammaproteobacteria;o__Burkholderiales;f__Comamonadaceae
ASV1444	0	0	0	0	0	0	0	0	0	0	0	32	0	27	0	k__Bacteria;p__Acidobacteriota;c__Acidobacteriae;o__Acidobacteriales;f__Acidobacteriaceae_(Subgroup_1);g__Granulicella
ASV1445	0	0	0	0	0	0	0	0	0	0	26	0	0	17	18	k__Bacteria;p__Acidobacteriota;c__Acidobacteriae;o__Acidobacteriales;f__Acidobacteriaceae_(Subgroup_1);g__Acidipila;s__
ASV1447	0	0	11	0	0	0	0	0	0	0	17	11	0	11	10	k__Bacteria;p__Proteobacteria;c__Alphaproteobacteria;o__Elsterales;f__;g__;s__
ASV1448	0	19	25	17	0	0	0	0	0	27	0	0	0	0	0	k__Bacteria;p__WPS-2;c__WPS-2;o__WPS-2;f__WPS-2;g__WPS-2;s__
ASV1449	0	0	0	0	0	0	12	16	0	0	14	0	0	20	13	k__Bacteria;p__Acidobacteriota;c__Acidobacteriae;o__Solibacterales;f__Solibacteraceae;g__Candidatus_Solibacter;s__
ASV1450	7	8	11	0	8	0	0	5	0	21	0	0	0	0	7	k__Bacteria
ASV1451	0	3	0	0	0	0	0	8	6	0	8	15	0	9	12	k__Bacteria;p__Acidobacteriota;c__Acidobacteriae;o__Acidobacteriales;f__;g__;s__
ASV1452	0	0	14	0	0	0	15	6	12	0	0	0	0	0	6	k__Bacteria;p__Proteobacteria;c__Gammaproteobacteria;o__Xanthomonadales
ASV1453	42	0	0	0	0	0	9	0	14	0	4	0	0	0	0	k__Bacteria;p__Actinobacteriota;c__Actinobacteria;o__Bifidobacteriales;f__Bifidobacteriaceae;g__Bifidobacterium;s__Bifidobacterium_longum
ASV1454	8	21	8	0	12	5	0	9	0	4	0	0	0	3	0	k__Bacteria;p__Chloroflexi;c__Ktedonobacteria;o__Ktedonobacterales;f__JG30-KF-AS9;g__JG30-KF-AS9;s__
ASV1455	0	0	0	0	0	14	0	20	20	7	12	0	0	0	0	k__Bacteria;p__Chloroflexi;c__Ktedonobacteria;o__Ktedonobacterales;f__Ktedonobacteraceae;g__BacC-u-018;s__
ASV1456	0	0	0	0	0	0	0	37	28	0	0	0	0	0	24	k__Bacteria;p__Acidobacteriota;c__Acidobacteriae;o__Subgroup_13;f__Subgroup_13;g__Subgroup_13;s__
ASV1457	0	0	0	0	16	0	0	32	0	29	0	0	0	0	0	k__Bacteria;p__Proteobacteria;c__Gammaproteobacteria;o__Xanthomonadales;f__Xanthomonadaceae;g__;s__
ASV1458	0	11	0	0	0	0	0	0	0	0	0	0	0	14	30	k__Bacteria;p__Acidobacteriota;c__Blastocatellia;o__Pyrinomonadales;f__Pyrinomonadaceae;g__RB41;s__
ASV1459	0	0	0	0	4	0	11	0	31	0	0	18	0	0	8	k__Bacteria;p__Proteobacteria;c__Gammaproteobacteria;o__Xanthomonadales;f__Rhodanobacteraceae
ASV1460	0	0	10	0	5	15	12	15	16	18	0	0	0	0	0	k__Bacteria;p__Gemmatimonadota;c__Gemmatimonadetes;o__Gemmatimonadales;f__Gemmatimonadaceae;g__;s__
ASV1461	0	8	9	14	10	0	8	0	0	0	7	0	10	0	0	k__Bacteria;p__Nitrospirota;c__Nitrospiria;o__Nitrospirales;f__Nitrospiraceae;g__Nitrospira;s__
ASV1462	0	0	13	0	11	9	19	0	0	0	0	7	15	0	0	k__Bacteria;p__Proteobacteria;c__Gammaproteobacteria;o__Xanthomonadales;f__Rhodanobacteraceae;g__Rhodanobacter;s__
ASV1464	0	0	19	0	0	28	0	9	0	0	0	0	0	19	13	k__Bacteria;p__Proteobacteria;c__Gammaproteobacteria;o__Burkholderiales;f__Nitrosomonadaceae;g__Ellin6067;s__
ASV1465	17	26	0	48	0	0	0	0	0	0	0	0	0	0	0	k__Bacteria;p__Chloroflexi;c__TK10;o__TK10;f__TK10;g__TK10;s__bacterium_Ellin6519
ASV1466	0	15	0	17	0	0	0	0	0	0	0	0	0	0	0	k__Bacteria;p__Methylomirabilota;c__Methylomirabilia;o__Rokubacteriales;f__Rokubacteriales;g__Rokubacteriales;s__
ASV1467	0	0	10	11	0	0	0	0	0	0	0	0	10	8	0	k__Bacteria;p__Myxococcota;c__Polyangia;o__Polyangiales;f__Phaselicystidaceae;g__Phaselicystis;s__
ASV1468	0	0	0	0	0	0	0	0	0	0	0	0	0	0	44	k__Bacteria;p__Proteobacteria;c__Gammaproteobacteria;o__Burkholderiales;f__Burkholderiaceae;g__Burkholderia-Caballeronia-Paraburkholderia
ASV1469	0	0	0	16	0	0	0	0	0	0	0	0	23	6	0	k__Bacteria;p__Myxococcota;c__Polyangia;o__Polyangiales;f__Polyangiaceae;g__Pajaroellobacter;s__
ASV1471	0	0	0	0	0	0	0	0	0	100	0	0	0	0	0	k__Bacteria;p__Proteobacteria;c__Gammaproteobacteria;o__KF-JG30-C25;f__KF-JG30-C25;g__KF-JG30-C25;s__
ASV1472	0	10	5	0	0	0	0	6	6	5	6	6	0	4	7	k__Bacteria;p__Chloroflexi;c__Ktedonobacteria;o__Ktedonobacterales;f__JG30-KF-AS9;g__JG30-KF-AS9;s__
ASV1473	0	8	0	0	0	0	8	0	0	13	0	0	14	0	0	k__Bacteria;p__Methylomirabilota;c__Methylomirabilia;o__Rokubacteriales;f__Rokubacteriales;g__Rokubacteriales;s__
ASV1474	17	0	24	0	0	0	6	0	5	20	0	0	0	0	0	k__Bacteria;p__Acidobacteriota;c__Vicinamibacteria;o__Vicinamibacterales;f__Vicinamibacteraceae;g__Vicinamibacteraceae;s__
ASV1475	12	3	12	0	0	7	0	0	0	0	0	0	17	0	0	k__Bacteria;p__Proteobacteria;c__Gammaproteobacteria;o__Burkholderiales;f__Nitrosomonadaceae;g__mle1-7;s__
ASV1476	11	8	12	0	7	8	0	0	0	0	6	8	9	0	0	k__Bacteria;p__Chloroflexi;c__KD4-96;o__KD4-96;f__KD4-96;g__KD4-96;s__
ASV1477	0	13	0	0	0	14	0	0	0	0	0	10	0	0	0	k__Bacteria;p__Acidobacteriota;c__Blastocatellia;o__Pyrinomonadales;f__Pyrinomonadaceae;g__RB41;s__
ASV1478	0	0	4	0	0	0	0	0	0	21	18	0	0	11	0	k__Bacteria;p__Proteobacteria;c__Alphaproteobacteria;o__Rhizobiales;f__Rhizobiaceae
ASV1479	0	0	0	20	0	0	0	0	0	0	39	0	0	0	0	k__Bacteria;p__Gemmatimonadota;c__Gemmatimonadetes;o__Gemmatimonadales;f__Gemmatimonadaceae;g__Gemmatimonas;s__
ASV1480	0	9	28	26	15	0	0	0	0	0	0	0	0	0	0	k__Bacteria;p__Elusimicrobiota;c__Lineage_IIa;o__Lineage_IIa;f__Lineage_IIa;g__Lineage_IIa;s__
ASV1481	9	24	8	0	18	0	0	0	0	0	0	0	0	0	0	k__Bacteria;p__Proteobacteria;c__Alphaproteobacteria;o__Elsterales;f__;g__;s__
ASV1482	0	0	0	0	0	27	0	0	0	25	0	0	0	0	0	k__Bacteria;p__Proteobacteria;c__Gammaproteobacteria;o__Burkholderiales;f__Comamonadaceae;g__Variovorax
ASV1483	22	0	0	0	0	0	0	11	0	16	0	0	9	10	11	k__Bacteria;p__Acidobacteriota;c__Holophagae;o__Holophagales;f__Holophagaceae;g__Holophaga;s__
ASV1484	0	0	0	0	0	0	20	0	0	0	0	50	0	0	0	k__Bacteria;p__Actinobacteriota;c__Thermoleophilia;o__Gaiellales;f__;g__
ASV1485	39	10	0	0	0	0	19	0	0	0	0	0	0	0	0	k__Bacteria;p__Proteobacteria;c__Alphaproteobacteria;o__Elsterales;f__;g__;s__
ASV1486	0	0	0	0	0	24	12	0	0	0	0	0	0	15	17	k__Bacteria;p__WPS-2;c__WPS-2;o__WPS-2;f__WPS-2;g__WPS-2;s__
ASV1487	0	0	0	0	0	0	0	29	23	0	37	0	0	0	0	k__Bacteria;p__Actinobacteriota;c__Acidimicrobiia;o__IMCC26256;f__IMCC26256;g__IMCC26256;s__actinobacterium_BGR
ASV1488	0	11	9	0	0	0	0	12	14	19	8	0	0	16	0	k__Bacteria;p__Proteobacteria;c__Alphaproteobacteria;o__Rhizobiales;f__Hyphomicrobiaceae;g__Hyphomicrobium;s__Hyphomicrobium_sp.
ASV1489	0	0	0	0	0	0	0	0	0	0	13	0	0	0	20	k__Bacteria;p__Chloroflexi;c__AD3;o__AD3;f__AD3;g__AD3;s__
ASV1490	0	0	12	79	0	0	0	0	0	0	0	0	0	0	0	k__Bacteria;p__Proteobacteria;c__Gammaproteobacteria;o__R7C24;f__R7C24;g__R7C24;s__
ASV1491	0	0	0	0	0	0	0	0	0	0	29	0	26	29	0	k__Bacteria;p__Acidobacteriota;c__Acidobacteriae;o__Acidobacteriales;f__Koribacteraceae;g__Candidatus_Koribacter
ASV1492	15	0	0	28	0	0	0	0	0	0	0	0	0	0	0	k__Bacteria;p__Chloroflexi;c__Ktedonobacteria;o__Ktedonobacterales;f__JG30-KF-AS9;g__JG30-KF-AS9;s__
ASV1493	0	0	14	23	0	0	0	0	0	0	23	0	0	0	0	k__Bacteria;p__Proteobacteria;c__Alphaproteobacteria;o__Sphingomonadales;f__Sphingomonadaceae;g__Altererythrobacter
ASV1495	27	27	0	0	0	0	0	0	0	0	0	0	0	0	0	k__Bacteria;p__Proteobacteria;c__Gammaproteobacteria;o__Burkholderiales;f__Comamonadaceae;g__Ramlibacter
ASV1496	20	0	0	39	0	0	0	16	0	0	0	0	0	0	0	k__Bacteria;p__Gemmatimonadota;c__Gemmatimonadetes;o__Gemmatimonadales;f__Gemmatimonadaceae;g__;s__
ASV1497	0	0	23	16	0	14	0	7	25	0	0	0	0	0	0	k__Bacteria;p__Acidobacteriota;c__Acidobacteriae;o__Subgroup_13;f__Subgroup_13;g__Subgroup_13;s__
ASV1498	0	10	0	0	17	0	6	6	0	0	15	0	19	15	0	k__Bacteria;p__Actinobacteriota;c__Acidimicrobiia;o__Microtrichales;f__Ilumatobacteraceae;g__Ilumatobacter;s__
ASV1499	0	0	0	0	13	3	0	0	0	0	13	10	14	13	11	k__Bacteria;p__Acidobacteriota;c__Acidobacteriae;o__Acidobacteriales;f__Acidobacteriaceae_(Subgroup_1);g__;s__
ASV1500	15	9	0	0	10	0	0	0	0	0	0	17	0	0	0	k__Bacteria;p__Actinobacteriota;c__Actinobacteria;o__Propionibacteriales;f__Propionibacteriaceae;g__Jiangella
ASV1501	4	6	0	11	0	0	13	0	16	16	13	0	0	0	0	k__Bacteria;p__Gemmatimonadota;c__Gemmatimonadetes;o__Gemmatimonadales;f__Gemmatimonadaceae;g__Gemmatimonas;s__Gemmatimonadaceae_bacterium
ASV1502	12	0	0	18	20	15	0	0	0	0	0	12	0	0	9	k__Bacteria;p__Chloroflexi;c__Ktedonobacteria;o__Ktedonobacterales;f__JG30-KF-AS9;g__JG30-KF-AS9;s__
ASV1503	13	5	7	0	13	9	13	0	0	0	0	11	0	0	10	k__Bacteria;p__Acidobacteriota;c__Acidobacteriae;o__Solibacterales;f__Solibacteraceae;g__Candidatus_Solibacter;s__
ASV1504	0	15	0	0	0	12	21	11	0	16	0	0	0	0	0	k__Bacteria;p__Verrucomicrobiota;c__Verrucomicrobiae;o__Pedosphaerales;f__Pedosphaeraceae;g__
ASV1505	0	0	0	0	0	18	0	0	0	0	0	0	0	0	0	k__Bacteria;p__Proteobacteria;c__Alphaproteobacteria;o__Rhizobiales;f__Rhizobiaceae;g__Ensifer
ASV1506	0	0	0	0	0	17	10	18	0	0	14	0	12	0	0	k__Bacteria;p__Proteobacteria;c__Alphaproteobacteria;o__Caulobacterales;f__Caulobacteraceae;g__
ASV1507	6	12	0	12	0	16	0	10	0	0	0	0	0	0	0	k__Bacteria;p__Verrucomicrobiota;c__Verrucomicrobiae;o__Pedosphaerales;f__Pedosphaeraceae;g__;s__
ASV1508	4	0	6	4	0	5	0	0	0	0	15	4	11	5	5	k__Bacteria;p__Chloroflexi;c__Anaerolineae;o__Ardenticatenales;f__;g__;s__
ASV1509	0	0	0	21	0	19	0	0	0	0	0	0	31	0	0	k__Bacteria;p__Actinobacteriota;c__Actinobacteria;o__Catenulisporales;f__Catenulisporaceae;g__Catenulispora;s__Catenulispora_sp.
ASV1510	0	0	0	0	0	0	13	0	0	0	0	11	24	10	9	k__Bacteria;p__Bacteroidota;c__Bacteroidia;o__Chitinophagales;f__Chitinophagaceae;g__Puia
ASV1511	0	25	0	0	0	0	0	0	0	36	0	0	0	0	0	k__Bacteria;p__Chloroflexi;c__Ktedonobacteria;o__Ktedonobacterales;f__JG30-KF-AS9;g__JG30-KF-AS9;s__
ASV1512	0	0	0	0	0	0	0	0	0	0	0	34	0	12	7	k__Bacteria;p__Proteobacteria;c__Gammaproteobacteria;o__Xanthomonadales;f__Xanthomonadaceae;g__Stenotrophomonas
ASV1513	0	0	0	7	0	5	0	0	0	7	6	0	6	10	9	k__Bacteria;p__Gemmatimonadota;c__Gemmatimonadetes;o__Gemmatimonadales;f__Gemmatimonadaceae;g__;s__
ASV1514	13	13	0	7	6	0	0	0	0	13	12	0	0	0	9	k__Bacteria;p__Myxococcota;c__Polyangia;o__Polyangiales;f__Polyangiaceae;g__Pajaroellobacter;s__
ASV1515	0	0	0	0	0	0	0	34	0	57	0	0	0	0	0	k__Bacteria;p__Proteobacteria;c__Gammaproteobacteria;o__Burkholderiales;f__Rhodocyclaceae
ASV1516	4	12	0	0	8	0	6	2	11	13	0	0	0	0	13	k__Bacteria;p__Patescibacteria;c__Saccharimonadia;o__Saccharimonadales;f__LWQ8;g__LWQ8;s__
ASV1517	0	0	0	0	0	0	41	0	0	0	0	0	0	39	0	k__Bacteria;p__Acidobacteriota;c__Vicinamibacteria;o__Vicinamibacterales;f__Vicinamibacteraceae;g__Vicinamibacteraceae;s__
ASV1518	0	18	0	0	0	18	0	27	23	0	0	0	0	0	0	k__Bacteria;p__Actinobacteriota;c__Thermoleophilia;o__Gaiellales;f__Gaiellaceae;g__Gaiella;s__
ASV1519	0	0	0	0	0	19	0	20	0	0	0	0	11	15	0	k__Bacteria;p__Acidobacteriota;c__Acidobacteriae
ASV1520	0	0	0	0	0	17	10	18	20	0	0	0	14	10	0	k__Bacteria;p__Acidobacteriota;c__Acidobacteriae;o__Bryobacterales;f__Bryobacteraceae;g__Bryobacter;s__
ASV1521	0	0	0	0	0	0	12	0	0	0	6	3	0	0	24	k__Bacteria;p__Actinobacteriota;c__Acidimicrobiia;o__Microtrichales
ASV1522	33	17	8	11	0	0	0	0	0	0	0	0	0	0	0	k__Bacteria;p__Acidobacteriota;c__Holophagae;o__Subgroup_7;f__Subgroup_7;g__Subgroup_7;s__
ASV1523	0	0	0	0	35	0	0	0	0	0	0	0	0	0	0	k__Bacteria;p__Acidobacteriota;c__Acidobacteriae;o__Acidobacteriales;f__;g__;s__
ASV1524	0	0	0	0	0	0	0	0	0	0	0	0	0	0	36	k__Bacteria;p__Acidobacteriota;c__Acidobacteriae;o__Subgroup_13;f__Subgroup_13;g__Subgroup_13;s__
ASV1525	0	0	12	0	10	0	0	15	17	35	0	0	0	0	0	k__Bacteria;p__Actinobacteriota;c__Thermoleophilia;o__Solirubrobacterales;f__Solirubrobacteraceae;g__;s__
ASV1527	0	0	11	0	15	0	12	0	0	23	10	0	0	0	0	k__Bacteria;p__Actinobacteriota;c__Actinobacteria;o__Frankiales;f__Acidothermaceae;g__Acidothermus;s__
ASV1528	10	0	0	0	0	22	0	0	0	0	0	0	28	23	0	k__Bacteria;p__Chloroflexi;c__Ktedonobacteria;o__Ktedonobacterales;f__Ktedonobacteraceae;g__JG30a-KF-32;s__
ASV1529	0	0	0	0	0	14	23	11	22	0	0	0	0	0	9	k__Bacteria;p__Acidobacteriota;c__Acidobacteriae;o__Solibacterales;f__Solibacteraceae;g__Candidatus_Solibacter;s__
ASV1530	0	0	0	0	0	22	22	13	0	21	0	0	7	0	0	k__Bacteria;p__Proteobacteria;c__Gammaproteobacteria;o__Burkholderiales;f__SC-I-84;g__SC-I-84;s__
ASV1531	0	17	0	0	0	13	0	13	0	0	0	0	0	25	12	k__Bacteria;p__WPS-2;c__WPS-2;o__WPS-2;f__WPS-2;g__WPS-2;s__
ASV1532	2	16	0	0	11	8	0	6	0	0	0	8	9	7	8	k__Bacteria;p__Patescibacteria;c__Saccharimonadia;o__Saccharimonadales;f__LWQ8;g__LWQ8;s__
ASV1533	0	15	15	15	0	13	0	0	0	0	0	0	0	0	0	k__Bacteria;p__Acidobacteriota;c__Subgroup_22;o__Subgroup_22;f__Subgroup_22;g__Subgroup_22;s__
ASV1534	0	0	0	85	0	0	0	0	0	0	0	0	0	0	0	k__Bacteria;p__Proteobacteria;c__Gammaproteobacteria;o__Burkholderiales;f__Comamonadaceae;g__Caenimonas;s__
ASV1535	0	0	61	0	27	0	0	0	0	0	0	0	0	0	0	k__Bacteria;p__Myxococcota;c__Polyangia;o__Polyangiales;f__Polyangiaceae;g__Pajaroellobacter;s__
ASV1536	20	18	0	0	31	0	0	0	0	0	0	17	0	0	0	k__Bacteria;p__WPS-2;c__WPS-2;o__WPS-2;f__WPS-2;g__WPS-2;s__
ASV1537	0	0	34	0	0	0	0	0	0	0	0	0	0	0	0	k__Bacteria;p__Proteobacteria;c__Gammaproteobacteria;o__Burkholderiales;f__Comamonadaceae
ASV1538	47	0	0	0	0	0	0	0	0	0	0	0	0	0	0	k__Bacteria;p__Acidobacteriota;c__Acidobacteriae;o__Subgroup_2;f__Subgroup_2;g__Subgroup_2;s__bacterium_Ellin7509
ASV1539	26	0	0	0	0	0	0	0	0	0	0	0	0	21	0	k__Bacteria;p__Proteobacteria;c__Alphaproteobacteria;o__Sphingomonadales;f__Sphingomonadaceae;g__Sphingomonas
ASV1540	22	0	0	0	0	0	0	0	0	5	0	0	0	0	0	k__Bacteria;p__WPS-2;c__WPS-2;o__WPS-2;f__WPS-2;g__WPS-2;s__
ASV1541	0	0	0	0	41	42	0	0	0	0	0	0	0	0	0	k__Bacteria;p__Acidobacteriota;c__Vicinamibacteria;o__Vicinamibacterales;f__Vicinamibacteraceae;g__Vicinamibacteraceae;s__
ASV1542	0	0	0	15	17	13	4	11	14	0	0	0	0	0	0	k__Bacteria;p__Acidobacteriota;c__Acidobacteriae;o__Subgroup_13;f__Subgroup_13;g__Subgroup_13;s__
ASV1543	0	0	0	0	0	2	11	0	0	8	8	0	15	13	13	k__Bacteria;p__Cyanobacteria;c__Cyanobacteriia;o__Chloroplast;f__Chloroplast;g__Chloroplast;s__Bacillaria_paxillifer
ASV1544	46	0	0	0	0	8	0	0	0	0	0	0	0	0	0	k__Bacteria;p__Firmicutes;c__Clostridia;o__Clostridiales;f__Clostridiaceae;g__Clostridium_sensu_stricto_1;s__Clostridium_butyricum
ASV1545	0	0	0	12	18	0	0	8	9	0	9	0	0	0	9	k__Bacteria;p__Proteobacteria;c__Gammaproteobacteria;o__Diplorickettsiales;f__Diplorickettsiaceae;g__;s__
ASV1546	0	0	13	0	0	0	9	0	0	0	7	17	13	8	10	k__Bacteria;p__Bacteroidota;c__Kapabacteria;o__Kapabacteriales;f__Kapabacteriales;g__Kapabacteriales;s__
ASV1547	0	0	0	48	37	0	0	0	0	0	0	0	0	0	0	k__Bacteria;p__Acidobacteriota;c__Acidobacteriae;o__Acidobacteriales;f__Acidobacteriaceae_(Subgroup_1)
ASV1548	0	0	23	44	0	0	0	0	0	0	0	0	0	0	0	k__Bacteria;p__Firmicutes;c__Bacilli;o__Bacillales;f__Bacillaceae;g__Bacillus
ASV1549	0	0	0	0	0	0	0	0	82	0	0	0	0	0	0	k__Bacteria;p__Proteobacteria;c__Gammaproteobacteria;o__Burkholderiales;f__Burkholderiaceae;g__Burkholderia-Caballeronia-Paraburkholderia
ASV1550	0	19	43	0	0	0	9	13	0	0	0	0	0	0	0	k__Bacteria;p__Proteobacteria;c__Alphaproteobacteria;o__Elsterales;f__URHD0088;g__URHD0088;s__
ASV1551	0	0	0	0	12	9	0	0	3	0	9	15	0	0	0	k__Bacteria;p__Myxococcota;c__Polyangia;o__Polyangiales;f__Eel-36e1D6;g__Eel-36e1D6;s__
ASV1552	12	0	0	0	0	5	0	0	0	21	15	0	0	0	0	k__Bacteria;p__MBNT15;c__MBNT15;o__MBNT15;f__MBNT15;g__MBNT15;s__
ASV1553	6	0	0	0	0	15	10	11	11	16	0	0	8	0	5	k__Bacteria;p__Acidobacteriota;c__Vicinamibacteria;o__Subgroup_17;f__Subgroup_17;g__Subgroup_17;s__
ASV1554	0	0	0	0	0	0	0	0	29	0	0	0	0	24	0	k__Bacteria;p__Actinobacteriota;c__Actinobacteria;o__Micromonosporales;f__Micromonosporaceae
ASV1555	16	0	31	0	0	0	0	0	0	0	0	37	0	0	0	k__Bacteria;p__Proteobacteria;c__Alphaproteobacteria;o__Elsterales;f__URHD0088;g__URHD0088;s__
ASV1556	27	0	0	0	29	0	0	0	0	0	0	0	0	0	12	k__Bacteria;p__Chloroflexi;c__Ktedonobacteria;o__Ktedonobacterales;f__Ktedonobacteraceae;g__1959-1;s__
ASV1557	0	0	0	0	0	0	0	0	0	0	16	24	0	0	0	k__Bacteria;p__Acidobacteriota;c__Acidobacteriae;o__Acidobacteriales;f__Acidobacteriaceae_(Subgroup_1);g__Acidipila;s__
ASV1558	0	28	0	0	0	0	0	0	0	0	0	0	0	0	0	k__Bacteria;p__Actinobacteriota;c__Actinobacteria;o__Frankiales
ASV1559	18	35	0	0	18	0	0	0	0	13	0	0	0	0	0	k__Bacteria;p__Myxococcota;c__Polyangia;o__Polyangiales;f__Polyangiaceae;g__Pajaroellobacter;s__
ASV1560	0	0	0	0	0	0	0	0	64	0	0	0	17	0	0	k__Bacteria;p__Proteobacteria;c__Gammaproteobacteria;o__Burkholderiales;f__Nitrosomonadaceae;g__MND1;s__
ASV1561	0	0	0	0	0	0	0	11	13	0	0	33	0	26	0	k__Bacteria;p__Acidobacteriota;c__Acidobacteriae;o__Acidobacteriales;f__Acidobacteriaceae_(Subgroup_1);g__Occallatibacter;s__
ASV1562	0	0	22	0	8	0	0	28	0	0	0	0	0	0	0	k__Bacteria;p__Proteobacteria;c__Alphaproteobacteria;o__Elsterales;f__;g__;s__
ASV1563	0	0	3	64	7	0	1	3	0	0	5	0	0	0	0	k__Bacteria;p__Bacteroidota;c__Bacteroidia;o__Cytophagales;f__Microscillaceae;g__
ASV1564	10	0	19	0	13	5	0	0	0	0	0	0	0	19	14	k__Bacteria;p__Acidobacteriota;c__Acidobacteriae;o__Solibacterales;f__Solibacteraceae;g__Candidatus_Solibacter;s__
ASV1565	0	0	0	0	0	35	9	5	14	0	0	0	0	0	0	k__Bacteria;p__Bacteroidota;c__Bacteroidia;o__Sphingobacteriales;f__Sphingobacteriaceae;g__Mucilaginibacter
ASV1566	0	0	0	0	0	0	0	0	0	0	0	0	0	18	16	k__Bacteria;p__WPS-2;c__WPS-2;o__WPS-2;f__WPS-2;g__WPS-2;s__
ASV1567	0	21	29	0	0	0	0	0	0	0	0	32	0	0	0	k__Bacteria;p__Acidobacteriota;c__Subgroup_22;o__Subgroup_22;f__Subgroup_22;g__Subgroup_22;s__
ASV1568	0	9	0	6	11	0	0	0	0	0	0	0	0	0	0	k__Bacteria;p__Proteobacteria;c__Gammaproteobacteria;o__Burkholderiales;f__Nitrosomonadaceae;g__mle1-7;s__
ASV1569	0	0	0	0	0	0	0	0	0	0	0	0	19	0	0	k__Bacteria;p__Gemmatimonadota;c__Gemmatimonadetes;o__Gemmatimonadales;f__Gemmatimonadaceae;g__;s__
ASV1570	52	0	0	0	0	0	0	0	0	0	0	0	0	0	0	k__Bacteria;p__Actinobacteriota;c__Actinobacteria;o__Frankiales;f__Acidothermaceae;g__Acidothermus;s__
ASV1571	0	0	0	24	36	0	0	0	0	0	0	0	0	0	0	k__Bacteria;p__Acidobacteriota;c__Vicinamibacteria;o__Vicinamibacterales;f__;g__;s__
ASV1572	0	13	21	0	0	0	0	0	0	0	0	0	0	0	20	k__Bacteria;p__Proteobacteria;c__Gammaproteobacteria;o__Salinisphaerales;f__Solimonadaceae;g__Nevskia;s__Nevskia_terrae
ASV1573	0	0	0	0	0	0	0	0	0	57	0	0	0	0	26	k__Bacteria;p__Proteobacteria;c__Gammaproteobacteria;o__PLTA13;f__PLTA13;g__PLTA13;s__
ASV1574	0	0	0	0	0	0	0	0	0	0	0	0	0	0	31	k__Bacteria;p__Actinobacteriota;c__Actinobacteria;o__Frankiales;f__Frankiaceae;g__Jatrophihabitans;s__
ASV1575	11	0	9	0	0	0	0	0	0	16	0	0	0	0	7	k__Bacteria;p__Myxococcota;c__bacteriap25;o__bacteriap25;f__bacteriap25;g__bacteriap25;s__
ASV1576	0	0	0	9	0	0	7	6	0	0	16	10	10	0	11	k__Bacteria;p__Chloroflexi;c__AD3;o__AD3;f__AD3;g__AD3;s__
ASV1577	0	6	7	0	3	0	11	6	6	8	5	9	12	0	5	k__Bacteria;p__Chloroflexi;c__Ktedonobacteria;o__Ktedonobacterales;f__JG30-KF-AS9;g__JG30-KF-AS9;s__
ASV1578	14	0	0	0	0	11	0	0	0	0	0	0	0	0	0	k__Bacteria;p__Acidobacteriota;c__Acidobacteriae;o__Solibacterales;f__Solibacteraceae;g__Candidatus_Solibacter;s__
ASV1579	4	0	3	0	7	7	13	20	12	8	0	0	0	0	3	k__Bacteria;p__Bacteroidota;c__Kapabacteria;o__Kapabacteriales;f__Kapabacteriales;g__Kapabacteriales;s__
ASV1580	8	0	12	0	0	14	19	25	0	0	0	0	0	0	0	k__Bacteria;p__Verrucomicrobiota;c__Verrucomicrobiae;o__Pedosphaerales;f__Pedosphaeraceae
ASV1582	0	0	0	0	0	0	0	0	0	0	0	28	0	0	0	k__Bacteria;p__Acidobacteriota;c__Vicinamibacteria;o__Vicinamibacterales;f__;g__;s__
ASV1583	24	0	0	0	25	16	0	0	0	0	0	0	0	0	0	k__Bacteria;p__Acidobacteriota;c__Acidobacteriae;o__Solibacterales;f__Solibacteraceae;g__Candidatus_Solibacter;s__
ASV1584	0	0	0	0	0	0	0	0	0	87	0	0	0	0	0	k__Bacteria;p__Actinobacteriota;c__Thermoleophilia;o__Gaiellales;f__;g__
ASV1585	10	0	0	0	0	0	0	15	0	0	0	0	0	0	0	k__Bacteria;p__Gemmatimonadota;c__Gemmatimonadetes;o__Gemmatimonadales;f__Gemmatimonadaceae;g__;s__
ASV1586	0	0	0	0	9	27	0	18	23	0	0	0	0	0	0	k__Bacteria;p__Chloroflexi;c__Ktedonobacteria;o__Ktedonobacterales;f__JG30-KF-AS9;g__JG30-KF-AS9;s__
ASV1587	6	0	0	38	0	6	0	11	0	8	9	0	0	0	0	k__Bacteria;p__Proteobacteria;c__Alphaproteobacteria;o__Rhizobiales;f__Rhizobiaceae
ASV1588	0	0	22	0	24	12	0	9	0	16	0	0	0	0	0	k__Bacteria;p__Proteobacteria;c__Gammaproteobacteria;o__Pseudomonadales;f__Moraxellaceae;g__Cavicella;s__
ASV1589	0	8	0	0	0	0	8	0	0	0	18	0	18	26	0	k__Bacteria;p__Bacteroidota;c__Bacteroidia;o__Chitinophagales;f__Chitinophagaceae;g__
ASV1590	0	0	9	0	0	0	0	20	0	11	0	0	0	0	0	k__Bacteria;p__Proteobacteria;c__Gammaproteobacteria;o__Burkholderiales;f__Oxalobacteraceae;g__Collimonas
ASV1591	0	0	0	0	0	0	0	11	0	0	8	10	18	9	0	k__Bacteria;p__Bacteroidota;c__Bacteroidia;o__Sphingobacteriales;f__CWT_CU03-E12;g__CWT_CU03-E12;s__bacterium_enrichment
ASV1592	0	0	0	0	0	0	0	8	7	5	0	0	0	13	14	k__Bacteria
ASV1594	0	0	31	0	0	0	0	0	0	0	0	0	0	0	0	k__Bacteria;p__Proteobacteria;c__Gammaproteobacteria;o__Burkholderiales;f__Comamonadaceae
ASV1595	0	0	59	0	0	0	0	0	0	0	0	0	0	0	0	k__Bacteria;p__Gemmatimonadota;c__Gemmatimonadetes;o__Gemmatimonadales;f__Gemmatimonadaceae;g__Roseisolibacter;s__
ASV1596	0	0	0	66	0	0	0	0	12	0	0	0	0	0	0	k__Bacteria;p__Proteobacteria;c__Gammaproteobacteria;o__Oceanospirillales;f__Halomonadaceae;g__Halomonas;s__Candidatus_Halomonas
ASV1597	0	0	9	0	0	0	0	0	0	0	0	0	25	14	0	k__Bacteria;p__Proteobacteria;c__Alphaproteobacteria;o__Elsterales;f__;g__;s__
ASV1599	0	24	0	0	0	0	0	0	0	0	10	0	22	0	0	k__Bacteria;p__Actinobacteriota;c__Thermoleophilia;o__Gaiellales;f__;g__;s__
ASV1600	0	0	0	0	0	0	0	13	35	21	0	0	0	0	9	k__Bacteria;p__Acidobacteriota;c__Acidobacteriae;o__GOUTB8;f__GOUTB8;g__GOUTB8;s__
ASV1601	0	0	0	0	0	0	25	0	28	14	0	0	0	0	0	k__Bacteria;p__Proteobacteria;c__Gammaproteobacteria;o__Burkholderiales;f__Comamonadaceae;g__Ramlibacter
ASV1602	0	0	7	5	0	10	8	5	19	10	0	0	5	2	0	k__Bacteria;p__Proteobacteria;c__Alphaproteobacteria;o__;f__;g__;s__Rhodospirillaceae_bacterium
ASV1603	0	0	0	0	0	10	13	0	22	33	0	0	0	0	0	k__Bacteria;p__Myxococcota;c__Polyangia;o__Polyangiales;f__Polyangiaceae
ASV1604	0	0	0	79	0	0	0	0	0	0	0	0	0	0	0	k__Bacteria;p__Bacteroidota;c__Bacteroidia;o__Sphingobacteriales;f__env.OPS_17;g__env.OPS_17;s__
ASV1605	29	0	0	5	0	0	0	0	0	0	0	34	0	0	8	k__Bacteria;p__Proteobacteria;c__Gammaproteobacteria;o__Xanthomonadales;f__Rhodanobacteraceae;g__Dyella
ASV1606	0	34	0	0	0	0	0	0	0	0	0	0	0	18	0	k__Bacteria;p__Acidobacteriota;c__Acidobacteriae;o__Acidobacteriales;f__Acidobacteriaceae_(Subgroup_1);g__Acidipila;s__
ASV1607	0	0	22	0	0	0	0	0	0	0	0	0	0	35	0	k__Bacteria;p__Actinobacteriota;c__Actinobacteria;o__Micromonosporales;f__Micromonosporaceae
ASV1609	11	24	18	0	0	0	0	0	0	0	0	0	0	0	0	k__Bacteria;p__Actinobacteriota;c__Acidimicrobiia;o__;f__;g__;s__
ASV1610	0	0	0	38	0	0	0	0	0	43	0	0	0	0	0	k__Bacteria;p__Acidobacteriota;c__Acidobacteriae;o__Solibacterales;f__Solibacteraceae;g__Candidatus_Solibacter;s__
ASV1611	0	0	0	0	0	0	0	0	0	10	0	10	14	13	0	k__Bacteria;p__Chloroflexi;c__TK10;o__TK10;f__TK10;g__TK10;s__
ASV1612	0	0	0	0	0	0	0	0	16	0	17	8	0	20	0	k__Bacteria;p__Acidobacteriota;c__Vicinamibacteria;o__Subgroup_17;f__Subgroup_17;g__Subgroup_17;s__
ASV1613	0	13	0	0	0	0	0	0	38	30	0	0	0	0	0	k__Bacteria;p__Proteobacteria;c__Gammaproteobacteria;o__Burkholderiales;f__Nitrosomonadaceae;g__IS-44;s__
ASV1614	0	0	0	67	0	0	0	12	0	0	0	0	0	0	0	k__Bacteria;p__Bacteroidota;c__Bacteroidia;o__Cytophagales;f__Microscillaceae
ASV1615	0	0	0	0	0	0	0	15	0	70	0	0	0	0	0	k__Bacteria;p__Proteobacteria;c__Gammaproteobacteria;o__Burkholderiales;f__Rhodocyclaceae
ASV1616	0	0	0	0	21	26	0	0	0	0	0	0	30	0	0	k__Bacteria;p__Acidobacteriota;c__Vicinamibacteria;o__Vicinamibacterales;f__Vicinamibacteraceae;g__Vicinamibacteraceae;s__
ASV1617	0	10	16	0	12	8	0	0	0	0	0	0	11	0	0	k__Bacteria;p__Chloroflexi;c__Dehalococcoidia;o__S085;f__S085;g__S085;s__
ASV1620	0	0	0	0	0	0	0	0	0	0	0	0	26	15	0	k__Bacteria;p__Verrucomicrobiota;c__Verrucomicrobiae;o__Opitutales;f__Opitutaceae
ASV1621	0	0	20	23	0	0	0	0	0	0	25	0	0	0	0	k__Bacteria;p__Acidobacteriota;c__Acidobacteriae;o__Bryobacterales;f__Bryobacteraceae;g__Bryobacter;s__
ASV1622	2	0	0	0	2	0	0	0	0	0	6	0	4	9	0	k__Bacteria;p__Chloroflexi;c__Ktedonobacteria;o__Ktedonobacterales;f__Ktedonobacteraceae;g__1921-2;s__
ASV1623	0	0	0	0	0	13	5	0	0	0	0	9	29	7	9	k__Bacteria;p__Actinobacteriota;c__Actinobacteria;o__Micrococcales;f__Micrococcaceae;g__Sinomonas
ASV1624	2	49	5	0	0	0	3	4	0	0	0	0	0	0	0	k__Bacteria;p__Dependentiae;c__Babeliae;o__Babeliales;f__Vermiphilaceae;g__Vermiphilaceae;s__
ASV1625	0	0	15	0	0	5	0	23	0	0	0	10	0	0	0	k__Bacteria;p__Proteobacteria;c__Alphaproteobacteria;o__Reyranellales;f__Reyranellaceae;g__Reyranella;s__
ASV1626	0	0	0	0	0	9	0	7	0	0	12	0	12	0	18	k__Bacteria;p__Acidobacteriota;c__Acidobacteriae;o__Acidobacteriales;f__Acidobacteriaceae_(Subgroup_1);g__Granulicella;s__
ASV1627	3	0	6	11	5	0	6	3	0	7	3	8	8	4	0	k__Bacteria;p__Chloroflexi
ASV1628	0	0	0	5	0	0	0	10	0	0	4	0	8	8	12	k__Bacteria;p__Proteobacteria;c__Alphaproteobacteria;o__Acetobacterales;f__Acetobacteraceae
ASV1629	24	0	22	0	19	0	0	0	0	0	0	0	10	0	0	k__Bacteria;p__Proteobacteria;c__Alphaproteobacteria;o__Elsterales;f__;g__;s__
ASV1630	0	0	0	0	0	0	0	0	0	0	75	0	0	0	0	k__Bacteria;p__Actinobacteriota;c__Actinobacteria;o__Micrococcales;f__Micrococcaceae
ASV1631	0	0	0	17	0	0	0	0	0	0	11	14	8	0	0	k__Bacteria;p__Firmicutes;c__Clostridia;o__Clostridiales;f__Clostridiaceae;g__Clostridium_sensu_stricto_5;s__
ASV1633	0	0	0	0	0	0	0	0	75	0	0	0	0	0	0	k__Bacteria;p__Firmicutes;c__Bacilli;o__Bacillales;f__Bacillaceae;g__Bacillus
ASV1634	0	0	0	0	0	0	0	0	0	84	0	0	0	0	0	k__Bacteria;p__Actinobacteriota;c__Actinobacteria;o__Micromonosporales;f__Micromonosporaceae
ASV1635	0	0	45	0	0	0	12	20	0	0	0	0	0	0	0	k__Bacteria;p__Actinobacteriota;c__Actinobacteria;o__Catenulisporales;f__Catenulisporaceae;g__Catenulispora;s__Catenulispora_sp.
ASV1636	0	0	0	0	0	0	37	0	37	0	0	0	0	0	0	k__Bacteria;p__Actinobacteriota;c__Thermoleophilia;o__Gaiellales;f__;g__;s__
ASV1637	0	0	0	0	0	0	25	0	34	16	0	0	0	0	0	k__Bacteria;p__Bacteroidota;c__Bacteroidia;o__Cytophagales;f__Microscillaceae;g__;s__Cytophagales_bacterium
ASV1638	8	0	12	7	8	3	0	15	6	0	0	0	0	0	0	k__Bacteria;p__Proteobacteria;c__Gammaproteobacteria;o__Salinisphaerales;f__Solimonadaceae;g__Panacagrimonas;s__
ASV1639	0	0	0	0	0	7	11	7	0	0	11	7	0	0	11	k__Bacteria;p__Chloroflexi;c__Ktedonobacteria;o__Ktedonobacterales;f__JG30-KF-AS9;g__JG30-KF-AS9;s__
ASV1640	0	0	0	0	0	30	0	0	0	0	0	0	0	0	0	k__Bacteria;p__Proteobacteria;c__Alphaproteobacteria;o__Reyranellales;f__Reyranellaceae;g__Reyranella;s__
ASV1641	0	0	0	0	0	4	0	0	0	0	24	5	0	4	8	k__Bacteria;p__Dependentiae;c__Babeliae;o__Babeliales;f__Vermiphilaceae;g__Vermiphilaceae;s__
ASV1642	0	0	0	46	0	0	13	0	0	0	16	0	0	0	0	k__Bacteria;p__Myxococcota;c__Polyangia;o__Polyangiales;f__Sandaracinaceae;g__;s__
ASV1643	51	0	0	0	0	0	0	0	0	0	0	0	0	0	0	k__Bacteria;p__Acidobacteriota;c__Acidobacteriae;o__Acidobacteriales;f__;g__;s__
ASV1644	0	0	0	0	0	0	0	0	0	0	23	0	0	0	0	k__Bacteria;p__Methylomirabilota;c__Methylomirabilia;o__Rokubacteriales;f__Rokubacteriales;g__Rokubacteriales;s__
ASV1645	0	0	0	7	0	0	0	0	0	0	7	6	20	21	0	k__Bacteria;p__Gemmatimonadota;c__Gemmatimonadetes;o__Gemmatimonadales;f__Gemmatimonadaceae;g__Gemmatimonas;s__
ASV1647	36	0	7	0	9	0	0	0	6	0	0	0	0	0	0	k__Bacteria;p__Acidobacteriota;c__Acidobacteriae;o__Solibacterales;f__Solibacteraceae;g__Candidatus_Solibacter;s__
ASV1648	0	0	13	0	0	0	0	11	0	0	0	0	0	0	0	k__Bacteria;p__Verrucomicrobiota;c__Verrucomicrobiae;o__Pedosphaerales;f__Pedosphaeraceae;g__Ellin516;s__bacterium_Ellin516
ASV1649	6	0	0	0	19	0	0	35	0	0	0	0	0	0	0	k__Bacteria;p__Bacteroidota;c__Bacteroidia;o__Chitinophagales;f__Chitinophagaceae;g__Puia;s__
ASV1650	0	0	0	23	0	0	0	0	0	0	39	8	6	0	0	k__Bacteria;p__Actinobacteriota;c__Thermoleophilia;o__Gaiellales;f__;g__;s__
ASV1651	24	0	0	0	0	0	29	0	0	22	0	0	0	0	0	k__Bacteria;p__Proteobacteria;c__Gammaproteobacteria;o__Salinisphaerales;f__Solimonadaceae;g__Nevskia;s__Nevskia_terrae
ASV1652	0	0	0	0	0	0	13	0	0	0	0	0	0	36	0	k__Bacteria;p__Chloroflexi;c__KD4-96;o__KD4-96;f__KD4-96;g__KD4-96;s__
ASV1653	9	13	6	0	0	5	0	0	0	11	4	0	0	5	0	k__Bacteria;p__Proteobacteria;c__Alphaproteobacteria;o__;f__;g__;s__
ASV1654	0	0	0	0	16	20	0	0	27	0	0	10	0	0	0	k__Bacteria;p__Acidobacteriota;c__Acidobacteriae;o__Solibacterales;f__Solibacteraceae;g__Candidatus_Solibacter;s__
ASV1655	7	0	0	0	0	8	0	0	0	0	18	0	0	0	0	k__Bacteria;p__Acidobacteriota;c__Vicinamibacteria;o__Vicinamibacterales;f__;g__;s__
ASV1656	0	0	0	3	0	8	19	9	18	0	0	0	7	4	0	k__Bacteria;p__Proteobacteria;c__Alphaproteobacteria;o__Micropepsales;f__Micropepsaceae;g__;s__
ASV1657	4	9	0	10	0	5	0	0	0	0	0	11	12	0	1	k__Bacteria;p__Chloroflexi;c__Anaerolineae;o__Ardenticatenales;f__;g__;s__
ASV1658	0	6	8	0	14	11	8	5	3	12	0	0	6	3	0	k__Bacteria;p__Proteobacteria;c__Gammaproteobacteria;o__Burkholderiales;f__Comamonadaceae
ASV1659	5	0	12	8	0	0	11	0	0	9	0	5	0	0	0	k__Bacteria;p__Proteobacteria;c__Alphaproteobacteria;o__Reyranellales;f__Reyranellaceae;g__;s__
ASV1660	0	19	0	0	0	0	0	0	12	0	7	0	8	0	0	k__Bacteria;p__Proteobacteria;c__Alphaproteobacteria;o__Sphingomonadales;f__Sphingomonadaceae;g__Sphingomonas
ASV1661	13	0	0	51	0	0	0	0	0	0	9	0	0	0	0	k__Bacteria;p__Proteobacteria;c__Gammaproteobacteria;o__Burkholderiales;f__Comamonadaceae
ASV1664	0	0	0	19	0	0	0	20	0	0	0	0	13	0	0	k__Bacteria;p__Proteobacteria;c__Alphaproteobacteria;o__Acetobacterales;f__Acetobacteraceae
ASV1665	0	24	0	0	0	0	19	0	0	0	0	0	0	0	0	k__Bacteria;p__Actinobacteriota;c__Actinobacteria;o__Propionibacteriales;f__Nocardioidaceae
ASV1666	0	7	0	8	0	8	0	0	0	0	0	0	0	0	0	k__Bacteria;p__Proteobacteria;c__Gammaproteobacteria;o__PLTA13;f__PLTA13;g__PLTA13;s__
ASV1667	0	0	0	0	0	12	0	12	5	13	0	0	0	14	0	k__Bacteria;p__Acidobacteriota;c__Acidobacteriae;o__Acidobacteriales;f__Acidobacteriaceae_(Subgroup_1);g__Occallatibacter
ASV1668	0	0	8	0	0	10	10	0	8	5	2	7	0	0	8	k__Bacteria;p__Acidobacteriota;c__Blastocatellia;o__Blastocatellales;f__Blastocatellaceae
ASV1669	0	0	0	0	0	0	0	8	0	15	0	0	0	10	8	k__Bacteria;p__Proteobacteria;c__Gammaproteobacteria;o__Steroidobacterales;f__Steroidobacteraceae;g__Steroidobacter;s__
ASV1670	13	12	16	19	12	0	0	0	0	0	0	0	0	0	0	k__Bacteria;p__Verrucomicrobiota;c__Verrucomicrobiae;o__Pedosphaerales;f__Pedosphaeraceae;g__;s__
ASV1671	0	0	0	0	0	0	0	0	0	0	13	8	32	0	0	k__Bacteria;p__Proteobacteria;c__Gammaproteobacteria;o__Salinisphaerales;f__Solimonadaceae;g__Nevskia;s__Nevskia_terrae
ASV1672	9	31	8	0	12	0	0	0	0	0	0	0	0	0	0	k__Bacteria;p__Dependentiae;c__Babeliae;o__Babeliales;f__Vermiphilaceae;g__Vermiphilaceae;s__
ASV1673	0	0	0	0	0	0	0	0	0	0	18	0	0	0	0	k__Bacteria;p__Actinobacteriota;c__Thermoleophilia;o__Gaiellales;f__Gaiellaceae;g__Gaiella;s__actinobacterium_WWH12
ASV1674	0	4	0	0	0	0	0	0	0	0	0	0	0	0	0	k__Bacteria;p__Bacteroidota;c__Bacteroidia;o__Bacteroidales;f__Bacteroidaceae;g__Bacteroides;s__Bacteroides_vulgatus
ASV1675	0	0	0	0	0	0	0	0	0	0	15	22	7	12	0	k__Bacteria;p__Verrucomicrobiota;c__Verrucomicrobiae;o__Chthoniobacterales;f__Xiphinematobacteraceae;g__Candidatus_Xiphinematobacter;s__
ASV1676	13	0	0	0	0	0	0	0	16	7	13	0	0	0	0	k__Bacteria;p__Proteobacteria;c__Gammaproteobacteria;o__Burkholderiales;f__Sutterellaceae;g__;s__
ASV1677	0	0	0	0	0	15	37	0	18	0	0	0	0	0	0	k__Bacteria;p__Bacteroidota;c__Bacteroidia;o__Cytophagales;f__Microscillaceae;g__;s__
ASV1678	0	0	0	24	0	0	18	0	32	0	0	0	0	0	0	k__Bacteria;p__Proteobacteria;c__Gammaproteobacteria;o__Burkholderiales;f__Nitrosomonadaceae;g__Ellin6067;s__
ASV1679	0	0	0	0	0	0	9	0	6	7	0	15	20	0	7	k__Bacteria;p__Acidobacteriota;c__Subgroup_22;o__Subgroup_22;f__Subgroup_22;g__Subgroup_22;s__
ASV1680	0	10	0	0	6	0	14	0	11	32	0	0	0	3	0	k__Bacteria;p__Proteobacteria;c__Gammaproteobacteria;o__Xanthomonadales;f__Xanthomonadaceae;g__Arenimonas;s__
ASV1681	0	0	0	0	0	25	0	0	0	0	0	0	16	19	0	k__Bacteria;p__Proteobacteria;c__Gammaproteobacteria;o__Xanthomonadales;f__Rhodanobacteraceae;g__Dokdonella;s__
ASV1682	0	0	0	0	0	29	26	0	13	0	0	0	0	0	0	k__Bacteria;p__Bacteroidota;c__Bacteroidia;o__Chitinophagales;f__Chitinophagaceae;g__Puia;s__
ASV1683	0	10	0	5	3	10	0	0	7	0	6	11	7	0	0	k__Bacteria;p__Acidobacteriota;c__Vicinamibacteria;o__Subgroup_17;f__Subgroup_17;g__Subgroup_17;s__
ASV1684	0	4	0	4	10	6	0	0	0	10	0	13	7	0	0	k__Bacteria;p__Acidobacteriota;c__Thermoanaerobaculia;o__Thermoanaerobaculales;f__Thermoanaerobaculaceae;g__Subgroup_10;s__
ASV1685	0	0	0	0	0	16	12	6	21	16	0	0	0	0	0	k__Bacteria;p__Proteobacteria;c__Gammaproteobacteria;o__Burkholderiales;f__Nitrosomonadaceae;g__MND1;s__
ASV1686	0	8	14	0	0	0	0	0	0	5	11	0	0	0	0	k__Bacteria;p__Gemmatimonadota;c__Gemmatimonadetes;o__Gemmatimonadales;f__Gemmatimonadaceae;g__
ASV1687	0	0	0	0	0	0	0	0	0	0	50	0	0	0	20	k__Bacteria;p__Proteobacteria;c__Gammaproteobacteria;o__Burkholderiales;f__Nitrosomonadaceae;g__Nitrosospira
ASV1688	12	13	0	0	0	0	0	0	0	0	0	17	9	0	0	k__Bacteria;p__NB1-j;c__NB1-j;o__NB1-j;f__NB1-j;g__NB1-j;s__
ASV1690	0	0	0	0	0	0	0	0	0	0	17	0	0	13	17	k__Bacteria;p__Actinobacteriota;c__Actinobacteria;o__Pseudonocardiales;f__Pseudonocardiaceae;g__Kutzneria
ASV1691	11	21	0	15	0	0	0	0	0	0	0	0	0	0	12	k__Bacteria;p__Proteobacteria;c__Alphaproteobacteria;o__Reyranellales;f__Reyranellaceae;g__Reyranella;s__
ASV1692	6	16	7	0	7	0	0	0	0	0	0	0	0	0	0	k__Bacteria;p__Acidobacteriota;c__Acidobacteriae;o__Solibacterales;f__Solibacteraceae;g__Candidatus_Solibacter;s__
ASV1694	0	0	22	0	0	0	0	0	0	0	0	16	24	0	0	k__Bacteria;p__WPS-2;c__WPS-2;o__WPS-2;f__WPS-2;g__WPS-2;s__
ASV1695	0	0	0	0	0	0	0	0	0	9	0	13	0	0	12	k__Bacteria;p__Proteobacteria;c__Gammaproteobacteria;o__Burkholderiales;f__Burkholderiaceae;g__Cupriavidus;s__Cupriavidus_oxalaticus
ASV1696	0	0	0	0	9	0	27	16	0	21	0	0	0	0	0	k__Bacteria;p__Bacteroidota;c__Bacteroidia;o__Chitinophagales;f__Chitinophagaceae;g__Terrimonas;s__
ASV1697	0	0	0	7	0	0	15	0	0	0	9	0	0	15	0	k__Bacteria
ASV1698	0	0	0	0	0	16	33	0	0	0	0	0	0	0	0	k__Bacteria;p__Proteobacteria;c__Gammaproteobacteria;o__Burkholderiales;f__Nitrosomonadaceae;g__MND1;s__
ASV1699	0	6	4	2	7	12	10	0	5	29	0	0	0	0	0	k__Bacteria;p__Latescibacterota;c__Latescibacteria;o__Latescibacterales;f__Latescibacteraceae;g__Latescibacteraceae;s__
ASV1700	0	0	7	14	0	18	0	15	0	0	0	0	12	0	6	k__Bacteria;p__Proteobacteria;c__Gammaproteobacteria;o__Diplorickettsiales;f__Diplorickettsiaceae;g__;s__
ASV1701	5	3	12	4	7	7	7	0	9	0	8	0	10	0	0	k__Bacteria;p__Proteobacteria;c__Alphaproteobacteria;o__Caulobacterales;f__Hyphomonadaceae;g__Hirschia;s__
ASV1702	7	0	13	0	0	0	0	0	14	0	0	0	0	0	0	k__Bacteria;p__Desulfobacterota;c__Desulfuromonadia;o__Geobacterales;f__Geobacteraceae;g__
ASV1703	0	0	0	2	3	0	8	0	6	0	0	0	12	10	0	k__Bacteria;p__Gemmatimonadota;c__Gemmatimonadetes;o__Gemmatimonadales;f__Gemmatimonadaceae;g__Gemmatimonas;s__
ASV1704	0	0	0	72	0	0	0	0	0	0	0	0	0	0	0	k__Bacteria;p__Verrucomicrobiota;c__Verrucomicrobiae;o__Pedosphaerales;f__Pedosphaeraceae;g__;s__
ASV1705	9	0	40	0	23	0	0	0	0	0	0	0	0	0	0	k__Bacteria;p__Acidobacteriota;c__Vicinamibacteria;o__Vicinamibacterales;f__Vicinamibacteraceae;g__Vicinamibacteraceae;s__
ASV1706	0	0	0	9	0	0	0	0	0	0	0	0	16	22	20	k__Bacteria;p__Proteobacteria;c__Alphaproteobacteria;o__Rhodospirillales;f__Rhodospirillaceae;g__;s__
ASV1707	30	0	0	16	0	0	0	0	0	0	0	0	0	0	0	k__Bacteria;p__Proteobacteria;c__Alphaproteobacteria;o__Elsterales;f__;g__;s__
ASV1708	0	0	17	0	0	0	0	0	0	27	30	0	0	0	0	k__Bacteria;p__Proteobacteria;c__Gammaproteobacteria;o__Burkholderiales;f__Nitrosomonadaceae;g__MND1;s__
ASV1709	0	0	0	0	0	0	0	0	71	0	0	0	0	0	0	k__Bacteria;p__Actinobacteriota;c__Actinobacteria;o__Micromonosporales;f__Micromonosporaceae
ASV1710	0	0	0	0	0	0	29	0	0	0	0	0	0	0	35	k__Bacteria;p__Firmicutes;c__Bacilli;o__Bacillales;f__Bacillaceae;g__Bacillus
ASV1711	0	0	0	0	0	0	40	0	0	31	0	0	0	0	0	k__Bacteria;p__Acidobacteriota;c__Vicinamibacteria;o__Vicinamibacterales;f__;g__;s__
ASV1712	0	0	0	0	0	0	30	22	0	0	0	0	15	0	0	k__Bacteria;p__Myxococcota;c__Polyangia;o__Polyangiales;f__BIrii41;g__BIrii41;s__
ASV1713	0	0	12	11	0	10	0	0	0	0	8	0	0	0	0	k__Bacteria;p__Proteobacteria;c__Alphaproteobacteria;o__Rhizobiales;f__Xanthobacteraceae
ASV1714	17	0	0	0	0	22	0	0	18	0	0	0	11	0	0	k__Bacteria;p__Proteobacteria;c__Alphaproteobacteria;o__Rhizobiales;f__Rhizobiales_Incertae_Sedis;g__Nordella
ASV1716	0	0	0	0	12	15	0	0	0	0	7	22	17	0	0	k__Bacteria;p__Actinobacteriota;c__Actinobacteria;o__Micromonosporales;f__Micromonosporaceae;g__;s__
ASV1717	0	26	0	0	0	12	0	0	0	0	0	0	0	0	28	k__Bacteria;p__Chloroflexi;c__Ktedonobacteria;o__Ktedonobacterales;f__JG30-KF-AS9;g__JG30-KF-AS9;s__
ASV1718	0	0	0	0	0	4	6	0	8	4	6	7	0	5	4	k__Bacteria;p__Chloroflexi;c__Ktedonobacteria;o__Ktedonobacterales;f__Ktedonobacteraceae;g__JG30a-KF-32;s__
ASV1719	0	0	0	0	0	17	0	0	0	0	0	0	44	0	0	k__Bacteria;p__Actinobacteriota;c__Actinobacteria;o__Micromonosporales;f__Micromonosporaceae;g__Hamadaea
ASV1720	0	0	0	0	22	0	0	19	0	0	0	0	33	0	0	k__Bacteria;p__Actinobacteriota;c__Actinobacteria;o__Corynebacteriales;f__Mycobacteriaceae;g__Mycobacterium
ASV1721	0	20	0	0	0	0	0	0	0	0	0	34	0	0	0	k__Bacteria;p__Proteobacteria;c__Gammaproteobacteria;o__Pseudomonadales;f__Pseudomonadaceae;g__Pseudomonas;s__Pseudomonas_resinovorans
ASV1722	26	0	20	0	0	0	0	0	0	0	0	0	0	0	0	k__Bacteria;p__Actinobacteriota;c__Actinobacteria;o__Frankiales;f__Acidothermaceae;g__Acidothermus;s__
ASV1723	0	10	0	0	7	0	0	0	0	0	0	0	0	21	0	k__Bacteria;p__Acidobacteriota;c__Blastocatellia;o__Blastocatellales;f__Blastocatellaceae
ASV1724	0	0	0	0	0	0	0	0	0	0	0	0	20	0	0	k__Bacteria;p__Acidobacteriota;c__Acidobacteriae;o__Acidobacteriales;f__Acidobacteriaceae_(Subgroup_1);g__Granulicella
ASV1725	0	0	0	10	0	0	0	0	0	0	0	16	0	0	0	k__Bacteria;p__Acidobacteriota;c__Acidobacteriae;o__Subgroup_2;f__Subgroup_2;g__Subgroup_2;s__
ASV1727	0	24	0	0	5	0	0	13	0	14	0	0	0	0	0	k__Bacteria;p__Chloroflexi;c__Ktedonobacteria;o__Ktedonobacterales;f__JG30-KF-AS9;g__JG30-KF-AS9;s__
ASV1728	0	0	0	0	0	0	0	0	0	0	0	13	20	17	15	k__Bacteria;p__Bacteroidota;c__Bacteroidia;o__Chitinophagales;f__Chitinophagaceae;g__Arachidicoccus;s__Arachidicoccus_sp.
ASV1729	0	0	0	41	16	0	0	14	0	0	0	0	0	0	0	k__Bacteria;p__Proteobacteria;c__Alphaproteobacteria;o__Sphingomonadales;f__Sphingomonadaceae;g__Altererythrobacter
ASV1730	0	0	0	0	0	0	10	19	16	0	0	0	0	0	16	k__Bacteria;p__Gemmatimonadota;c__Gemmatimonadetes;o__Gemmatimonadales;f__Gemmatimonadaceae
ASV1731	0	0	8	0	0	0	11	11	0	35	0	0	0	0	0	k__Bacteria;p__Actinobacteriota;c__Actinobacteria
ASV1732	0	0	0	0	0	0	37	0	0	0	0	0	0	0	28	k__Bacteria;p__Verrucomicrobiota;c__Verrucomicrobiae;o__Chthoniobacterales;f__Chthoniobacteraceae;g__Candidatus_Udaeobacter
ASV1733	0	0	0	0	10	19	0	0	0	0	14	0	0	0	0	k__Bacteria;p__Chloroflexi;c__AD3;o__AD3;f__AD3;g__AD3;s__
ASV1734	0	12	0	0	10	15	0	0	0	10	0	0	0	13	3	k__Bacteria;p__Proteobacteria;c__Alphaproteobacteria
ASV1735	0	0	0	0	0	11	12	8	12	0	0	0	13	0	8	k__Bacteria;p__Proteobacteria;c__Gammaproteobacteria;o__Burkholderiales;f__Burkholderiaceae;g__Ralstonia
ASV1736	0	0	0	0	0	16	17	0	19	0	0	0	0	0	0	k__Bacteria;p__Acidobacteriota;c__Acidobacteriae;o__Subgroup_2;f__Subgroup_2;g__Subgroup_2;s__
ASV1737	33	0	0	0	13	0	4	0	0	0	0	0	0	0	0	k__Bacteria;p__Acidobacteriota;c__Blastocatellia;o__Pyrinomonadales;f__Pyrinomonadaceae;g__RB41;s__
ASV1738	11	0	7	5	0	0	0	0	0	9	9	9	0	5	6	k__Bacteria;p__Proteobacteria;c__Gammaproteobacteria;o__Salinisphaerales;f__Solimonadaceae;g__;s__
ASV1739	22	0	0	0	0	0	0	0	0	0	0	30	11	5	0	k__Archaea;p__Crenarchaeota;c__Nitrososphaeria;o__Nitrosotaleales;f__Nitrosotaleaceae;g__Nitrosotaleaceae;s__
ASV1740	0	0	0	0	0	0	0	0	0	0	33	0	38	0	0	k__Bacteria;p__Proteobacteria;c__Gammaproteobacteria;o__Burkholderiales;f__Comamonadaceae
ASV1741	0	0	0	54	0	0	0	0	0	0	16	0	0	0	0	k__Bacteria;p__Verrucomicrobiota;c__Verrucomicrobiae;o__Pedosphaerales;f__Pedosphaeraceae;g__Pedosphaeraceae;s__
ASV1742	0	0	27	0	0	0	0	0	0	0	0	0	0	0	0	k__Bacteria;p__Acidobacteriota;c__Holophagae;o__Subgroup_7;f__Subgroup_7;g__Subgroup_7;s__
ASV1743	34	0	0	9	0	0	0	0	0	0	0	0	0	0	0	k__Bacteria;p__Proteobacteria;c__Alphaproteobacteria;o__Elsterales;f__URHD0088;g__URHD0088;s__
ASV1744	0	0	0	3	20	0	0	0	0	0	0	0	38	5	0	k__Bacteria;p__Bacteroidota;c__Bacteroidia;o__Chitinophagales;f__Chitinophagaceae;g__Dinghuibacter;s__Dinghuibacter_silviterrae
ASV1745	0	0	0	0	0	0	0	30	0	0	0	0	11	0	16	k__Bacteria;p__Proteobacteria;c__Alphaproteobacteria;o__Rhizobiales;f__Xanthobacteraceae
ASV1746	0	0	0	0	0	0	22	0	0	0	0	0	0	0	0	k__Bacteria;p__Nitrospirota;c__Nitrospiria;o__Nitrospirales;f__Nitrospiraceae;g__Nitrospira
ASV1747	0	0	0	0	0	0	7	9	0	11	6	0	0	15	13	k__Bacteria;p__Actinobacteriota;c__Actinobacteria;o__Propionibacteriales;f__Nocardioidaceae;g__Kribbella
ASV1748	0	0	0	0	0	0	19	0	0	54	0	0	0	0	0	k__Bacteria;p__NB1-j;c__NB1-j;o__NB1-j;f__NB1-j;g__NB1-j;s__
ASV1749	0	0	0	0	0	0	39	30	0	0	0	0	0	0	0	k__Bacteria;p__Actinobacteriota;c__Thermoleophilia;o__Solirubrobacterales;f__Solirubrobacteraceae;g__;s__
ASV1750	0	7	0	0	4	0	9	0	0	0	0	6	6	11	6	k__Bacteria;p__Proteobacteria;c__Alphaproteobacteria;o__Caulobacterales;f__Hyphomonadaceae;g__SWB02;s__
ASV1751	5	0	0	0	8	5	5	0	2	0	2	3	12	5	12	k__Bacteria;p__Proteobacteria;c__Gammaproteobacteria
ASV1752	5	0	0	0	0	10	8	18	0	0	0	0	0	9	5	k__Bacteria;p__Proteobacteria;c__Gammaproteobacteria;o__Burkholderiales;f__Oxalobacteraceae
ASV1753	0	0	0	0	0	0	0	11	0	0	0	0	0	0	0	k__Bacteria;p__Acidobacteriota;c__Acidobacteriae;o__Subgroup_2;f__Subgroup_2;g__Subgroup_2;s__
ASV1754	0	0	4	0	0	0	0	0	0	0	14	7	0	16	4	k__Bacteria;p__Gemmatimonadota;c__Gemmatimonadetes;o__Gemmatimonadales;f__Gemmatimonadaceae;g__Gemmatimonas;s__
ASV1755	0	0	0	0	0	0	0	0	0	0	68	0	0	0	0	k__Bacteria;p__Acidobacteriota;c__Acidobacteriae;o__Subgroup_2;f__Subgroup_2;g__Subgroup_2;s__
ASV1757	0	0	0	22	0	0	0	0	0	0	0	0	0	0	8	k__Bacteria;p__Actinobacteriota;c__Acidimicrobiia;o__IMCC26256;f__IMCC26256;g__IMCC26256;s__
ASV1758	27	0	0	0	0	0	0	0	0	0	0	0	0	0	0	k__Bacteria;p__Proteobacteria;c__Gammaproteobacteria;o__Enterobacterales;f__Enterobacteriaceae
ASV1759	12	0	27	0	30	0	0	0	0	0	0	0	0	0	0	k__Bacteria;p__Acidobacteriota;c__Acidobacteriae;o__Acidobacteriales;f__;g__;s__
ASV1760	0	0	0	7	0	0	0	0	0	0	9	16	17	0	19	k__Bacteria;p__Chloroflexi;c__Ktedonobacteria;o__Ktedonobacterales;f__JG30-KF-AS9;g__JG30-KF-AS9;s__
ASV1761	0	0	0	0	0	0	0	0	0	0	18	0	23	0	24	k__Bacteria;p__Acidobacteriota;c__Acidobacteriae;o__Bryobacterales;f__Bryobacteraceae;g__Bryobacter;s__
ASV1762	0	21	22	14	0	0	0	0	0	0	0	17	0	0	0	k__Bacteria;p__Proteobacteria;c__Alphaproteobacteria;o__Azospirillales;f__Inquilinaceae;g__Inquilinus;s__
ASV1763	0	0	0	0	0	0	0	0	0	0	0	0	27	13	0	k__Bacteria;p__Bacteroidota;c__Bacteroidia;o__Chitinophagales;f__Chitinophagaceae;g__Flavisolibacter;s__
ASV1764	3	0	0	0	8	8	8	13	6	0	4	0	0	12	0	k__Bacteria;p__Proteobacteria;c__Alphaproteobacteria;o__Parvibaculales;f__Parvibaculaceae;g__;s__
ASV1765	22	0	0	22	0	0	0	0	0	26	0	0	0	0	0	k__Bacteria;p__Proteobacteria;c__Alphaproteobacteria;o__Acetobacterales;f__Acetobacteraceae;g__Rhodopila;s__Rhodopila_globiformis
ASV1766	0	0	0	53	0	0	0	0	0	10	0	0	0	0	0	k__Bacteria;p__Bacteroidota;c__Bacteroidia;o__Chitinophagales;f__Chitinophagaceae
ASV1767	0	0	0	0	0	0	0	35	32	0	0	0	0	0	0	k__Bacteria;p__Proteobacteria;c__Gammaproteobacteria;o__Burkholderiales;f__Comamonadaceae
ASV1768	0	0	0	0	8	0	0	10	13	18	0	23	0	0	0	k__Bacteria;p__Acidobacteriota;c__Vicinamibacteria;o__Vicinamibacterales;f__;g__;s__
ASV1769	0	0	0	0	0	0	15	12	13	9	0	0	0	0	7	k__Bacteria;p__Acidobacteriota;c__Acidobacteriae;o__Solibacterales;f__Solibacteraceae;g__Candidatus_Solibacter;s__
ASV1770	0	0	9	0	0	10	0	0	0	0	0	0	0	0	0	k__Bacteria;p__Proteobacteria;c__Alphaproteobacteria;o__Micropepsales;f__Micropepsaceae;g__;s__
ASV1771	0	8	0	0	4	2	3	0	0	0	6	8	0	5	8	k__Bacteria;p__Methylomirabilota;c__Methylomirabilia;o__Rokubacteriales;f__WX65;g__WX65;s__
ASV1772	0	12	11	0	0	17	0	0	0	0	0	0	0	0	0	k__Bacteria;p__Actinobacteriota;c__Thermoleophilia;o__Gaiellales;f__Gaiellaceae;g__Gaiella;s__
ASV1773	22	0	16	0	16	13	0	0	0	0	0	0	0	0	0	k__Bacteria;p__Acidobacteriota;c__Acidobacteriae;o__Solibacterales;f__Solibacteraceae;g__Candidatus_Solibacter;s__
ASV1774	0	0	0	32	37	0	0	0	0	0	0	0	0	0	0	k__Bacteria;p__Proteobacteria;c__Alphaproteobacteria;o__Caulobacterales;f__Caulobacteraceae;g__;s__
ASV1775	0	0	0	0	0	0	0	0	0	0	10	19	0	28	8	k__Bacteria;p__Acidobacteriota;c__Acidobacteriae;o__Solibacterales;f__Solibacteraceae;g__Candidatus_Solibacter;s__
ASV1776	41	0	0	0	0	0	0	0	0	0	0	0	0	0	0	k__Bacteria;p__Myxococcota;c__Polyangia;o__Polyangiales;f__Polyangiaceae;g__Pajaroellobacter;s__
ASV1777	0	0	0	0	0	0	0	0	0	0	30	22	0	15	0	k__Bacteria;p__Proteobacteria;c__Alphaproteobacteria;o__Micropepsales;f__Micropepsaceae;g__
ASV1778	0	0	0	0	0	0	0	0	0	0	27	0	0	15	0	k__Bacteria;p__Acidobacteriota;c__Vicinamibacteria;o__Vicinamibacterales;f__;g__;s__
ASV1779	7	0	0	0	0	0	0	0	0	0	23	13	0	24	0	k__Bacteria;p__Proteobacteria;c__Gammaproteobacteria;o__Burkholderiales;f__Oxalobacteraceae
ASV1780	0	0	0	0	0	0	0	0	0	41	30	0	0	0	0	k__Bacteria;p__Acidobacteriota;c__Acidobacteriae;o__Subgroup_2;f__Subgroup_2;g__Subgroup_2;s__
ASV1781	0	0	0	50	0	0	10	0	0	0	6	0	0	0	0	k__Bacteria;p__Acidobacteriota;c__Acidobacteriae;o__Acidobacteriae;f__Acidobacteriae;g__Paludibaculum;s__
ASV1782	14	0	15	0	18	0	11	0	0	0	0	0	0	0	9	k__Bacteria;p__Acidobacteriota;c__Acidobacteriae;o__Acidobacteriales;f__Acidobacteriaceae_(Subgroup_1);g__Occallatibacter
ASV1783	0	0	0	0	20	0	0	0	21	0	0	0	0	0	0	k__Bacteria;p__Proteobacteria;c__Alphaproteobacteria;o__Rhodospirillales;f__;g__;s__
ASV1784	0	0	0	18	0	0	0	28	0	0	0	0	0	0	0	k__Bacteria;p__Bacteroidota;c__Bacteroidia;o__Cytophagales;f__Microscillaceae;g__Chryseolinea
ASV1785	6	0	0	0	0	0	0	0	0	0	9	12	0	5	0	k__Bacteria;p__Proteobacteria;c__Gammaproteobacteria;o__Xanthomonadales;f__Xanthomonadaceae;g__Arenimonas;s__
ASV1786	14	0	0	0	0	7	0	0	0	0	8	11	0	15	0	k__Bacteria
ASV1787	17	7	0	42	0	0	0	0	0	0	0	0	0	0	0	k__Bacteria;p__Proteobacteria;c__Gammaproteobacteria;o__Xanthomonadales;f__Xanthomonadaceae;g__Arenimonas
ASV1788	42	0	0	0	23	0	0	0	0	0	0	0	0	0	0	k__Archaea;p__Crenarchaeota;c__Nitrososphaeria;o__Nitrosotaleales;f__Nitrosotaleaceae;g__Nitrosotaleaceae;s__
ASV1789	62	0	0	0	0	0	0	0	0	0	0	0	0	0	0	k__Bacteria;p__Actinobacteriota;c__Thermoleophilia;o__Solirubrobacterales;f__Solirubrobacteraceae
ASV1790	0	0	0	42	0	0	0	0	0	0	12	13	0	0	0	k__Bacteria;p__Acidobacteriota;c__Acidobacteriae;o__Acidobacteriales
ASV1792	0	9	11	0	0	0	0	0	0	0	6	0	10	0	0	k__Bacteria;p__Actinobacteriota;c__Acidimicrobiia;o__Microtrichales;f__Iamiaceae;g__Iamia;s__
ASV1793	12	10	0	0	0	0	0	0	0	0	24	0	13	0	0	k__Bacteria;p__Proteobacteria;c__Gammaproteobacteria;o__WD260;f__WD260;g__WD260;s__
ASV1794	0	0	0	0	0	0	0	0	0	0	0	0	11	0	0	k__Bacteria;p__Acidobacteriota;c__Acidobacteriae;o__Acidobacteriales;f__Acidobacteriaceae_(Subgroup_1)
ASV1795	32	0	0	0	10	0	0	6	0	0	0	0	0	0	0	k__Bacteria;p__Acidobacteriota;c__Acidobacteriae;o__Acidobacteriales;f__;g__;s__
ASV1796	16	18	0	0	0	0	0	0	15	0	0	0	0	0	0	k__Bacteria;p__Chloroflexi;c__TK10;o__TK10;f__TK10;g__TK10;s__bacterium_Ellin6519
ASV1797	0	4	0	0	0	0	5	14	8	5	0	0	0	0	0	k__Bacteria
ASV1798	0	0	0	0	0	0	21	6	0	8	0	0	0	31	0	k__Bacteria;p__Gemmatimonadota;c__Gemmatimonadetes;o__Gemmatimonadales;f__Gemmatimonadaceae
ASV1799	0	6	0	0	0	0	21	16	10	0	0	0	0	10	0	k__Bacteria;p__Verrucomicrobiota;c__Verrucomicrobiae;o__Pedosphaerales;f__Pedosphaeraceae;g__Pedosphaeraceae;s__
ASV1800	0	18	6	0	8	0	0	0	7	11	0	0	0	0	0	k__Bacteria
ASV1801	0	0	25	0	0	0	0	0	18	0	0	0	0	0	20	k__Bacteria;p__Proteobacteria;c__Gammaproteobacteria;o__KF-JG30-C25;f__KF-JG30-C25;g__KF-JG30-C25;s__
ASV1802	0	0	0	0	33	0	0	15	0	0	0	0	0	0	0	k__Bacteria;p__Actinobacteriota;c__Thermoleophilia;o__Solirubrobacterales;f__Solirubrobacteraceae;g__Conexibacter;s__
ASV1803	0	0	0	66	0	0	0	0	0	0	0	0	0	0	0	k__Bacteria;p__Proteobacteria;c__Gammaproteobacteria;o__Burkholderiales;f__Comamonadaceae
ASV1804	0	0	0	0	0	0	0	0	0	0	0	21	0	0	0	k__Bacteria;p__Sva0485;c__Sva0485;o__Sva0485;f__Sva0485;g__Sva0485;s__
ASV1805	22	18	0	0	0	0	0	0	0	0	0	0	0	0	0	k__Bacteria;p__Proteobacteria;c__Gammaproteobacteria;o__Burkholderiales;f__Nitrosomonadaceae;g__MND1;s__
ASV1806	10	0	0	0	0	0	0	0	0	0	0	0	0	0	14	k__Bacteria;p__Desulfobacterota;c__;o__;f__;g__;s__
ASV1807	0	0	5	0	0	0	0	0	0	0	0	16	9	7	0	k__Bacteria;p__Acidobacteriota;c__Acidobacteriae;o__Bryobacterales;f__Bryobacteraceae;g__Bryobacter;s__
ASV1808	0	13	0	0	28	0	0	0	0	0	0	0	0	0	0	k__Bacteria;p__Acidobacteriota;c__Acidobacteriae;o__Bryobacterales;f__Bryobacteraceae;g__Bryobacter;s__
ASV1809	0	0	0	0	0	0	0	0	0	30	24	0	0	0	0	k__Bacteria;p__Acidobacteriota;c__Acidobacteriae;o__Acidobacteriales;f__;g__;s__
ASV1810	0	0	11	0	0	0	0	0	35	0	0	19	0	0	0	k__Bacteria;p__Chloroflexi;c__Ktedonobacteria;o__Ktedonobacterales;f__Ktedonobacteraceae;g__FCPS473;s__
ASV1811	18	17	19	10	0	0	0	0	0	0	0	0	0	0	0	k__Bacteria;p__Proteobacteria;c__Alphaproteobacteria;o__Elsterales;f__;g__;s__
ASV1812	0	0	9	0	0	0	0	15	0	17	0	0	0	0	10	k__Bacteria;p__Gemmatimonadota;c__Gemmatimonadetes;o__Gemmatimonadales;f__Gemmatimonadaceae;g__;s__
ASV1813	0	0	0	0	0	0	11	0	0	0	18	0	0	15	18	k__Bacteria;p__Gemmatimonadota;c__Gemmatimonadetes;o__Gemmatimonadales;f__Gemmatimonadaceae;g__;s__
ASV1814	0	0	0	7	0	0	7	0	8	13	0	0	0	8	0	k__Bacteria;p__Acidobacteriota;c__Subgroup_20;o__Subgroup_20;f__Subgroup_20;g__Subgroup_20;s__
ASV1815	2	19	0	12	27	7	0	0	0	0	0	0	0	0	0	k__Bacteria;p__Bacteroidota;c__Kapabacteria;o__Kapabacteriales;f__Kapabacteriales;g__Kapabacteriales;s__
ASV1816	0	0	0	0	0	21	0	0	0	0	0	0	19	0	0	k__Bacteria;p__Desulfobacterota;c__;o__;f__;g__
ASV1817	0	0	0	0	0	22	0	0	0	0	0	0	31	0	0	k__Bacteria;p__Acidobacteriota;c__Acidobacteriae;o__Acidobacteriales;f__;g__;s__
ASV1818	0	11	0	0	0	18	0	0	0	0	0	0	15	0	0	k__Bacteria;p__Myxococcota;c__Polyangia;o__Polyangiales;f__Sandaracinaceae;g__;s__
ASV1819	0	0	0	0	0	32	8	0	0	0	20	0	0	0	0	k__Bacteria;p__Acidobacteriota;c__Acidobacteriae;o__Subgroup_13;f__Subgroup_13;g__Subgroup_13;s__
ASV1820	3	0	0	0	0	0	0	14	13	0	0	7	6	0	0	k__Bacteria;p__Proteobacteria;c__Gammaproteobacteria;o__Burkholderiales;f__TRA3-20;g__TRA3-20;s__
ASV1821	8	21	0	24	0	0	0	8	0	0	0	0	0	0	6	k__Bacteria;p__Proteobacteria;c__Alphaproteobacteria;o__Elsterales;f__;g__;s__
ASV1822	0	0	31	0	37	0	0	0	0	0	0	0	0	0	0	k__Bacteria;p__Acidobacteriota;c__Acidobacteriae;o__Acidobacteriales;f__;g__;s__
ASV1823	11	17	0	0	0	0	0	0	0	0	16	0	10	0	0	k__Bacteria;p__Proteobacteria;c__Gammaproteobacteria;o__Burkholderiales;f__TRA3-20;g__TRA3-20;s__
ASV1826	0	0	0	0	0	0	0	0	0	10	0	21	16	0	0	k__Bacteria
ASV1827	0	0	0	0	0	0	0	0	26	0	0	0	0	20	0	k__Bacteria;p__Proteobacteria;c__Alphaproteobacteria;o__Sphingomonadales;f__Sphingomonadaceae;g__Novosphingobium
ASV1828	0	0	0	0	0	0	0	0	0	0	0	0	11	8	40	k__Bacteria;p__Proteobacteria;c__Gammaproteobacteria;o__Xanthomonadales;f__Rhodanobacteraceae;g__Rhodanobacter
ASV1829	0	0	0	60	0	0	0	5	0	0	0	0	0	0	0	k__Bacteria;p__Bacteroidota;c__Bacteroidia;o__Cytophagales;f__Microscillaceae;g__Ohtaekwangia;s__
ASV1830	0	5	0	0	0	0	4	10	0	11	2	8	19	0	0	k__Archaea;p__Crenarchaeota;c__Nitrososphaeria;o__Nitrososphaerales;f__Nitrososphaeraceae;g__Nitrososphaeraceae;s__
ASV1831	12	0	0	0	0	0	0	12	24	0	0	0	0	10	5	k__Bacteria;p__Firmicutes;c__Bacilli;o__Bacillales;f__Planococcaceae;g__Lysinibacillus
ASV1832	0	0	13	0	0	7	0	0	0	0	0	17	14	0	0	k__Bacteria;p__Chloroflexi;c__Anaerolineae;o__SBR1031;f__SBR1031;g__SBR1031
ASV1833	0	6	13	0	7	5	0	0	8	5	0	8	0	0	0	k__Bacteria;p__Proteobacteria;c__Alphaproteobacteria;o__Rhizobiales
ASV1834	0	19	0	0	0	0	23	0	0	0	0	8	0	0	0	k__Bacteria;p__Actinobacteriota;c__Acidimicrobiia;o__IMCC26256;f__IMCC26256;g__IMCC26256;s__
ASV1835	0	3	7	0	0	0	22	0	0	0	0	0	0	0	0	k__Bacteria;p__Proteobacteria;c__Gammaproteobacteria;o__Burkholderiales;f__Rhodocyclaceae;g__Georgfuchsia;s__
ASV1836	0	28	0	0	0	0	14	0	0	0	0	0	0	0	20	k__Bacteria;p__Actinobacteriota;c__Actinobacteria;o__Frankiales;f__Acidothermaceae;g__Acidothermus;s__bacterium_Ellin5129
ASV1838	0	0	0	0	10	0	0	0	0	0	0	0	16	0	33	k__Bacteria;p__Proteobacteria;c__Gammaproteobacteria;o__Xanthomonadales;f__Rhodanobacteraceae;g__Rhodanobacter;s__
ASV1839	0	0	22	0	0	0	0	0	0	0	0	0	0	0	0	k__Bacteria;p__Proteobacteria;c__Gammaproteobacteria;o__Burkholderiales;f__Burkholderiaceae;g__Burkholderia-Caballeronia-Paraburkholderia
ASV1841	22	0	0	0	15	0	0	0	0	13	0	0	0	0	0	k__Bacteria;p__Gemmatimonadota;c__Gemmatimonadetes;o__Gemmatimonadales;f__Gemmatimonadaceae;g__Roseisolibacter;s__
ASV1842	30	0	0	0	10	0	0	0	0	0	0	5	0	0	0	k__Bacteria;p__Proteobacteria;c__Gammaproteobacteria;o__Burkholderiales;f__Sutterellaceae;g__;s__
ASV1843	0	0	16	0	0	0	0	0	18	19	0	0	0	0	0	k__Bacteria;p__Proteobacteria;c__Alphaproteobacteria;o__Rickettsiales;f__SM2D12;g__SM2D12;s__
ASV1844	0	32	0	0	0	0	32	0	0	0	0	0	0	0	0	k__Bacteria;p__Acidobacteriota;c__Acidobacteriae;o__Solibacterales;f__Solibacteraceae;g__Candidatus_Solibacter;s__
ASV1845	0	0	0	0	0	0	5	0	0	0	26	0	0	24	0	k__Bacteria;p__Gemmatimonadota;c__Gemmatimonadetes;o__Gemmatimonadales;f__Gemmatimonadaceae
ASV1846	0	0	0	0	0	10	0	0	0	0	0	0	0	0	0	k__Bacteria;p__Actinobacteriota;c__Thermoleophilia;o__Gaiellales;f__;g__;s__
ASV1847	0	0	0	0	0	40	0	0	0	22	0	0	0	0	0	k__Bacteria;p__Acidobacteriota;c__Vicinamibacteria;o__Vicinamibacterales;f__Vicinamibacteraceae;g__Vicinamibacteraceae;s__
ASV1848	3	0	0	2	0	8	4	6	7	0	8	0	0	0	7	k__Bacteria;p__Chloroflexi;c__Ktedonobacteria;o__Ktedonobacterales;f__Ktedonobacteraceae
ASV1849	0	0	0	18	0	0	0	0	13	5	0	7	0	0	0	k__Bacteria;p__Gemmatimonadota;c__Gemmatimonadetes;o__Gemmatimonadales;f__Gemmatimonadaceae;g__;s__
ASV1850	0	0	0	0	0	0	0	0	14	9	0	0	0	12	0	k__Bacteria;p__Proteobacteria;c__Alphaproteobacteria;o__Caulobacterales;f__Caulobacteraceae;g__Phenylobacterium
ASV1852	0	0	0	0	0	0	0	0	0	0	0	0	36	27	0	k__Bacteria;p__Proteobacteria;c__Gammaproteobacteria;o__Pseudomonadales;f__Pseudomonadaceae;g__Pseudomonas
ASV1853	0	0	0	37	0	0	0	0	0	0	25	0	0	0	0	k__Bacteria;p__Acidobacteriota;c__Vicinamibacteria;o__Vicinamibacterales;f__Vicinamibacteraceae;g__Vicinamibacteraceae;s__
ASV1854	0	28	0	10	10	0	0	0	0	0	0	0	0	0	0	k__Bacteria;p__Proteobacteria;c__Alphaproteobacteria;o__Acetobacterales;f__Acetobacteraceae;g__Acidicaldus;s__
ASV1855	0	13	8	0	10	0	0	0	0	0	0	0	0	0	11	k__Bacteria;p__Acidobacteriota;c__Holophagae;o__Subgroup_7;f__Subgroup_7;g__Subgroup_7;s__
ASV1856	0	0	0	0	44	0	0	0	0	0	0	0	0	0	0	k__Bacteria;p__Acidobacteriota;c__Subgroup_5;o__Subgroup_5;f__Subgroup_5;g__Subgroup_5;s__
ASV1857	0	0	0	0	0	0	0	0	0	0	0	20	0	0	15	k__Bacteria;p__Acidobacteriota;c__Acidobacteriae;o__Acidobacteriales;f__Acidobacteriaceae_(Subgroup_1)
ASV1858	0	0	0	8	0	0	0	0	0	10	13	0	0	0	0	k__Bacteria;p__Acidobacteriota;c__Acidobacteriae;o__Subgroup_13;f__Subgroup_13;g__Subgroup_13;s__
ASV1859	0	0	18	10	21	0	0	0	17	0	0	0	0	0	0	k__Bacteria;p__Acidobacteriota;c__Acidobacteriae;o__Acidobacteriales;f__Acidobacteriaceae_(Subgroup_1);g__Acidipila;s__
ASV1860	0	0	0	0	0	0	0	23	0	0	0	0	0	0	35	k__Bacteria;p__Proteobacteria;c__Gammaproteobacteria;o__Burkholderiales;f__Oxalobacteraceae;g__Massilia
ASV1861	0	0	0	0	0	0	27	15	0	0	0	14	0	0	0	k__Bacteria;p__Acidobacteriota;c__Acidobacteriae;o__Subgroup_13;f__Subgroup_13;g__Subgroup_13;s__
ASV1862	0	0	10	0	0	0	23	0	0	29	0	0	0	0	0	k__Bacteria;p__Verrucomicrobiota;c__Verrucomicrobiae;o__Pedosphaerales;f__Pedosphaeraceae;g__;s__
ASV1863	0	0	0	0	0	0	19	0	0	0	0	0	0	0	0	k__Bacteria;p__Actinobacteriota;c__Thermoleophilia;o__Gaiellales;f__;g__;s__
ASV1864	0	0	0	0	0	11	0	0	0	0	0	0	53	0	0	k__Bacteria;p__Actinobacteriota;c__Actinobacteria;o__Micrococcales;f__Intrasporangiaceae
ASV1865	13	12	5	8	12	5	0	7	0	0	0	0	0	0	0	k__Bacteria;p__Dependentiae;c__Babeliae;o__Babeliales
ASV1866	6	0	0	0	0	12	9	10	0	7	0	0	9	0	0	k__Bacteria;p__Proteobacteria;c__Gammaproteobacteria;o__Burkholderiales;f__Nitrosomonadaceae;g__MND1;s__
ASV1867	0	0	0	0	0	0	0	27	36	0	0	0	0	0	0	k__Bacteria;p__Actinobacteriota;c__Thermoleophilia;o__Gaiellales
ASV1868	0	0	0	0	0	0	0	0	0	0	0	0	23	0	0	k__Bacteria;p__Actinobacteriota;c__Actinobacteria;o__Streptomycetales;f__Streptomycetaceae;g__Streptomyces
ASV1870	0	7	9	0	25	0	0	0	0	0	0	0	6	0	0	k__Bacteria
ASV1871	0	0	0	0	0	0	0	0	0	0	0	14	0	11	18	k__Bacteria;p__Actinobacteriota;c__Actinobacteria;o__Micrococcales;f__Microbacteriaceae
ASV1872	0	64	0	0	0	0	0	0	0	0	0	0	0	0	0	k__Bacteria;p__Actinobacteriota;c__Thermoleophilia;o__Solirubrobacterales;f__Solirubrobacteraceae;g__Conexibacter
ASV1873	0	0	0	0	0	0	0	0	0	0	16	0	0	20	21	k__Bacteria;p__Actinobacteriota;c__Actinobacteria;o__Catenulisporales;f__Catenulisporaceae;g__Catenulispora
ASV1874	0	0	0	0	0	0	0	0	0	0	28	0	0	31	0	k__Bacteria;p__Proteobacteria;c__Gammaproteobacteria;o__Burkholderiales;f__Burkholderiaceae;g__Burkholderia-Caballeronia-Paraburkholderia
ASV1875	0	0	0	0	0	0	0	0	0	0	61	0	0	0	0	k__Bacteria;p__Acidobacteriota;c__Vicinamibacteria;o__Vicinamibacterales;f__Vicinamibacteraceae;g__Vicinamibacteraceae;s__
ASV1876	0	0	0	0	0	0	0	0	0	0	0	0	25	0	32	k__Bacteria;p__Acidobacteriota;c__Acidobacteriae;o__Acidobacteriales;f__Acidobacteriaceae_(Subgroup_1);g__Granulicella
ASV1877	0	0	25	0	0	0	0	0	0	0	0	0	11	0	0	k__Bacteria;p__Proteobacteria;c__Alphaproteobacteria;o__Rhizobiales;f__Xanthobacteraceae;g__Rhodoplanes;s__
ASV1878	16	0	4	0	14	0	0	0	0	0	0	0	0	0	0	k__Bacteria;p__Acidobacteriota;c__Vicinamibacteria;o__Vicinamibacterales;f__;g__;s__
ASV1880	5	0	0	0	6	0	4	0	2	0	6	0	7	6	1	k__Bacteria;p__Chloroflexi;c__Anaerolineae;o__SBR1031;f__A4b;g__A4b;s__
ASV1881	0	0	0	0	0	0	0	0	28	0	0	0	0	16	0	k__Bacteria;p__Proteobacteria;c__Gammaproteobacteria;o__Burkholderiales;f__Comamonadaceae
ASV1882	0	0	10	0	0	22	8	21	0	0	0	0	0	0	0	k__Bacteria;p__Patescibacteria;c__Saccharimonadia;o__Saccharimonadales;f__LWQ8;g__LWQ8;s__
ASV1883	0	0	0	0	0	24	0	9	0	0	0	0	0	0	0	k__Bacteria;p__Proteobacteria;c__Gammaproteobacteria;o__Burkholderiales;f__Comamonadaceae
ASV1884	0	0	10	0	8	15	0	0	0	0	0	15	12	0	0	k__Bacteria;p__Actinobacteriota;c__Actinobacteria;o__Propionibacteriales;f__Nocardioidaceae
ASV1885	0	0	13	0	0	23	8	0	0	19	0	0	0	0	0	k__Bacteria;p__Proteobacteria;c__Gammaproteobacteria;o__Burkholderiales;f__Nitrosomonadaceae;g__mle1-7;s__
ASV1886	0	0	0	0	0	0	30	0	0	0	0	0	0	28	0	k__Bacteria;p__Gemmatimonadota;c__Gemmatimonadetes;o__Gemmatimonadales;f__Gemmatimonadaceae;g__
ASV1887	0	0	0	0	0	0	0	20	0	0	0	0	0	0	0	k__Bacteria;p__Actinobacteriota;c__Acidimicrobiia;o__;f__;g__;s__
ASV1888	0	0	0	0	0	0	0	33	0	0	0	0	0	0	0	k__Bacteria;p__Acidobacteriota;c__Acidobacteriae;o__Acidobacteriales;f__Acidobacteriaceae_(Subgroup_1);g__Granulicella
ASV1889	0	0	0	0	0	0	0	13	14	0	0	0	0	19	0	k__Bacteria;p__Acidobacteriota;c__Vicinamibacteria;o__Vicinamibacterales;f__;g__;s__
ASV1890	0	0	0	0	0	0	0	0	0	0	0	0	0	56	0	k__Bacteria;p__Acidobacteriota;c__Acidobacteriae;o__Acidobacteriales;f__Acidobacteriaceae_(Subgroup_1);g__Granulicella
ASV1891	0	0	0	0	0	0	0	0	0	0	0	0	62	0	0	k__Bacteria;p__Bacteroidota;c__Bacteroidia;o__Chitinophagales;f__Chitinophagaceae;g__Puia;s__
ASV1892	0	0	0	9	0	0	0	0	0	0	11	7	18	8	0	k__Bacteria;p__Proteobacteria;c__Alphaproteobacteria;o__Acetobacterales;f__Acetobacteraceae
ASV1893	0	0	8	0	0	0	0	0	0	0	0	0	15	9	0	k__Bacteria;p__Gemmatimonadota;c__Gemmatimonadetes;o__Gemmatimonadales;f__Gemmatimonadaceae;g__;s__
ASV1894	0	7	0	0	10	0	0	0	0	0	0	17	0	0	0	k__Bacteria;p__Acidobacteriota;c__Acidobacteriae;o__Subgroup_13;f__Subgroup_13;g__Subgroup_13;s__
ASV1895	11	0	0	0	0	0	0	0	0	0	0	0	0	0	0	k__Bacteria;p__Acidobacteriota;c__Acidobacteriae;o__Acidobacteriales;f__Koribacteraceae;g__Candidatus_Koribacter
ASV1896	0	0	32	14	0	0	0	0	0	5	0	0	0	0	0	k__Bacteria;p__Proteobacteria;c__Gammaproteobacteria;o__Pseudomonadales;f__Pseudomonadaceae;g__Pseudomonas
ASV1897	8	0	0	0	0	0	0	0	0	10	0	12	6	0	0	k__Bacteria;p__Proteobacteria;c__Gammaproteobacteria;o__Xanthomonadales;f__Xanthomonadaceae
ASV1898	0	0	0	0	0	0	0	0	22	0	0	0	0	0	0	k__Bacteria;p__Chloroflexi;c__Ktedonobacteria;o__Ktedonobacterales;f__Ktedonobacteraceae;g__FCPS473;s__
ASV1899	0	0	0	0	0	0	0	62	0	0	0	0	0	0	0	k__Bacteria;p__Actinobacteriota;c__Thermoleophilia;o__Gaiellales;f__;g__;s__
ASV1900	0	0	0	0	0	0	0	14	0	22	0	0	0	25	0	k__Bacteria;p__Actinobacteriota;c__Thermoleophilia;o__Gaiellales;f__;g__;s__
ASV1901	0	0	0	0	0	0	11	0	0	8	0	8	5	15	0	k__Bacteria;p__Chloroflexi;c__Chloroflexia;o__Chloroflexales;f__Roseiflexaceae;g__;s__
ASV1902	0	0	0	0	11	12	0	0	0	42	0	0	0	0	0	k__Bacteria;p__Proteobacteria;c__Gammaproteobacteria;o__Xanthomonadales;f__Rhodanobacteraceae;g__Dokdonella;s__
ASV1903	0	0	0	0	0	8	0	0	0	0	0	9	12	8	0	k__Bacteria;p__Myxococcota;c__Polyangia;o__Haliangiales;f__Haliangiaceae;g__Haliangium;s__
ASV1904	0	0	0	11	4	10	14	0	0	0	0	10	0	0	10	k__Bacteria;p__Proteobacteria;c__Alphaproteobacteria;o__Rhizobiales;f__Hyphomicrobiaceae;g__Hyphomicrobium
ASV1905	0	7	0	0	0	0	0	5	0	11	0	0	0	0	12	k__Bacteria;p__Nitrospirota;c__Nitrospiria;o__Nitrospirales;f__Nitrospiraceae;g__Nitrospira
ASV1906	0	0	0	0	0	0	24	0	0	0	0	21	0	0	0	k__Bacteria;p__Chloroflexi;c__Ktedonobacteria;o__Ktedonobacterales;f__Ktedonobacteraceae
ASV1907	0	9	0	0	0	0	12	0	8	0	13	0	0	8	0	k__Bacteria;p__Chloroflexi;c__Ktedonobacteria;o__Ktedonobacterales;f__Ktedonobacteraceae;g__FCPS473;s__
ASV1908	10	7	0	2	6	0	0	8	11	4	0	3	0	0	4	k__Bacteria;p__Proteobacteria;c__Alphaproteobacteria;o__Rhizobiales;f__Beijerinckiaceae;g__Rhodoblastus
ASV1909	56	0	0	0	0	0	0	0	0	0	0	0	0	0	0	k__Bacteria;p__Actinobacteriota;c__Thermoleophilia;o__Gaiellales;f__;g__;s__
ASV1910	0	0	0	0	0	0	0	0	16	0	0	14	11	0	0	k__Bacteria;p__Chloroflexi;c__Ktedonobacteria;o__Ktedonobacterales;f__Ktedonobacteraceae;g__1921-3;s__
ASV1911	3	0	0	54	0	0	0	0	0	0	5	0	0	0	0	k__Bacteria;p__Bacteroidota;c__Bacteroidia;o__Flavobacteriales;f__Flavobacteriaceae;g__Flavobacterium
ASV1912	0	0	0	0	0	0	0	0	0	0	0	0	0	0	39	k__Bacteria;p__Proteobacteria;c__Alphaproteobacteria;o__Rhizobiales;f__Xanthobacteraceae
ASV1913	0	0	0	0	0	0	0	0	0	0	0	34	0	0	0	k__Bacteria;p__Actinobacteriota;c__MB-A2-108;o__MB-A2-108;f__MB-A2-108;g__MB-A2-108;s__Actinobacteria_bacterium
ASV1914	9	0	0	7	3	0	0	0	0	0	0	10	5	0	0	k__Bacteria;p__NB1-j;c__NB1-j;o__NB1-j;f__NB1-j;g__NB1-j;s__
ASV1915	28	0	10	0	11	0	0	0	0	0	0	0	0	0	0	k__Bacteria;p__Acidobacteriota;c__Acidobacteriae;o__Bryobacterales;f__Bryobacteraceae;g__Bryobacter;s__
ASV1916	0	0	0	45	0	0	0	0	0	0	0	0	0	0	0	k__Bacteria;p__Proteobacteria;c__Alphaproteobacteria;o__Rhizobiales;f__Devosiaceae;g__Devosia
ASV1919	15	4	5	11	0	0	0	0	13	0	0	0	0	0	0	k__Bacteria;p__Proteobacteria;c__Alphaproteobacteria;o__Rhizobiales;f__Beijerinckiaceae
ASV1920	0	0	0	0	0	0	0	0	0	0	0	0	0	0	53	k__Bacteria;p__Actinobacteriota;c__Actinobacteria;o__Streptomycetales;f__Streptomycetaceae
ASV1921	0	0	0	8	22	0	0	19	0	0	5	0	0	0	8	k__Bacteria;p__Chloroflexi;c__Ktedonobacteria;o__Ktedonobacterales;f__Ktedonobacteraceae;g__1921-3;s__
ASV1922	11	0	0	0	0	0	0	0	12	0	0	0	0	0	0	k__Bacteria;p__Proteobacteria;c__Alphaproteobacteria;o__Caulobacterales;f__Caulobacteraceae;g__Caulobacter
ASV1923	0	0	12	0	0	0	9	0	0	0	0	0	0	0	0	k__Bacteria;p__Acidobacteriota;c__Holophagae;o__Holophagales;f__Holophagaceae;g__Holophaga
ASV1924	21	9	0	0	0	16	0	0	0	0	0	0	0	10	0	k__Bacteria;p__Proteobacteria;c__Alphaproteobacteria;o__Elsterales;f__;g__;s__
ASV1925	0	9	0	10	0	10	0	13	0	0	0	0	0	0	8	k__Bacteria;p__Chloroflexi;c__SHA-26;o__SHA-26;f__SHA-26;g__SHA-26;s__
ASV1926	9	0	14	0	0	0	0	13	0	0	6	0	13	0	0	k__Bacteria;p__Acidobacteriota;c__Blastocatellia;o__Blastocatellales;f__Blastocatellaceae
ASV1927	14	0	0	0	0	10	0	17	0	18	0	0	0	0	0	k__Bacteria;p__Chloroflexi;c__TK10;o__TK10;f__TK10;g__TK10
ASV1928	0	18	0	0	18	13	0	0	0	0	0	0	0	15	0	k__Bacteria;p__Chloroflexi;c__Ktedonobacteria;o__Ktedonobacterales;f__JG30-KF-AS9;g__JG30-KF-AS9;s__
ASV1929	27	0	0	0	0	0	30	0	0	0	0	0	0	0	0	k__Bacteria;p__Proteobacteria;c__Gammaproteobacteria;o__Enterobacterales;f__Enterobacteriaceae;g__Klebsiella
ASV1930	5	0	0	0	0	0	17	0	36	0	0	0	0	0	0	k__Bacteria;p__Proteobacteria;c__Gammaproteobacteria;o__Burkholderiales;f__TRA3-20;g__TRA3-20;s__
ASV1931	0	9	0	0	0	0	20	0	0	24	0	0	8	0	0	k__Bacteria;p__Proteobacteria;c__Alphaproteobacteria;o__Rhizobiales;f__Xanthobacteraceae
ASV1932	7	0	13	0	6	0	5	0	0	0	0	3	0	5	8	k__Bacteria;p__Proteobacteria;c__Alphaproteobacteria;o__Rhizobiales;f__;g__;s__
ASV1933	4	0	0	0	0	0	0	18	12	28	0	0	0	0	2	k__Bacteria;p__Firmicutes;c__Clostridia;o__Clostridiales;f__Clostridiaceae;g__Clostridium_sensu_stricto_1
ASV1934	26	0	0	0	34	0	0	0	0	0	0	0	0	0	0	k__Bacteria;p__Acidobacteriota;c__Acidobacteriae;o__Bryobacterales;f__Bryobacteraceae;g__Bryobacter;s__
ASV1935	0	0	30	0	0	0	0	0	0	0	0	0	31	0	0	k__Bacteria;p__NB1-j;c__NB1-j;o__NB1-j;f__NB1-j;g__NB1-j;s__
ASV1936	14	35	0	0	0	0	0	0	0	0	0	0	0	0	0	k__Bacteria;p__Proteobacteria;c__Gammaproteobacteria;o__KF-JG30-C25;f__KF-JG30-C25;g__KF-JG30-C25;s__
ASV1937	0	0	0	0	0	0	0	0	0	0	58	0	0	0	0	k__Bacteria;p__Actinobacteriota;c__Thermoleophilia;o__Gaiellales
ASV1938	31	0	0	0	0	0	0	0	0	0	0	0	0	0	0	k__Bacteria;p__Proteobacteria;c__Alphaproteobacteria;o__Elsterales;f__;g__;s__
ASV1939	8	0	0	0	13	0	0	0	0	0	0	10	18	0	0	k__Bacteria;p__Acidobacteriota;c__Acidobacteriae
ASV1940	0	0	0	0	0	0	0	0	0	0	0	22	22	0	16	k__Bacteria;p__Acidobacteriota;c__Acidobacteriae;o__Bryobacterales;f__Bryobacteraceae;g__Bryobacter;s__
ASV1942	0	0	0	0	0	0	0	56	0	0	0	0	0	0	4	k__Bacteria;p__Bacteroidota;c__Bacteroidia;o__Flavobacteriales;f__Flavobacteriaceae;g__Flavobacterium
ASV1943	0	0	15	0	0	0	14	0	0	0	0	0	0	0	0	k__Bacteria;p__Chloroflexi;c__AD3;o__AD3;f__AD3;g__AD3;s__
ASV1944	0	0	0	8	9	0	11	0	0	0	0	13	0	14	6	k__Bacteria;p__Acidobacteriota;c__Vicinamibacteria;o__Vicinamibacterales;f__;g__;s__
ASV1945	0	0	10	0	29	10	0	4	0	0	0	6	0	0	0	k__Bacteria;p__Proteobacteria;c__Gammaproteobacteria;o__Burkholderiales;f__Alcaligenaceae;g__Castellaniella
ASV1948	0	0	14	0	19	0	0	0	16	10	0	0	0	0	0	k__Bacteria;p__Acidobacteriota;c__Acidobacteriae;o__Bryobacterales;f__Bryobacteraceae;g__Bryobacter;s__Acidobacteriaceae_bacterium
ASV1950	0	0	0	0	0	0	0	0	0	0	0	0	0	0	51	k__Bacteria;p__Proteobacteria;c__Alphaproteobacteria;o__Micropepsales;f__Micropepsaceae;g__;s__
ASV1951	0	18	0	0	0	0	0	0	0	0	0	0	0	18	0	k__Bacteria;p__Proteobacteria;c__Alphaproteobacteria;o__Elsterales;f__;g__;s__
ASV1952	0	0	0	0	0	0	0	0	0	0	0	22	0	13	13	k__Bacteria;p__Acidobacteriota;c__Acidobacteriae;o__Acidobacteriales;f__;g__;s__
ASV1954	0	0	20	0	0	0	0	17	0	0	0	0	0	0	0	k__Bacteria;p__Proteobacteria;c__Alphaproteobacteria;o__Sphingomonadales;f__Sphingomonadaceae
ASV1955	7	0	7	0	13	0	0	16	0	0	0	0	0	13	0	k__Bacteria;p__Acidobacteriota;c__Acidobacteriae;o__Acidobacteriales;f__Acidobacteriaceae_(Subgroup_1)
ASV1956	16	0	0	0	0	0	0	18	0	0	0	0	0	0	0	k__Bacteria;p__Gemmatimonadota;c__Gemmatimonadetes;o__Gemmatimonadales;f__Gemmatimonadaceae;g__
ASV1957	0	0	0	0	0	6	9	3	8	15	0	0	0	5	0	k__Bacteria;p__Proteobacteria;c__Gammaproteobacteria;o__Burkholderiales;f__Nitrosomonadaceae;g__MND1;s__
ASV1958	0	0	0	0	0	8	0	0	9	0	27	0	0	12	0	k__Bacteria;p__Actinobacteriota;c__Thermoleophilia;o__Gaiellales;f__;g__
ASV1959	0	0	0	0	0	27	0	9	5	0	0	0	2	0	0	k__Bacteria;p__Bacteroidota;c__Bacteroidia;o__Chitinophagales;f__Chitinophagaceae;g__Terrimonas;s__
ASV1960	0	0	0	0	0	0	0	0	0	0	0	0	0	12	30	k__Bacteria;p__Acidobacteriota;c__Acidobacteriae;o__Acidobacteriales;f__Koribacteraceae;g__Candidatus_Koribacter;s__
ASV1961	0	0	0	59	0	0	0	0	0	0	0	0	0	0	0	k__Bacteria;p__Proteobacteria;c__Gammaproteobacteria;o__Xanthomonadales;f__Rhodanobacteraceae
ASV1962	0	0	59	0	0	0	0	0	0	0	0	0	0	0	0	k__Bacteria;p__Acidobacteriota;c__Acidobacteriae;o__Acidobacteriales;f__;g__;s__
ASV1963	0	47	0	0	13	0	0	0	0	0	0	0	0	0	0	k__Bacteria;p__Acidobacteriota;c__Acidobacteriae;o__Solibacterales;f__Solibacteraceae;g__Candidatus_Solibacter;s__
ASV1964	18	0	39	0	0	0	0	0	0	0	0	0	0	0	0	k__Bacteria;p__Acidobacteriota;c__Acidobacteriae;o__Acidobacteriales;f__;g__;s__
ASV1965	54	0	0	0	0	0	0	0	0	0	0	0	0	0	0	k__Bacteria;p__Acidobacteriota;c__Acidobacteriae;o__Acidobacteriales
ASV1966	0	0	0	0	0	0	0	0	0	0	0	0	14	16	23	k__Bacteria;p__Chloroflexi;c__AD3;o__AD3;f__AD3;g__AD3;s__
ASV1967	0	15	0	0	0	0	0	0	0	0	0	20	0	14	8	k__Bacteria;p__Firmicutes;c__Bacilli;o__Bacillales;f__Bacillaceae;g__Bacillus;s__Bacillus_graminis
ASV1968	0	0	0	16	0	0	0	0	0	0	18	9	0	12	0	k__Bacteria;p__Acidobacteriota;c__Acidobacteriae;o__Acidobacteriales;f__;g__;s__
ASV1969	4	0	6	0	0	0	0	0	14	0	0	0	7	0	0	k__Bacteria;p__Proteobacteria;c__Gammaproteobacteria;o__Burkholderiales;f__A21b;g__A21b;s__
ASV1971	0	7	0	0	15	0	10	0	0	0	10	8	7	0	0	k__Bacteria;p__Gemmatimonadota;c__Gemmatimonadetes;o__Gemmatimonadales;f__Gemmatimonadaceae;g__Roseisolibacter;s__
ASV1972	6	0	0	0	0	0	0	0	0	0	0	0	0	0	0	k__Bacteria;p__Firmicutes;c__Clostridia;o__Oscillospirales;f__Ruminococcaceae;g__Faecalibacterium
ASV1973	0	1	0	5	0	2	9	0	8	5	0	3	0	4	5	k__Bacteria;p__Chloroflexi;c__Anaerolineae
ASV1974	0	0	0	0	0	0	25	3	0	10	0	0	0	18	0	k__Bacteria;p__Actinobacteriota;c__Actinobacteria;o__Micromonosporales;f__Micromonosporaceae
ASV1975	0	9	6	0	0	6	0	0	8	0	0	7	10	5	0	k__Bacteria;p__Chloroflexi;c__Anaerolineae;o__SBR1031;f__SBR1031;g__SBR1031;s__anaerobic_digester
ASV1976	0	0	0	0	0	0	0	18	0	0	12	15	0	0	0	k__Bacteria;p__Actinobacteriota;c__Actinobacteria;o__Frankiales;f__Frankiaceae;g__Jatrophihabitans;s__
ASV1977	0	0	0	0	6	0	0	0	0	18	9	0	14	0	0	k__Bacteria;p__Gemmatimonadota;c__Gemmatimonadetes;o__Gemmatimonadales;f__Gemmatimonadaceae;g__;s__
ASV1980	54	0	0	0	0	0	0	0	0	0	0	0	0	0	0	k__Bacteria;p__Bacteroidota;c__Bacteroidia;o__Bacteroidales;f__Tannerellaceae;g__Parabacteroides;s__Parabacteroides_distasonis
ASV1981	0	0	0	9	0	0	0	0	0	0	0	0	0	0	42	k__Bacteria;p__Actinobacteriota;c__Thermoleophilia;o__Gaiellales;f__;g__;s__
ASV1982	0	9	21	0	0	0	0	0	0	0	0	0	0	0	0	k__Bacteria;p__Actinobacteriota;c__Thermoleophilia;o__Gaiellales;f__Gaiellaceae;g__Gaiella;s__
ASV1983	0	0	0	0	0	0	0	0	0	0	0	0	22	0	16	k__Bacteria;p__Proteobacteria;c__Gammaproteobacteria;o__KF-JG30-C25;f__KF-JG30-C25;g__KF-JG30-C25;s__
ASV1984	13	0	0	0	0	0	0	0	0	0	0	0	0	0	11	k__Bacteria;p__Proteobacteria;c__Gammaproteobacteria;o__Burkholderiales;f__Comamonadaceae;g__Delftia
ASV1985	0	0	0	0	0	0	0	0	0	0	0	0	21	14	0	k__Bacteria;p__Bacteroidota;c__Bacteroidia;o__Chitinophagales;f__Chitinophagaceae;g__;s__
ASV1986	0	12	0	0	0	0	0	0	0	0	0	14	9	0	8	k__Bacteria;p__Proteobacteria;c__Gammaproteobacteria;o__Diplorickettsiales;f__Diplorickettsiaceae;g__;s__
ASV1987	0	0	0	46	0	0	0	0	0	0	0	0	0	0	0	k__Bacteria;p__Bacteroidota;c__Bacteroidia;o__Chitinophagales;f__Chitinophagaceae;g__Sediminibacterium
ASV1988	0	11	0	0	0	0	0	0	0	0	0	0	0	0	0	k__Bacteria;p__Actinobacteriota;c__Thermoleophilia;o__Gaiellales;f__;g__;s__
ASV1991	6	0	0	0	0	0	0	0	0	7	0	6	4	0	0	k__Bacteria;p__Proteobacteria;c__Alphaproteobacteria;o__Rhizobiales;f__Beijerinckiaceae
ASV1992	0	0	0	0	0	0	0	0	56	0	0	0	0	0	0	k__Bacteria;p__Myxococcota;c__Polyangia;o__Haliangiales;f__Haliangiaceae;g__Haliangium
ASV1993	0	13	0	0	0	0	0	11	0	0	5	0	0	0	0	k__Bacteria;p__Acidobacteriota;c__Acidobacteriae;o__Subgroup_2;f__Subgroup_2;g__Subgroup_2;s__
ASV1994	0	0	0	29	0	0	6	0	0	0	0	6	0	0	0	k__Bacteria;p__Proteobacteria;c__Gammaproteobacteria;o__Burkholderiales;f__Nitrosomonadaceae;g__Ellin6067;s__
ASV1995	0	0	0	0	0	0	12	0	0	0	0	33	0	0	10	k__Bacteria;p__Actinobacteriota;c__Actinobacteria;o__Frankiales;f__Acidothermaceae;g__Acidothermus;s__
ASV1996	0	0	0	0	0	0	14	0	9	0	0	0	12	0	8	k__Bacteria;p__Chloroflexi;c__Chloroflexia;o__Elev-1554;f__Elev-1554;g__Elev-1554;s__
ASV1997	0	0	0	0	5	5	18	6	0	0	0	0	0	8	13	k__Bacteria;p__Proteobacteria;c__Gammaproteobacteria;o__Burkholderiales;f__A21b;g__A21b;s__
ASV1998	0	0	0	0	0	0	0	0	0	0	13	0	10	0	0	k__Bacteria;p__Chloroflexi;c__Ktedonobacteria;o__Ktedonobacterales;f__Ktedonobacteraceae;g__HSB_OF53-F07;s__
ASV2000	0	0	0	0	0	0	0	0	0	0	0	27	0	0	0	k__Bacteria;p__Proteobacteria;c__Gammaproteobacteria;o__Burkholderiales;f__Nitrosomonadaceae;g__MND1;s__
ASV2001	0	0	11	0	9	0	0	0	0	0	0	0	0	0	0	k__Bacteria;p__Actinobacteriota;c__Actinobacteria;o__Bifidobacteriales;f__Bifidobacteriaceae;g__Bifidobacterium;s__Bifidobacterium_longum
ASV2002	0	0	12	0	0	0	0	0	0	0	6	0	11	0	0	k__Bacteria;p__Acidobacteriota;c__Vicinamibacteria;o__Vicinamibacterales;f__Vicinamibacteraceae;g__Vicinamibacteraceae;s__
ASV2003	0	13	13	0	0	0	0	0	0	0	0	0	8	0	0	k__Bacteria;p__Actinobacteriota;c__Actinobacteria;o__Micrococcales;f__Microbacteriaceae;g__Agromyces;s__Agromyces_ramosus
ASV2004	0	0	0	56	0	0	0	0	0	0	0	0	0	0	0	k__Bacteria;p__Bacteroidota;c__Bacteroidia;o__Cytophagales;f__Microscillaceae;g__Chryseolinea;s__
ASV2005	20	0	11	0	0	0	0	0	0	0	0	0	8	0	0	k__Bacteria;p__Myxococcota;c__Myxococcia;o__Myxococcales;f__Anaeromyxobacteraceae;g__Anaeromyxobacter;s__
ASV2006	0	0	0	0	0	0	0	0	0	0	21	37	0	0	0	k__Bacteria;p__Acidobacteriota;c__Acidobacteriae;o__Bryobacterales;f__Bryobacteraceae;g__Bryobacter;s__
ASV2007	0	0	0	0	0	0	0	0	0	0	0	57	0	0	0	k__Bacteria;p__Firmicutes;c__Bacilli;o__Bacillales;f__Planococcaceae;g__Sporosarcina
ASV2008	0	0	57	0	0	0	0	0	0	0	0	0	0	0	0	k__Bacteria;p__Actinobacteriota;c__Thermoleophilia;o__Gaiellales
ASV2010	0	0	0	0	0	0	0	0	0	0	0	0	11	19	0	k__Bacteria;p__Bacteroidota;c__Bacteroidia;o__Sphingobacteriales;f__Sphingobacteriaceae;g__Mucilaginibacter
ASV2011	12	0	0	0	9	0	0	0	16	0	0	0	0	0	9	k__Bacteria;p__Myxococcota;c__Polyangia;o__Haliangiales;f__Haliangiaceae;g__Haliangium;s__
ASV2012	0	0	0	0	0	0	0	0	32	0	0	0	0	0	0	k__Bacteria;p__Actinobacteriota;c__Thermoleophilia;o__Solirubrobacterales;f__Solirubrobacteraceae;g__;s__
ASV2013	0	0	0	0	0	0	0	8	25	10	0	0	0	4	8	k__Bacteria;p__Chloroflexi;c__Anaerolineae;o__Ardenticatenales;f__;g__;s__
ASV2014	0	26	13	2	3	4	0	0	0	0	0	0	0	0	0	k__Bacteria;p__Proteobacteria;c__Gammaproteobacteria;o__Diplorickettsiales;f__Diplorickettsiaceae;g__Aquicella;s__
ASV2015	0	22	0	0	0	13	0	0	0	0	0	0	0	0	18	k__Bacteria;p__Actinobacteriota;c__Acidimicrobiia;o__;f__;g__;s__
ASV2016	0	0	8	0	7	3	0	0	0	0	4	6	0	6	0	k__Bacteria;p__Elusimicrobiota;c__Elusimicrobia;o__Lineage_IV;f__Lineage_IV;g__Lineage_IV;s__
ASV2017	0	6	0	0	0	0	16	0	13	20	0	0	0	0	0	k__Bacteria;p__Chloroflexi;c__AD3;o__AD3;f__AD3;g__AD3;s__
ASV2018	0	23	0	0	0	0	31	0	0	0	0	0	0	0	0	k__Bacteria;p__Acidobacteriota;c__Acidobacteriae;o__Solibacterales;f__Solibacteraceae;g__Candidatus_Solibacter;s__
ASV2019	0	0	0	0	0	0	0	33	0	0	0	0	0	21	0	k__Bacteria;p__Acidobacteriota;c__Acidobacteriae;o__Solibacterales;f__Solibacteraceae;g__Candidatus_Solibacter;s__
ASV2020	0	0	0	0	0	0	0	0	30	0	0	0	0	11	11	k__Bacteria;p__Actinobacteriota;c__Actinobacteria
ASV2021	0	0	0	0	11	0	0	0	21	0	0	0	25	0	0	k__Bacteria;p__Proteobacteria;c__Alphaproteobacteria;o__Dongiales;f__Dongiaceae;g__Dongia;s__bacterium_Ellin314
ASV2022	0	0	0	0	0	0	0	0	25	0	0	0	0	10	0	k__Bacteria;p__MBNT15;c__MBNT15;o__MBNT15;f__MBNT15;g__MBNT15;s__
ASV2023	0	0	12	0	0	0	0	0	0	0	0	0	0	7	0	k__Bacteria;p__Proteobacteria;c__Gammaproteobacteria;o__Burkholderiales;f__Nitrosomonadaceae;g__MND1;s__
ASV2024	0	0	0	0	0	0	0	0	0	0	10	0	0	19	8	k__Bacteria;p__Patescibacteria;c__Saccharimonadia;o__Saccharimonadales;f__LWQ8;g__LWQ8;s__
ASV2027	0	0	0	0	0	0	0	0	0	0	0	0	15	0	0	k__Bacteria;p__Myxococcota;c__Myxococcia;o__Myxococcales;f__Myxococcaceae
ASV2028	30	0	0	0	0	0	0	0	0	0	0	0	0	0	0	k__Bacteria;p__Actinobacteriota;c__Actinobacteria;o__Bifidobacteriales;f__Bifidobacteriaceae;g__Bifidobacterium;s__Bifidobacterium_bifidum
ASV2029	6	6	14	0	0	0	0	0	0	29	0	0	0	0	0	k__Bacteria;p__Myxococcota;c__Polyangia;o__Polyangiales;f__BIrii41;g__BIrii41;s__
ASV2030	0	0	0	0	0	0	0	0	0	0	27	30	0	0	0	k__Bacteria;p__Acidobacteriota;c__Acidobacteriae;o__Acidobacteriales;f__;g__;s__
ASV2031	0	0	0	0	0	0	0	0	0	0	0	0	55	0	0	k__Bacteria;p__Proteobacteria;c__Gammaproteobacteria;o__Burkholderiales;f__Burkholderiaceae;g__Burkholderia-Caballeronia-Paraburkholderia
ASV2032	52	0	0	0	0	0	0	0	0	0	0	0	0	0	0	k__Bacteria;p__Desulfobacterota;c__;o__;f__;g__
ASV2033	0	11	45	0	0	0	0	0	0	0	0	0	0	0	0	k__Bacteria;p__Latescibacterota;c__Latescibacterota;o__Latescibacterota;f__Latescibacterota;g__Latescibacterota;s__
ASV2034	0	0	0	57	0	0	0	0	0	0	0	0	0	0	0	k__Bacteria;p__Actinobacteriota;c__Thermoleophilia;o__Gaiellales
ASV2036	0	9	0	4	0	3	0	7	5	0	0	0	6	8	0	k__Bacteria;p__Proteobacteria;c__Alphaproteobacteria;o__;f__;g__
ASV2037	0	0	11	0	0	0	0	0	0	48	0	0	0	0	0	k__Bacteria;p__Chloroflexi;c__AD3;o__AD3;f__AD3;g__AD3;s__
ASV2038	4	0	0	0	0	0	7	3	0	0	0	10	3	0	7	k__Bacteria;p__Proteobacteria;c__Alphaproteobacteria;o__Caulobacterales;f__Caulobacteraceae
ASV2039	0	9	14	10	11	0	0	0	5	4	0	0	0	0	0	k__Bacteria;p__Proteobacteria;c__Alphaproteobacteria;o__Rhizobiales;f__Rhizobiales_Incertae_Sedis;g__;s__
ASV2040	22	0	0	0	24	9	0	0	0	0	0	0	0	0	0	k__Bacteria;p__Chloroflexi;c__TK10;o__TK10;f__TK10;g__TK10
ASV2041	11	0	0	0	0	14	0	0	8	24	0	0	0	0	0	k__Bacteria
ASV2042	0	0	0	0	0	31	0	0	0	22	0	0	0	0	0	k__Bacteria;p__Bacteroidota;c__Bacteroidia;o__Cytophagales;f__Microscillaceae
ASV2043	5	0	7	12	8	0	8	0	0	0	0	0	0	0	0	k__Bacteria;p__Verrucomicrobiota;c__Verrucomicrobiae;o__Chthoniobacterales;f__Xiphinematobacteraceae;g__Candidatus_Xiphinematobacter;s__
ASV2044	0	0	0	0	0	9	13	9	0	23	0	0	0	0	0	k__Bacteria;p__Proteobacteria;c__Gammaproteobacteria;o__Burkholderiales;f__Nitrosomonadaceae;g__Ellin6067;s__
ASV2045	0	11	0	0	19	0	26	0	0	0	0	0	0	0	0	k__Bacteria;p__Nitrospirota;c__Nitrospiria;o__Nitrospirales;f__Nitrospiraceae;g__Nitrospira
ASV2046	0	0	0	0	0	0	0	23	0	0	0	0	0	0	27	k__Bacteria;p__Acidobacteriota;c__Holophagae;o__Subgroup_7;f__Subgroup_7;g__Subgroup_7;s__
ASV2047	0	0	0	0	0	0	0	8	0	0	0	0	0	14	0	k__Bacteria;p__Chloroflexi;c__Ktedonobacteria;o__Ktedonobacterales;f__Ktedonobacteraceae;g__HSB_OF53-F07;s__
ASV2048	0	0	7	0	0	0	0	0	5	0	0	0	7	0	0	k__Bacteria;p__Proteobacteria;c__Gammaproteobacteria;o__Xanthomonadales;f__Rhodanobacteraceae;g__;s__
ASV2049	0	0	0	16	0	0	0	0	15	0	0	0	0	22	0	k__Bacteria;p__Proteobacteria;c__Alphaproteobacteria;o__Acetobacterales;f__Acetobacteraceae;g__Rhodopila;s__
ASV2050	0	0	0	0	17	0	0	0	0	0	0	0	0	0	0	k__Bacteria;p__Actinobacteriota;c__Actinobacteria;o__Micrococcales;f__Intrasporangiaceae
ASV2051	0	0	0	0	0	0	0	2	0	0	7	18	0	15	0	k__Bacteria;p__Acidobacteriota;c__Acidobacteriae;o__Bryobacterales;f__Bryobacteraceae;g__Bryobacter;s__
ASV2052	0	0	0	0	0	0	0	0	0	59	0	0	0	0	0	k__Bacteria;p__Actinobacteriota;c__Thermoleophilia;o__Solirubrobacterales;f__Solirubrobacteraceae;g__Conexibacter;s__
ASV2054	0	0	0	0	0	0	0	0	0	0	0	11	4	0	0	k__Bacteria;p__Patescibacteria;c__Saccharimonadia;o__Saccharimonadales;f__LWQ8;g__LWQ8;s__
ASV2055	0	0	0	32	0	0	0	0	0	0	0	0	0	0	0	k__Bacteria;p__Acidobacteriota;c__Vicinamibacteria;o__Vicinamibacterales;f__Vicinamibacteraceae;g__Vicinamibacteraceae;s__
ASV2056	0	0	0	0	0	0	0	0	0	0	0	0	30	0	22	k__Archaea;p__Crenarchaeota;c__Nitrososphaeria;o__Nitrosotaleales;f__Nitrosotaleaceae;g__Candidatus_Nitrosotalea;s__
ASV2057	0	0	0	12	0	0	0	0	0	0	30	0	0	0	6	k__Bacteria;p__Acidobacteriota;c__Thermoanaerobaculia;o__Thermoanaerobaculales;f__Thermoanaerobaculaceae;g__Subgroup_10;s__Acidobacteria_bacterium
ASV2058	0	0	31	0	0	0	0	0	0	0	0	0	0	0	0	k__Bacteria;p__Methylomirabilota;c__Methylomirabilia;o__Rokubacteriales;f__Rokubacteriales;g__Rokubacteriales;s__
ASV2059	0	0	0	0	0	0	0	0	0	0	21	0	0	30	0	k__Bacteria;p__Verrucomicrobiota;c__Verrucomicrobiae;o__Pedosphaerales;f__Pedosphaeraceae;g__Ellin516;s__
ASV2060	0	0	0	0	0	0	0	0	0	0	0	56	0	0	0	k__Bacteria;p__Bacteroidota;c__Bacteroidia;o__Chitinophagales;f__Chitinophagaceae;g__;s__Chitinophagaceae_bacterium
ASV2061	0	0	0	0	0	0	0	16	0	0	0	0	0	0	0	k__Bacteria;p__GAL15;c__GAL15;o__GAL15;f__GAL15;g__GAL15;s__
ASV2062	0	0	0	0	0	0	0	32	0	0	21	0	0	0	0	k__Bacteria;p__Proteobacteria;c__Alphaproteobacteria;o__Rhodospirillales;f__Rhodospirillaceae;g__;s__
ASV2063	17	0	0	0	0	0	0	0	0	0	17	0	0	0	0	k__Bacteria;p__Proteobacteria;c__Gammaproteobacteria;o__Diplorickettsiales;f__Diplorickettsiaceae;g__;s__
ASV2064	0	0	0	0	0	0	30	0	0	0	0	0	0	0	0	k__Bacteria;p__Proteobacteria;c__Gammaproteobacteria;o__Pseudomonadales;f__Pseudomonadaceae;g__Pseudomonas
ASV2065	0	0	0	0	0	14	0	0	0	0	0	11	12	0	0	k__Bacteria;p__Actinobacteriota;c__Actinobacteria;o__Micromonosporales;f__Micromonosporaceae
ASV2066	0	0	0	7	0	15	0	0	21	10	0	0	0	0	0	k__Bacteria;p__Myxococcota;c__Polyangia;o__Polyangiales;f__BIrii41;g__BIrii41;s__
ASV2067	0	0	0	0	0	15	0	0	0	0	0	14	0	0	22	k__Bacteria;p__Bacteroidota;c__Bacteroidia;o__Sphingobacteriales;f__CWT_CU03-E12;g__CWT_CU03-E12;s__bacterium_enrichment
ASV2068	0	0	0	0	0	0	12	0	0	44	0	0	0	0	0	k__Bacteria;p__Gemmatimonadota;c__Gemmatimonadetes;o__Gemmatimonadales;f__Gemmatimonadaceae;g__;s__
ASV2069	0	0	0	0	0	20	0	0	0	0	0	0	0	0	0	k__Bacteria;p__Bacteroidota;c__Bacteroidia;o__Chitinophagales;f__Chitinophagaceae;g__Puia
ASV2070	0	6	0	0	12	15	0	0	0	11	0	0	0	0	0	k__Bacteria;p__Acidobacteriota;c__Acidobacteriae;o__Bryobacterales;f__Bryobacteraceae;g__Bryobacter;s__
ASV2071	0	0	0	0	0	18	15	20	0	0	0	0	0	0	0	k__Bacteria;p__Verrucomicrobiota;c__Verrucomicrobiae;o__Pedosphaerales;f__Pedosphaeraceae;g__;s__
ASV2072	6	0	13	0	0	8	0	11	0	0	0	0	0	0	13	k__Bacteria;p__Acidobacteriota;c__Acidobacteriae;o__Subgroup_2;f__Subgroup_2;g__Subgroup_2;s__
ASV2073	0	0	0	2	0	10	0	0	0	0	6	0	0	10	9	k__Bacteria;p__Gemmatimonadota;c__Gemmatimonadetes;o__Gemmatimonadales;f__Gemmatimonadaceae;g__Gemmatimonas;s__Gemmatimonadaceae_bacterium
ASV2074	0	0	0	12	0	6	0	0	13	0	9	0	0	0	6	k__Bacteria;p__Actinobacteriota;c__Actinobacteria;o__Micromonosporales;f__Micromonosporaceae
ASV2075	0	8	3	3	0	4	0	0	0	10	4	6	0	4	0	k__Bacteria;p__Verrucomicrobiota;c__Verrucomicrobiae;o__Pedosphaerales;f__Pedosphaeraceae;g__Pedosphaeraceae;s__
ASV2076	0	0	0	0	0	0	51	0	0	0	0	0	0	0	0	k__Bacteria;p__Firmicutes;c__Bacilli;o__Bacillales;f__Planococcaceae
ASV2077	0	0	0	0	0	0	21	0	0	18	0	0	0	0	0	k__Bacteria;p__Proteobacteria;c__Gammaproteobacteria;o__Burkholderiales;f__Oxalobacteraceae;g__Collimonas;s__Collimonas_sp.
ASV2078	0	0	0	0	57	0	0	0	0	0	0	0	0	0	0	k__Bacteria;p__Bacteroidota;c__Bacteroidia;o__Sphingobacteriales;f__Sphingobacteriaceae;g__Olivibacter;s__Olivibacter_soli
ASV2079	50	0	0	0	0	0	0	0	0	0	0	0	0	0	0	k__Bacteria;p__Acidobacteriota;c__Acidobacteriae;o__Subgroup_2;f__Subgroup_2;g__Subgroup_2;s__
ASV2080	0	0	0	0	0	0	0	0	0	0	0	0	53	0	0	k__Bacteria;p__Actinobacteriota;c__Actinobacteria;o__Micromonosporales;f__Micromonosporaceae
ASV2081	0	5	0	0	0	0	0	0	0	0	26	0	0	19	0	k__Bacteria;p__Acidobacteriota;c__Acidobacteriae;o__Acidobacteriales;f__Acidobacteriaceae_(Subgroup_1);g__Edaphobacter;s__
ASV2082	0	0	0	0	0	0	0	0	0	0	0	0	35	0	0	k__Bacteria;p__Acidobacteriota;c__Acidobacteriae;o__Solibacterales;f__Solibacteraceae;g__Candidatus_Solibacter;s__bacterium_Ellin7504
ASV2083	0	0	0	0	0	0	0	0	0	0	0	20	0	0	18	k__Bacteria;p__Proteobacteria;c__Alphaproteobacteria;o__Micropepsales;f__Micropepsaceae;g__;s__
ASV2084	0	0	0	0	0	0	0	0	0	0	0	0	0	0	18	k__Bacteria;p__Actinobacteriota;c__Thermoleophilia;o__Gaiellales
ASV2085	0	0	0	0	0	0	0	0	0	0	0	0	8	0	0	k__Bacteria;p__Acidobacteriota;c__Acidobacteriae;o__Subgroup_13;f__Subgroup_13;g__Subgroup_13;s__
ASV2086	0	0	0	0	0	0	0	0	0	12	0	0	0	0	0	k__Bacteria;p__Sva0485;c__Sva0485;o__Sva0485;f__Sva0485;g__Sva0485;s__
ASV2087	0	22	0	3	14	0	0	2	0	0	0	0	0	0	0	k__Bacteria;p__Chloroflexi;c__Ktedonobacteria;o__Ktedonobacterales;f__JG30-KF-AS9;g__JG30-KF-AS9;s__
ASV2088	0	0	0	0	0	0	29	0	0	0	0	0	0	24	0	k__Bacteria;p__Proteobacteria;c__Gammaproteobacteria;o__Burkholderiales;f__Comamonadaceae
ASV2089	0	13	3	0	0	0	7	0	9	0	0	0	7	0	6	k__Bacteria;p__Chloroflexi;c__Ktedonobacteria;o__Ktedonobacterales;f__JG30-KF-AS9;g__JG30-KF-AS9;s__
ASV2090	0	0	0	41	0	10	0	0	0	0	0	0	0	0	0	k__Bacteria;p__Acidobacteriota;c__Acidobacteriae;o__Subgroup_2;f__Subgroup_2;g__Subgroup_2;s__
[truncated: 6,398 more rows]

## Sheet: Table S2
Table S2 Species abundance of fungal community after drawing (ASVs taxon)
#OTU_num	T0.1	T0.2	T0.3	T0.4	T0.5	T1.1	T1.2	T1.3	T1.4	T1.5	T2.1	T2.2	T2.3	T2.4	T2.5	Taxonomy
ASV0	325	1197	501	405	654	3035	5806	4246	7105	2296	3406	2366	5458	6229	6367	k__Fungi;p__Ascomycota;c__Sordariomycetes;o__Hypocreales;f__Nectriaceae;g__Fusarium;s__Fusarium_solani
ASV1	548	441	6745	886	576	808	15554	12655	13862	2099	108	48	67	23	90	k__Fungi
ASV2	2586	305	81	204	680	2023	1209	1330	204	82	4518	5298	7570	7881	8468	k__Fungi;p__Mortierellomycota;c__Mortierellomycetes;o__Mortierellales;f__Mortierellaceae;g__Mortierella
ASV3	17808	12	16	20	15478	10	0	11	11	2	4	51	64	28	24	k__Fungi;p__Ascomycota;c__Leotiomycetes;o__Helotiales;f__Rutstroemiaceae;g__Lambertella;s__Lambertella_tubulosa
ASV4	757	1044	2431	303	1285	216	827	1144	877	218	848	1023	2538	2213	1374	k__Fungi;p__Ascomycota;c__Sordariomycetes;o__Hypocreales;f__Hypocreaceae;g__Trichoderma;s__Trichoderma_hamatum
ASV5	11219	99	47	46	16607	86	47	40	94	74	0	0	0	31	0	k__Fungi;p__Ascomycota;c__Sordariomycetes;o__Hypocreales;f__Nectriaceae;g__Fusicolla;s__Fusicolla_aquaeductuum
ASV6	98	1360	2042	358	45	392	937	1289	1522	378	4173	1456	1533	1473	1065	k__Fungi;p__Basidiomycota;c__Tremellomycetes;o__Tremellales;f__Trimorphomycetaceae;g__Saitozyma;s__Saitozyma_podzolica
ASV7	0	88	0	66	0	11726	0	0	32	14066	0	0	0	0	0	k__Fungi;p__;c__;o__;f__;g__;s__
ASV8	195	0	309	692	70	1258	736	657	1118	321	1048	1124	1596	1864	995	k__Fungi;p__Ascomycota;c__Sordariomycetes;o__Hypocreales;f__Nectriaceae;g__Fusarium
ASV9	14	326	2807	617	0	0	0	0	0	0	0	0	94	0	231	k__Fungi
ASV10	0	14064	6	207	0	0	0	0	68	66	0	0	3	0	0	k__Fungi;p__Ascomycota;c__Sordariomycetes
ASV11	1606	133	16	9712	20	76	114	134	83	68	297	710	443	685	656	k__Fungi;p__Ascomycota;c__Sordariomycetes;o__Microascales;f__Microascaceae;g__Mycochlamys;s__Mycochlamys_macrospora
ASV12	206	105	44	148	81	18	1382	5494	939	1537	445	1142	0	0	185	k__Fungi;p__Ascomycota;c__Eurotiomycetes;o__Eurotiales;f__Aspergillaceae;g__Penicillium
ASV13	0	9	17	16	0	17	144	69	51	19	176	195	370	1195	160	k__Fungi;p__Ascomycota;c__Dothideomycetes;o__Pleosporales;f__Lophiostomataceae;g__Lophiostoma
ASV14	257	453	5106	195	399	1122	333	60	434	44	786	364	885	536	604	k__Fungi;p__Ascomycota;c__Leotiomycetes;o__Helotiales
ASV15	0	886	0	1214	0	4011	0	232	560	945	0	0	461	1859	2024	k__Fungi
ASV16	0	0	0	0	0	0	53	0	0	0	84	7750	0	0	0	k__Fungi;p__Ascomycota
ASV17	0	588	149	144	108	515	282	702	1230	122	452	428	714	718	535	k__Fungi;p__Ascomycota;c__Sordariomycetes;o__Hypocreales;f__Hypocreaceae;g__Trichoderma
ASV18	0	2049	0	0	0	0	0	0	50	0	156	103	4069	629	1066	k__Fungi;p__Ascomycota;c__Sordariomycetes;o__Hypocreales;f__Hypocreaceae;g__Trichoderma;s__Trichoderma_hamatum
ASV19	0	41	0	32	0	5905	0	0	13	5349	0	0	0	0	0	k__Fungi;p__;c__;o__;f__;g__;s__
ASV20	55	2803	0	91	0	46	3401	170	1206	115	70	11	110	0	32	k__Fungi;p__;c__;o__;f__;g__;s__
ASV21	20	19	27	34	7	62	100	82	118	49	1149	658	755	1497	1272	k__Fungi;p__Ascomycota;c__Sordariomycetes;o__Hypocreales;f__Nectriaceae;g__Gibberella;s__Gibberella_avenacea
ASV22	0	0	0	0	0	0	15	0	0	0	9531	0	0	0	0	k__Fungi
ASV23	78	126	0	10730	0	0	0	54	69	47	0	0	0	0	0	k__Fungi;p__Ascomycota;c__Sordariomycetes;o__Microascales;f__Microascaceae;g__Kernia;s__Kernia_retardata
ASV24	0	23	0	0	0	4703	0	0	0	5726	0	0	0	7	0	k__Fungi;p__;c__;o__;f__;g__;s__
ASV25	0	26	0	22	0	4387	0	0	0	5243	0	0	0	0	0	k__Fungi;p__;c__;o__;f__;g__;s__
ASV26	1478	50	150	0	465	103	123	0	0	0	324	403	521	301	378	k__Fungi;p__Mortierellomycota;c__Mortierellomycetes;o__Mortierellales;f__Mortierellaceae;g__Mortierella
ASV27	124	86	11	77	41	121	373	1272	158	54	320	391	298	331	426	k__Fungi;p__Mortierellomycota;c__Mortierellomycetes;o__Mortierellales;f__Mortierellaceae;g__Mortierella
ASV28	179	34	105	70	55	88	116	176	386	79	506	1128	429	357	441	k__Fungi;p__Ascomycota;c__Sordariomycetes;o__Chaetosphaeriales;f__Chaetosphaeriaceae;g__Chloridium;s__Chloridium_aseptatum
ASV29	0	14	38	43	0	99	78	15	66	15	172	2893	517	145	103	k__Fungi;p__Ascomycota;c__Dothideomycetes;o__Capnodiales;f__Cladosporiaceae;g__Cladosporium;s__Cladosporium_tenuissimum
ASV30	0	50	20	72	0	170	1151	297	529	597	415	982	347	369	219	k__Fungi;p__Ascomycota;c__Sordariomycetes;o__Hypocreales;f__;g__;s__
ASV31	138	392	599	77	162	52	113	194	152	163	404	248	519	597	675	k__Fungi;p__Ascomycota;c__Sordariomycetes;o__Sordariales;f__Chaetomiaceae;g__Humicola;s__Humicola_olivacea
ASV32	2852	0	0	0	1670	0	0	0	0	0	62	0	0	0	66	k__Fungi;p__Ascomycota;c__Sordariomycetes;o__Hypocreales;f__Nectriaceae;g__Ilyonectria;s__Ilyonectria_robusta
ASV33	371	48	193	23	581	63	367	277	123	45	199	465	331	601	441	k__Fungi;p__Ascomycota;c__Sordariomycetes;o__Hypocreales;f__Nectriaceae;g__Ilyonectria;s__Ilyonectria_robusta
ASV34	0	3755	0	106	0	0	14	0	46	34	74	11	31	71	28	k__Fungi;p__Ascomycota;c__Sordariomycetes;o__Hypocreales;f__Bionectriaceae;g__Clonostachys;s__Clonostachys_rosea
ASV35	0	12	22	0	0	4	401	31	90	0	519	502	0	0	0	k__Fungi;p__Mortierellomycota;c__Mortierellomycetes;o__Mortierellales;f__Mortierellaceae;g__Mortierella;s__Mortierella_ambigua
ASV36	0	10	0	0	0	86	205	321	225	164	80	1653	411	215	109	k__Fungi;p__Basidiomycota;c__Tremellomycetes;o__Cystofilobasidiales;f__Mrakiaceae;g__Tausonia;s__Tausonia_pullulans
ASV37	0	613	0	1552	0	0	0	0	613	684	0	0	237	0	581	k__Fungi
ASV38	0	0	0	0	0	0	150	0	0	0	144	2315	0	0	2	k__Fungi
ASV39	0	16	1292	20	0	4	147	29	22	130	73	225	62	81	65	k__Fungi;p__Ascomycota;c__Sordariomycetes;o__Microascales;f__Microascaceae;g__Acaulium;s__
ASV40	0	47	4215	207	17	0	0	0	64	0	0	0	0	0	0	k__Fungi;p__Ascomycota;c__Dothideomycetes;o__Pleosporales;f__Cucurbitariaceae;g__Pyrenochaetopsis;s__Pyrenochaetopsis_leptospora
ASV41	3	23	0	42	9	89	102	299	389	69	71	78	462	313	319	k__Fungi;p__Ascomycota;c__Eurotiomycetes;o__Chaetothyriales;f__Herpotrichiellaceae;g__Exophiala;s__Exophiala_pisciphila
ASV42	51	32	14	63	0	244	451	548	816	130	64	60	58	20	41	k__Fungi;p__Ascomycota;c__Sordariomycetes;o__Hypocreales;f__Nectriaceae;g__Fusarium;s__Fusarium_solani
ASV43	3	11	889	26	23	14	122	69	102	16	74	92	673	84	105	k__Fungi
ASV44	0	0	0	4	0	0	84	0	0	0	1812	440	110	280	84	k__Fungi
ASV45	177	276	44	25	0	11	24	27	75	18	167	335	488	548	247	k__Fungi;p__Ascomycota;c__Sordariomycetes;o__Hypocreales;f__Hypocreaceae;g__Trichoderma
ASV46	82	219	386	106	93	0	38	18	41	0	57	17	111	55	139	k__Fungi;p__Ascomycota;c__Sordariomycetes;o__Hypocreales;f__Hypocreaceae;g__Trichoderma
ASV47	0	0	0	0	0	0	20	0	0	0	1845	160	207	196	31	k__Fungi;p__Ascomycota;c__Dothideomycetes;o__Pleosporales;f__Lophiostomataceae;g__Lophiostoma;s__
ASV48	0	0	90	20	0	16	291	77	0	14	135	422	77	53	123	k__Fungi;p__Ascomycota;c__Sordariomycetes;o__Hypocreales;f__Nectriaceae;g__Fusarium;s__Fusarium_solani
ASV49	46	86	33	23	2078	0	256	0	80	24	39	17	39	80	0	k__Fungi;p__Ascomycota;c__Leotiomycetes;o__Helotiales
ASV50	0	62	438	23	0	154	217	461	170	83	138	131	58	217	94	k__Fungi
ASV51	0	0	0	0	0	0	0	0	0	0	1513	250	192	367	363	k__Fungi;p__Ascomycota
ASV52	115	37	37	0	0	0	240	542	272	354	297	85	27	59	122	k__Fungi;p__Ascomycota;c__Eurotiomycetes;o__Eurotiales;f__Aspergillaceae;g__Penicillium;s__Penicillium_simplicissimum
ASV53	0	0	0	51	0	16	140	225	133	32	123	114	64	93	71	k__Fungi
ASV54	0	0	0	0	0	0	33	0	0	0	28	1078	37	0	1203	k__Fungi
ASV55	0	388	0	31	0	0	1080	44	283	34	38	15	89	9	0	k__Fungi;p__;c__;o__;f__;g__;s__
ASV56	70	48	23	64	0	0	89	11	1394	21	19	0	148	0	13	k__Fungi;p__Mortierellomycota;c__Mortierellomycetes;o__Mortierellales;f__Mortierellaceae;g__Mortierella;s__Mortierella_alpina
ASV57	0	32	0	44	0	31	732	681	423	33	15	8	0	0	0	k__Fungi;p__Ascomycota
ASV58	107	196	1327	108	95	25	143	57	108	24	8	0	0	0	0	k__Fungi;p__Basidiomycota;c__Agaricomycetes;o__Agaricales;f__Entolomataceae;g__Clitopilus
ASV59	0	116	262	64	24	109	558	244	799	48	0	9	0	0	0	k__Fungi;p__Ascomycota
ASV60	9	37	46	15	0	184	20	10	49	6	12	15	162	97	20	k__Fungi;p__Ascomycota;c__Dothideomycetes;o__Pleosporales;f__Pleosporaceae;g__Alternaria;s__Alternaria_alternata
ASV61	439	94	191	89	293	21	123	249	155	65	15	18	9	13	57	k__Fungi;p__Ascomycota;c__Sordariomycetes
ASV62	27	30	4	1729	0	36	8	0	15	25	16	4	72	71	42	k__Fungi;p__Ascomycota;c__Sordariomycetes;o__Hypocreales;f__Nectriaceae;g__Fusarium;s__Fusarium_lacertarum
ASV63	0	12	0	2716	0	0	0	0	10	9	0	0	0	0	0	k__Fungi;p__;c__;o__;f__;g__;s__
ASV64	0	80	9	3	1	23	4	89	3	3	180	305	113	53	48	k__Fungi;p__Chytridiomycota;c__Rhizophydiomycetes;o__Rhizophydiales;f__Terramycetaceae;g__Boothiomyces;s__
ASV65	106	1302	410	29	34	0	0	0	11	12	0	0	0	0	0	k__Fungi;p__Ascomycota;c__Eurotiomycetes;o__Chaetothyriales
ASV66	0	0	0	51	274	0	61	76	48	0	471	45	129	173	228	k__Fungi;p__Ascomycota;c__Sordariomycetes;o__Hypocreales;f__Nectriaceae;g__Fusicolla;s__Fusicolla_septimanifiniscientiae
ASV67	5	39	115	24	7	20	101	991	28	58	40	31	27	58	29	k__Fungi;p__Basidiomycota;c__Tremellomycetes;o__Trichosporonales;f__Trichosporonaceae;g__Apiotrichum;s__Apiotrichum_scarabaeorum
ASV68	0	4	101	0	0	84	45	40	27	4	260	68	60	118	101	k__Fungi;p__Ascomycota;c__Sordariomycetes;o__Glomerellales;f__Plectosphaerellaceae;g__Plectosphaerella
ASV69	5	33	6	33	8	64	154	325	422	182	7	21	9	7	15	k__Fungi;p__Ascomycota;c__Archaeorhizomycetes;o__Archaeorhizomycetales;f__Archaeorhizomycetaceae;g__Archaeorhizomyces;s__
ASV70	0	1414	0	120	0	0	0	0	47	38	0	0	0	0	0	k__Fungi;p__Basidiomycota;c__Agaricomycetes
ASV71	222	158	279	0	122	8	0	24	0	0	0	22	0	40	24	k__Fungi;p__Ascomycota;c__Leotiomycetes;o__Helotiales
ASV72	0	0	0	8	0	97	113	274	56	30	129	80	116	241	159	k__Fungi;p__Basidiomycota
ASV73	0	232	48	33	7	19	86	105	89	28	66	60	47	43	30	k__Fungi
ASV74	0	67	0	0	0	0	0	0	0	0	0	0	33	20	52	k__Fungi;p__Ascomycota;c__Sordariomycetes;o__Sordariales;f__Lasiosphaeriaceae
ASV75	0	0	0	0	0	0	0	169	42	26	0	0	0	0	0	k__Fungi;p__Ascomycota;c__Eurotiomycetes;o__Eurotiales;f__Aspergillaceae;g__Penicillium
ASV76	23	322	135	43	62	29	159	70	96	64	30	46	143	78	111	k__Fungi;p__Ascomycota;c__Sordariomycetes
ASV77	0	0	206	133	0	0	50	26	45	19	106	71	16	14	21	k__Fungi;p__Ascomycota;c__Dothideomycetes;o__Pleosporales;f__Cucurbitariaceae;g__Pyrenochaetopsis;s__Pyrenochaetopsis_leptospora
ASV78	0	0	0	0	0	0	78	0	0	0	119	112	0	10	0	k__Fungi
ASV79	299	21	0	11	223	250	51	16	60	15	36	54	197	118	113	k__Fungi;p__Ascomycota;c__Sordariomycetes;o__Hypocreales;f__Nectriaceae;g__Ilyonectria;s__Ilyonectria_mors-panacis
ASV80	538	4	1	0	476	20	44	70	117	13	35	6	41	19	102	k__Fungi;p__Ascomycota;c__Sordariomycetes;o__Sordariales;f__Chaetomiaceae;g__Trichocladium;s__Trichocladium_opacum
ASV81	0	38	7	0	20	9	90	63	69	91	0	12	0	16	7	k__Fungi;p__Ascomycota;c__Eurotiomycetes;o__Eurotiales;f__Trichocomaceae;g__Talaromyces;s__Talaromyces_aculeatus
ASV82	29	6	0	16	0	61	190	475	209	51	13	25	52	36	45	k__Fungi;p__Ascomycota;c__Leotiomycetes;o__Thelebolales;f__Pseudeurotiaceae;g__Pseudogymnoascus;s__Pseudogymnoascus_roseus
ASV83	0	20	9	2081	0	0	0	0	16	10	0	16	0	0	0	k__Fungi;p__Basidiomycota;c__Tremellomycetes;o__Cystofilobasidiales;f__Cystofilobasidiaceae;g__Cystofilobasidium;s__Cystofilobasidium_macerans
ASV84	0	4	1934	0	0	0	0	0	0	0	0	0	0	0	0	k__Fungi;p__;c__;o__;f__;g__;s__
ASV85	62	0	0	0	1487	18	0	0	0	0	6	0	0	0	0	k__Fungi;p__Ascomycota;c__Sordariomycetes;o__Hypocreales;f__Nectriaceae;g__Nectria;s__Nectria_ramulariae
ASV86	0	0	0	0	0	0	0	0	0	0	31	62	134	1088	406	k__Fungi;p__Basidiomycota;c__Agaricomycetes;o__Phallales;f__Phallaceae;g__Phallus;s__Phallus_rugulosus
ASV87	0	0	0	0	0	0	0	0	459	0	0	0	303	614	334	k__Fungi
ASV88	0	0	0	0	0	0	6	0	0	0	0	3	0	0	0	k__Fungi;p__Basidiomycota;c__Agaricomycetes;o__Polyporales;f__Irpicaceae;g__Ceriporia;s__Ceriporia_xylostromatoides
ASV89	5	48	0	44	24	0	12	31	14	0	0	0	29	27	41	k__Fungi;p__Ascomycota;c__Sordariomycetes;o__Sordariales;f__Chaetomiaceae;g__Chaetomium;s__Chaetomium_aureum
ASV90	0	156	872	0	0	0	0	0	0	0	0	7	0	0	0	k__Fungi;p__Basidiomycota;c__Agaricomycetes;o__Agaricales;f__Entolomataceae;g__Clitopilus;s__Clitopilus_prunulus
ASV91	0	0	0	0	0	0	48	0	0	0	118	346	128	425	170	k__Fungi;p__Ascomycota;c__Eurotiomycetes;o__Eurotiales;f__Aspergillaceae;g__Penicillium
ASV92	0	0	0	0	0	28	14	0	0	0	72	75	219	197	326	k__Fungi;p__Mortierellomycota;c__Mortierellomycetes;o__Mortierellales;f__Mortierellaceae;g__Mortierella
ASV93	0	1273	0	0	0	0	0	0	0	0	0	0	0	0	0	k__Fungi;p__Ascomycota;c__Sordariomycetes;o__Hypocreales;f__Nectriaceae;g__Fusarium
ASV94	0	0	77	51	0	0	144	13	0	0	31	0	462	136	250	k__Fungi;p__Mortierellomycota;c__Mortierellomycetes;o__Mortierellales;f__Mortierellaceae;g__Mortierella
ASV95	14	8	563	13	0	11	97	0	15	13	58	19	197	15	19	k__Fungi;p__Ascomycota;c__Eurotiomycetes;o__Chaetothyriales;f__;g__;s__
ASV96	0	0	0	0	0	0	0	0	0	0	37	44	114	902	335	k__Fungi;p__Basidiomycota;c__Agaricomycetes;o__Phallales;f__Phallaceae;g__Phallus;s__Phallus_rugulosus
ASV97	24	236	311	20	7	23	45	14	79	21	8	27	27	4	30	k__Fungi;p__Ascomycota;c__Sordariomycetes;o__;f__;g__;s__
ASV98	0	0	0	0	0	13	33	1039	12	72	0	0	0	0	0	k__Fungi;p__;c__;o__;f__;g__;s__
ASV99	38	0	74	26	8	36	22	25	20	0	237	95	173	158	299	k__Fungi;p__Ascomycota;c__Sordariomycetes;o__Hypocreales;f__Hypocreales_fam_Incertae_sedis;g__Acremonium;s__Acremonium_furcatum
ASV101	96	86	1181	24	15	0	0	0	0	0	0	0	0	0	0	k__Fungi;p__Rozellomycota;c__;o__;f__;g__;s__
ASV102	0	0	12	0	0	0	14	8	0	0	76	312	178	250	237	k__Fungi;p__Ascomycota;c__Sordariomycetes;o__Hypocreales;f__Bionectriaceae;g__Clonostachys
ASV103	0	0	0	0	0	0	0	0	3	0	0	20	0	618	808	k__Fungi
ASV104	98	0	0	14	232	31	89	16	43	14	49	39	46	75	53	k__Fungi;p__Ascomycota;c__Leotiomycetes;o__Helotiales;f__Dermateaceae;g__Mollisia;s__
ASV105	0	0	0	0	0	40	259	98	51	125	29	201	0	103	22	k__Fungi;p__Ascomycota;c__Sordariomycetes;o__Hypocreales;f__Nectriaceae;g__Fusarium;s__Fusarium_solani
ASV106	13	0	0	14	32	0	32	11	26	26	42	16	35	0	19	k__Fungi;p__Ascomycota;c__Sordariomycetes;o__Sordariales;f__Sordariales_fam_Incertae_sedis;g__Conlarium;s__
ASV107	10	25	879	0	2	60	0	177	0	0	0	0	0	0	0	k__Fungi
ASV108	53	51	122	72	131	0	62	287	63	80	56	18	0	0	0	k__Fungi;p__Ascomycota;c__Sordariomycetes;o__Sordariales;f__Chaetomiaceae;g__Chaetomium;s__Chaetomium_longicolleum
ASV109	0	37	0	62	0	0	47	20	818	32	0	0	0	0	0	k__Fungi;p__Ascomycota;c__Sordariomycetes;o__Sordariales;f__Chaetomiaceae;g__;s__
ASV110	0	0	0	0	0	31	0	78	8	68	0	77	699	82	38	k__Fungi;p__;c__;o__;f__;g__;s__
ASV111	0	209	22	0	0	0	76	0	31	0	94	51	0	147	48	k__Fungi;p__Ascomycota;c__Sordariomycetes;o__Hypocreales;f__Nectriaceae
ASV112	16	0	0	0	0	11	35	73	114	51	17	20	9	8	43	k__Fungi;p__Ascomycota;c__Dothideomycetes;o__Pleosporales
ASV113	0	0	0	0	0	51	52	27	22	42	320	24	79	184	105	k__Fungi;p__Ascomycota;c__Sordariomycetes;o__Hypocreales;f__Nectriaceae;g__Fusicolla;s__Fusicolla_septimanifiniscientiae
ASV114	11	0	10	8	0	0	23	0	0	5	26	78	23	102	28	k__Fungi;p__Ascomycota;c__Sordariomycetes;o__Hypocreales;f__Nectriaceae;g__Volutella
ASV115	0	0	15	3	0	0	0	0	0	0	78	62	54	24	16	k__Fungi
ASV116	0	43	240	47	0	51	203	21	381	18	0	0	5	0	0	k__Fungi;p__Ascomycota;c__Sordariomycetes;o__Chaetosphaeriales;f__Chaetosphaeriaceae
ASV117	18	4	6	17	96	9	5	41	18	14	15	15	277	136	73	k__Fungi;p__Ascomycota;c__Eurotiomycetes;o__Chaetothyriales;f__Herpotrichiellaceae;g__Exophiala;s__Exophiala_equina
ASV118	0	10	0	18	0	15	88	43	148	42	21	48	23	120	131	k__Fungi;p__Ascomycota;c__Sordariomycetes;o__Sordariales;f__Chaetomiaceae;g__Chaetomium;s__Chaetomium_grande
ASV119	0	0	0	0	0	27	39	0	13	0	77	60	0	0	30	k__Fungi;p__Mortierellomycota;c__Mortierellomycetes;o__Mortierellales;f__Mortierellaceae;g__Mortierella
ASV120	68	30	64	14	11	11	27	9	3	3	56	181	37	51	43	k__Fungi;p__Ascomycota;c__Sordariomycetes;o__Hypocreales;f__Nectriaceae;g__Fusicolla;s__Fusicolla_acetilerea
ASV121	0	1	0	0	0	0	29	0	0	0	90	67	13	19	12	k__Fungi
ASV122	3	6	4	5	0	17	68	0	22	0	10	9	0	7	0	k__Fungi;p__Ascomycota;c__Sordariomycetes;o__Chaetosphaeriales;f__Chaetosphaeriaceae;g__Thozetella;s__Thozetella_neonivea
ASV124	0	0	10	9	0	8	65	78	0	15	86	117	27	123	34	k__Fungi;p__Ascomycota;c__Sordariomycetes;o__Hypocreales;f__Nectriaceae;g__Volutella;s__Volutella_ciliata
ASV125	0	707	0	0	0	0	0	0	0	5	0	0	0	0	0	k__Fungi;p__Ascomycota;c__Pezizomycetes;o__Pezizales;f__Ascobolaceae;g__;s__
ASV126	0	54	0	74	0	20	0	7	592	14	0	0	0	80	17	k__Fungi;p__;c__;o__;f__;g__;s__
ASV127	0	15	10	11	0	36	73	0	283	31	15	30	35	21	30	k__Fungi;p__Basidiomycota;c__Agaricomycetes;o__Trechisporales;f__;g__;s__
ASV128	0	0	26	0	0	0	0	0	0	0	42	32	0	0	0	k__Fungi;p__Mortierellomycota;c__Mortierellomycetes;o__Mortierellales;f__Mortierellaceae;g__Mortierella;s__Mortierella_alpina
ASV129	0	0	0	0	0	0	0	63	0	77	0	109	503	106	0	k__Fungi;p__;c__;o__;f__;g__;s__
ASV130	0	765	0	0	0	0	0	0	0	0	0	0	0	0	0	k__Fungi;p__Ascomycota;c__Sordariomycetes;o__Hypocreales;f__Hypocreaceae;g__Trichoderma;s__Trichoderma_lixii
ASV131	0	10	0	12	0	72	95	135	258	60	27	12	0	0	0	k__Fungi;p__Basidiomycota;c__Agaricomycetes;o__Agaricales
ASV132	0	7	0	0	0	513	0	0	0	553	0	0	0	0	0	k__Fungi;p__;c__;o__;f__;g__;s__
ASV133	59	123	312	102	19	30	44	0	64	21	11	9	0	5	0	k__Fungi;p__Ascomycota;c__Sordariomycetes;o__Magnaporthales;f__Magnaporthaceae;g__Pseudophialophora;s__Pseudophialophora_eragrostis
ASV134	0	0	0	0	0	0	0	760	3	46	0	0	0	0	0	k__Fungi
ASV135	0	0	0	0	0	0	0	570	35	64	0	1	7	23	19	k__Fungi;p__;c__;o__;f__;g__;s__
ASV136	0	14	0	0	0	0	39	103	42	58	21	45	10	8	27	k__Fungi;p__Ascomycota;c__Sordariomycetes;o__Hypocreales;f__Ophiocordycipitaceae;g__Purpureocillium;s__Purpureocillium_lilacinum
ASV137	554	0	0	0	170	0	0	0	0	0	28	16	0	0	0	k__Fungi;p__Ascomycota;c__Sordariomycetes;o__Hypocreales;f__Nectriaceae;g__Fusicolla;s__Fusicolla_aquaeductuum
ASV139	0	0	14	0	0	0	23	20	0	0	203	122	10	27	11	k__Fungi;p__Ascomycota;c__Dothideomycetes;o__Pleosporales;f__Didymellaceae
ASV140	6	509	47	26	23	0	17	31	0	0	0	38	0	16	11	k__Fungi;p__;c__;o__;f__;g__;s__
ASV141	104	124	195	66	62	17	53	6	121	0	0	0	0	0	0	k__Fungi;p__Ascomycota;c__Sordariomycetes;o__;f__;g__;s__
ASV142	0	0	0	0	0	13	7	22	6	0	418	71	48	71	41	k__Fungi;p__Ascomycota;c__Sordariomycetes;o__Sordariales;f__Lasiosphaeriaceae;g__Schizothecium;s__Schizothecium_miniglutinans
ASV143	0	0	0	0	0	0	0	0	0	0	0	0	0	0	922	k__Fungi;p__Ascomycota
ASV144	0	12	0	24	0	59	14	148	145	37	17	31	54	52	98	k__Fungi;p__Ascomycota;c__Sordariomycetes;o__Hypocreales;f__Clavicipitaceae;g__Metarhizium;s__Metarhizium_anisopliae
ASV145	0	0	0	0	0	0	0	0	0	0	143	131	137	85	278	k__Fungi;p__Ascomycota;c__Sordariomycetes;o__Hypocreales;f__Hypocreaceae;g__Trichoderma;s__Trichoderma_aerugineum
ASV146	0	0	0	933	0	0	0	5	4	0	0	0	0	0	22	k__Fungi;p__Ascomycota;c__Sordariomycetes;o__Sordariales;f__Lasiosphaeriaceae;g__Schizothecium
ASV147	0	0	13	64	0	203	35	57	0	0	37	0	122	0	45	k__Fungi;p__Ascomycota;c__Sordariomycetes;o__Hypocreales;f__Nectriaceae
ASV148	0	170	151	37	27	6	31	10	7	0	21	63	34	20	90	k__Fungi;p__Ascomycota;c__Sordariomycetes;o__Hypocreales;f__Nectriaceae;g__Penicillifer;s__Penicillifer_diparietisporus
ASV149	0	0	0	6	0	0	20	0	0	4	25	116	384	53	58	k__Fungi;p__Basidiomycota;c__Tremellomycetes;o__Cystofilobasidiales;f__Cystofilobasidiaceae;g__Cystofilobasidium;s__Cystofilobasidium_capitatum
ASV150	0	0	0	0	0	0	3	0	0	0	11	5	0	0	0	k__Fungi;p__Ascomycota;c__Leotiomycetes;o__Phacidiales;f__Phacidiaceae;g__Gremmenia;s__Gremmenia_infestans
ASV151	0	23	693	0	25	16	0	37	16	0	0	0	0	0	0	k__Fungi;p__Ascomycota;c__Sordariomycetes;o__Hypocreales;f__Hypocreaceae;g__Trichoderma;s__Trichoderma_hamatum
ASV152	390	0	0	0	231	0	0	0	0	0	0	0	51	0	0	k__Fungi;p__Ascomycota;c__Sordariomycetes;o__Hypocreales;f__Nectriaceae;g__Fusicolla;s__Fusicolla_aquaeductuum
ASV153	0	0	0	0	0	0	26	0	6	0	19	327	55	19	0	k__Fungi;p__Ascomycota;c__Sordariomycetes;o__Sordariales;f__Lasiosphaeriaceae;g__Schizothecium;s__Schizothecium_miniglutinans
ASV155	0	0	7	0	0	0	19	0	0	0	27	19	9	0	169	k__Fungi;p__Ascomycota;c__Dothideomycetes;o__Pleosporales;f__Leptosphaeriaceae;g__Ampelomyces;s__
ASV156	0	0	12	0	0	0	35	0	0	0	102	65	0	0	0	k__Fungi;p__Mortierellomycota;c__Mortierellomycetes;o__Mortierellales;f__Mortierellaceae;g__Mortierella;s__
ASV157	0	0	0	0	0	0	0	0	0	0	6	0	0	0	0	k__Fungi
ASV158	0	504	3	14	0	14	6	32	19	50	0	0	0	0	0	k__Fungi;p__;c__;o__;f__;g__;s__
ASV159	0	0	25	0	0	0	56	0	0	0	75	67	0	0	0	k__Fungi;p__Mortierellomycota;c__Mortierellomycetes;o__Mortierellales;f__Mortierellaceae;g__Mortierella;s__Mortierella_ambigua
ASV160	0	4	0	2	1	66	23	0	0	134	16	13	85	15	64	k__Fungi
ASV161	0	25	0	9	0	48	109	45	81	47	80	23	53	28	28	k__Fungi;p__Ascomycota;c__Sordariomycetes;o__Chaetosphaeriales;f__Chaetosphaeriaceae;g__Chaetosphaeria
ASV162	0	0	0	0	0	0	0	0	0	0	4	0	0	0	10	k__Fungi;p__Chytridiomycota;c__GS13;o__;f__;g__;s__
ASV163	0	0	0	6	0	34	18	259	55	0	0	21	33	31	16	k__Fungi;p__Basidiomycota;c__Microbotryomycetes;o__Sporidiobolales;f__;g__;s__
ASV164	0	97	0	0	0	0	0	0	0	0	45	50	65	83	79	k__Fungi;p__;c__;o__;f__;g__;s__
ASV165	0	0	0	0	0	0	242	0	0	0	0	21	231	0	17	k__Fungi;p__Mortierellomycota;c__Mortierellomycetes;o__Mortierellales;f__Mortierellaceae;g__Mortierella;s__Mortierella_alpina
ASV166	0	13	19	57	2	9	46	41	72	9	12	0	22	7	37	k__Fungi;p__Ascomycota;c__Sordariomycetes;o__Myrmecridiales;f__Myrmecridiaceae;g__Myrmecridium;s__Myrmecridium_schulzeri
ASV167	15	108	18	55	10	22	16	111	137	29	7	6	8	4	5	k__Fungi;p__Ascomycota;c__Sordariomycetes;o__Sordariales;f__Sordariales_fam_Incertae_sedis;g__Rhexodenticula;s__Rhexodenticula_acaciae
ASV168	0	6	0	0	0	0	0	0	0	0	29	14	5	10	5	k__Fungi;p__Mortierellomycota;c__Mortierellomycetes;o__Mortierellales;f__Mortierellaceae;g__Mortierella;s__Mortierella_ambigua
ASV169	0	0	0	0	0	74	0	36	0	0	180	0	61	381	0	k__Fungi;p__Ascomycota;c__Sordariomycetes;o__Hypocreales;f__Nectriaceae;g__Fusarium
ASV170	0	366	0	0	0	0	0	26	106	0	0	23	0	0	0	k__Fungi;p__;c__;o__;f__;g__;s__
ASV171	77	309	34	38	55	34	0	0	5	0	3	0	0	0	0	k__Fungi;p__Ascomycota;c__Sordariomycetes;o__Hypocreales;f__Nectriaceae;g__Cylindrocarpon;s__
ASV172	0	0	0	0	0	0	15	0	12	0	12	17	44	34	40	k__Fungi;p__Ascomycota;c__Sordariomycetes;o__Sordariales;f__Sordariales_fam_Incertae_sedis;g__Conlarium
ASV173	13	0	0	743	0	0	0	21	0	0	0	0	0	0	0	k__Fungi;p__Ascomycota;c__Sordariomycetes;o__Microascales;f__Microascaceae;g__Kernia;s__Kernia_retardata
ASV174	0	0	0	0	0	0	6	0	0	0	162	71	117	181	45	k__Fungi;p__Ascomycota;c__Sordariomycetes;o__Hypocreales;f__Bionectriaceae;g__Clonostachys;s__Clonostachys_phyllophila
ASV175	21	81	522	20	14	0	0	0	4	5	0	0	0	0	0	k__Fungi
ASV176	0	5	0	0	0	0	0	8	0	0	18	6	0	15	17	k__Fungi
ASV177	0	0	0	0	0	25	20	12	7	0	66	28	71	54	61	k__Fungi;p__Mortierellomycota;c__Mortierellomycetes;o__Mortierellales;f__Mortierellaceae;g__Mortierella;s__Mortierella_gamsii
ASV178	0	96	205	31	0	0	16	0	0	0	0	25	11	39	42	k__Fungi;p__;c__;o__;f__;g__;s__
ASV179	0	0	0	0	0	68	0	166	36	0	0	0	249	0	0	k__Fungi;p__;c__;o__;f__;g__;s__
ASV180	0	0	0	0	0	0	0	0	0	0	0	0	25	633	25	k__Fungi;p__Ascomycota;c__Sordariomycetes;o__Diaporthales
ASV181	23	12	43	7	2	0	108	52	15	9	0	10	26	0	15	k__Fungi;p__Ascomycota;c__Dothideomycetes;o__Pleosporales;f__Sporormiaceae;g__Westerdykella;s__Westerdykella_reniformis
ASV182	0	0	0	0	0	33	36	24	0	0	0	18	0	14	0	k__Fungi;p__Ascomycota;c__Sordariomycetes;o__Sordariales;f__Sordariales_fam_Incertae_sedis;g__Conlarium;s__
ASV183	0	0	0	0	1	0	0	0	0	0	79	85	100	292	58	k__Fungi
ASV184	0	0	0	0	0	0	3	0	0	0	0	407	24	0	29	k__Fungi;p__Basidiomycota;c__Agaricomycetes;o__Trechisporales;f__Hydnodontaceae;g__Trechispora;s__
ASV185	0	0	0	732	0	0	0	0	7	0	0	0	0	0	0	k__Fungi;p__Ascomycota;c__Sordariomycetes;o__Microascales;f__Microascaceae;g__Scopulariopsis;s__Scopulariopsis_candida
ASV186	0	31	48	48	0	11	0	239	44	3	0	0	23	0	0	k__Fungi;p__Kickxellomycota;c__Kickxellomycetes;o__Kickxellales;f__Kickxellaceae;g__Ramicandelaber
ASV187	0	5	0	0	0	38	0	3	36	14	33	101	26	101	208	k__Fungi
ASV189	99	64	92	0	22	9	0	69	14	9	0	3	11	0	31	k__Fungi;p__Ascomycota;c__Sordariomycetes;o__Sordariales;f__Chaetomiaceae;g__Corynascella;s__Corynascella_humicola
ASV190	0	13	0	13	0	35	76	57	118	210	9	0	0	0	0	k__Fungi;p__Ascomycota;c__Sordariomycetes;o__Hypocreales;f__Nectriaceae;g__Paracremonium;s__Paracremonium_inflatum
ASV191	11	0	64	0	0	0	23	0	0	0	18	10	29	0	0	k__Fungi;p__Ascomycota;c__Sordariomycetes;o__Sordariales;f__Chaetomiaceae;g__Botryotrichum;s__Botryotrichum_atrogriseum
ASV192	0	20	38	13	1	0	94	6	88	8	14	78	13	10	0	k__Fungi;p__Mucoromycota;c__Mucoromycetes;o__Mucorales;f__Cunninghamellaceae;g__Gongronella;s__Gongronella_butleri
ASV193	0	0	0	0	0	0	4	0	0	0	7	5	0	0	0	k__Fungi;p__Basidiomycota;c__Agaricomycetes;o__Auriculariales
ASV194	0	26	9	34	5	12	0	37	0	18	0	33	283	32	14	k__Fungi;p__;c__;o__;f__;g__;s__
ASV195	56	13	135	39	197	22	0	17	0	0	0	0	0	0	0	k__Fungi;p__Ascomycota;c__Eurotiomycetes;o__Eurotiales;f__Trichocomaceae;g__Talaromyces
ASV196	0	25	0	16	0	9	0	0	11	524	0	0	0	0	0	k__Fungi;p__;c__;o__;f__;g__;s__
ASV197	0	0	3	625	0	0	0	0	7	0	2	0	0	0	0	k__Fungi
ASV198	0	0	0	0	0	0	0	0	0	0	347	89	50	13	10	k__Fungi;p__Ascomycota;c__Dothideomycetes;o__Botryosphaeriales;f__Botryosphaeriaceae;g__Lasiodiplodia
ASV200	0	0	15	0	0	0	58	7	0	0	37	49	0	0	0	k__Fungi;p__Ascomycota;c__Sordariomycetes;o__Hypocreales;f__Nectriaceae;g__Fusarium;s__Fusarium_nematophilum
ASV201	0	0	0	0	0	11	9	162	22	46	0	16	73	53	35	k__Fungi;p__;c__;o__;f__;g__;s__
ASV202	0	0	0	0	0	0	0	0	0	0	24	236	30	119	41	k__Fungi;p__Basidiomycota;c__Agaricomycetes;o__Trechisporales;f__Hydnodontaceae;g__Trechispora;s__
ASV203	0	13	0	3	27	14	13	0	0	0	30	30	50	35	70	k__Fungi;p__Ascomycota;c__Leotiomycetes;o__Helotiales;f__Helotiales_fam_Incertae_sedis
ASV204	0	34	0	0	0	0	0	186	0	120	0	0	18	0	39	k__Fungi;p__Ascomycota;c__Sordariomycetes;o__Sordariales;f__Chaetomiaceae;g__Chaetomium;s__Chaetomium_longicolleum
ASV205	0	9	0	0	0	34	119	11	61	14	10	0	0	0	0	k__Fungi;p__Ascomycota;c__Sordariomycetes;o__Microascales;f__Microascaceae;g__Pseudallescheria;s__Pseudallescheria_angusta
ASV206	0	0	0	0	0	0	0	0	0	0	0	0	12	0	585	k__Fungi;p__Basidiomycota;c__Agaricomycetes;o__Agaricales;f__;g__;s__
ASV207	0	6	5	0	0	0	0	5	28	14	2	31	23	145	56	k__Fungi;p__;c__;o__;f__;g__;s__
ASV208	0	0	22	0	0	20	84	15	0	0	13	33	23	0	0	k__Fungi;p__Mortierellomycota;c__Mortierellomycetes;o__Mortierellales;f__Mortierellaceae;g__Mortierella;s__Mortierella_alpina
ASV209	174	6	9	5	263	0	0	0	0	0	0	0	0	0	0	k__Fungi;p__Ascomycota;c__Sordariomycetes;o__Hypocreales;f__Nectriaceae;g__Thelonectria;s__Thelonectria_rubi
ASV210	2	47	13	66	5	10	0	106	12	40	0	3	45	14	19	k__Fungi;p__;c__;o__;f__;g__;s__
ASV211	16	14	0	0	19	0	0	0	8	4	0	0	0	0	175	k__Fungi;p__Ascomycota;c__Orbiliomycetes;o__Orbiliales;f__Orbiliaceae;g__Arthrobotrys;s__Arthrobotrys_thaumasia
ASV212	2	13	20	5	0	0	44	0	8	4	33	168	35	34	51	k__Fungi
ASV213	0	0	540	0	0	0	0	0	0	0	0	0	0	0	16	k__Fungi;p__;c__;o__;f__;g__;s__
ASV214	14	0	0	0	22	0	35	0	0	4	0	71	0	56	0	k__Fungi;p__Ascomycota;c__Sordariomycetes;o__Sordariales;f__Chaetomiaceae;g__Chaetomium;s__Chaetomium_malaysiense
ASV215	0	0	0	0	0	5	0	0	0	0	271	74	47	47	18	k__Fungi
ASV216	0	0	0	0	0	0	28	12	0	0	28	37	30	16	41	k__Fungi;p__Mortierellomycota;c__Mortierellomycetes;o__Mortierellales;f__Mortierellaceae;g__Mortierella
ASV217	0	0	0	74	0	1	0	0	0	0	10	0	0	29	0	k__Fungi
ASV218	20	0	0	13	6	23	140	13	52	96	10	0	11	17	14	k__Fungi;p__Ascomycota;c__Leotiomycetes;o__Helotiales;f__Helotiales_fam_Incertae_sedis;g__Xylogone;s__
ASV219	166	31	0	286	0	0	0	0	8	0	0	0	0	0	0	k__Fungi;p__Ascomycota;c__Pezizomycetes;o__Pezizales;f__Ascobolaceae;g__;s__
ASV220	8	14	9	22	0	15	72	46	90	19	12	29	15	16	21	k__Fungi;p__Ascomycota;c__Eurotiomycetes;o__Eurotiales;f__Aspergillaceae;g__Aspergillus;s__Aspergillus_penicillioides
ASV221	0	15	0	0	0	27	21	18	26	0	16	62	54	63	51	k__Fungi;p__Ascomycota;c__Sordariomycetes;o__Sordariales;f__Sordariales_fam_Incertae_sedis;g__Conlarium;s__
ASV222	5	0	36	87	0	9	26	147	39	15	12	0	20	0	8	k__Fungi;p__Kickxellomycota;c__Kickxellomycetes;o__Kickxellales;f__Kickxellaceae;g__Ramicandelaber;s__
ASV223	0	0	0	0	0	0	13	0	0	0	45	30	0	0	0	k__Fungi;p__Mortierellomycota;c__Mortierellomycetes;o__Mortierellales;f__Mortierellaceae;g__Mortierella
ASV224	0	7	0	10	0	12	174	44	99	35	16	7	0	0	0	k__Fungi;p__Ascomycota;c__Sordariomycetes
ASV225	0	12	53	6	0	0	9	0	0	0	7	4	0	0	0	k__Fungi;p__Ascomycota;c__Sordariomycetes;o__Hypocreales;f__Stachybotryaceae
ASV226	0	0	0	0	0	0	16	0	0	0	32	33	0	0	0	k__Fungi;p__Mortierellomycota;c__Mortierellomycetes;o__Mortierellales
ASV227	0	0	0	0	0	4	0	14	11	4	0	45	4	0	0	k__Fungi;p__;c__;o__;f__;g__;s__
ASV228	0	0	0	0	0	0	0	0	0	0	460	0	0	0	0	k__Fungi
ASV229	16	0	341	0	16	0	0	0	0	0	0	0	0	0	0	k__Fungi;p__Ascomycota;c__Eurotiomycetes;o__Eurotiales;f__Trichocomaceae;g__Talaromyces;s__Talaromyces_aculeatus
ASV230	2	0	374	85	0	0	0	0	0	0	0	0	0	0	0	k__Fungi;p__;c__;o__;f__;g__;s__
ASV231	0	53	0	0	0	0	0	0	0	0	0	0	0	0	0	k__Fungi;p__Ascomycota;c__Pezizomycetes;o__Pezizales;f__Ascobolaceae;g__Ascobolus;s__
ASV232	0	215	36	39	0	0	0	33	5	24	0	0	0	1	10	k__Fungi;p__;c__;o__;f__;g__;s__
ASV233	0	0	138	0	0	0	0	0	0	0	0	0	0	0	0	k__Fungi;p__Basidiomycota;c__Agaricomycetes;o__;f__;g__;s__
ASV234	0	0	133	0	0	0	0	0	0	0	0	1	0	0	0	k__Fungi;p__Basidiomycota;c__Agaricomycetes;o__;f__;g__;s__
ASV235	0	0	0	7	0	45	0	0	6	0	0	5	142	0	0	k__Fungi;p__Ascomycota;c__Dothideomycetes;o__Pleosporales;f__Didymellaceae;g__Epicoccum;s__Epicoccum_nigrum
ASV236	0	182	0	109	0	0	0	0	0	52	0	3	21	0	25	k__Fungi
ASV237	0	0	0	480	0	0	0	0	0	0	0	0	0	0	6	k__Fungi;p__Basidiomycota;c__Agaricomycetes;o__Agaricales;f__Bolbitiaceae;g__Conocybe;s__Conocybe_apala
ASV238	15	190	58	0	10	0	0	0	0	0	0	0	0	0	0	k__Fungi
ASV239	0	0	19	104	0	0	19	130	43	0	0	0	9	0	0	k__Fungi;p__Kickxellomycota;c__Kickxellomycetes;o__Kickxellales;f__Kickxellaceae;g__Ramicandelaber;s__
ASV240	0	0	0	0	333	0	19	0	0	0	0	0	0	0	0	k__Fungi;p__Ascomycota;c__Leotiomycetes;o__Helotiales;f__Dermateaceae;g__Mollisia;s__
ASV241	0	302	0	0	0	0	0	0	0	0	37	0	0	0	0	k__Fungi;p__Ascomycota;c__Sordariomycetes;o__Sordariales
ASV242	0	0	115	280	0	0	0	32	0	0	0	0	14	0	0	k__Fungi;p__Ascomycota;c__Sordariomycetes;o__Magnaporthales;f__Magnaporthaceae;g__Pseudophialophora;s__Pseudophialophora_eragrostis
ASV243	0	23	4	9	6	0	5	51	0	34	0	0	29	0	34	k__Fungi;p__;c__;o__;f__;g__;s__
ASV244	0	0	0	0	0	0	0	0	0	0	376	0	0	0	0	k__Fungi;p__Ascomycota
ASV245	16	26	140	8	0	0	0	25	10	0	14	16	5	15	8	k__Fungi;p__Ascomycota;c__Eurotiomycetes;o__Eurotiales;f__Aspergillaceae;g__Penicillium;s__Penicillium_madriti
ASV246	0	0	0	0	0	0	22	0	0	0	0	17	0	0	0	k__Fungi
ASV247	50	6	90	259	2	0	0	0	0	8	0	0	0	0	0	k__Fungi;p__Basidiomycota;c__Tremellomycetes;o__Filobasidiales;f__Piskurozymaceae;g__Solicoccozyma;s__Solicoccozyma_terrea
ASV248	67	0	0	0	0	0	0	0	43	6	0	0	0	0	0	k__Fungi;p__Basidiomycota;c__Agaricomycetes;o__Cantharellales;f__Ceratobasidiaceae;g__Ceratobasidium;s__
ASV249	0	0	0	0	0	0	0	0	0	0	133	127	0	48	35	k__Fungi
ASV250	0	12	0	10	0	0	7	50	51	10	28	17	7	8	0	k__Fungi;p__Ascomycota;c__Sordariomycetes;o__Hypocreales;f__Hypocreales_fam_Incertae_sedis;g__Myxocephala;s__Myxocephala_albida
ASV251	0	0	0	0	0	0	0	0	0	0	0	0	13	365	28	k__Fungi;p__Ascomycota;c__Dothideomycetes;o__Pleosporales;f__Lophiostomataceae;g__Lophiostoma;s__
ASV252	0	0	0	0	0	0	0	0	0	0	135	82	0	25	124	k__Fungi;p__Basidiomycota;c__Agaricomycetes;o__Phallales;f__Phallaceae;g__Phallus;s__Phallus_rugulosus
ASV253	0	0	0	0	0	0	0	0	0	0	0	0	0	215	198	k__Fungi
ASV254	0	0	0	0	0	0	3	2	0	0	32	13	21	69	211	k__Fungi;p__Mortierellomycota;c__Mortierellomycetes;o__Mortierellales;f__Mortierellaceae;g__Mortierella;s__Mortierella_polygonia
ASV255	0	0	7	0	0	24	88	92	56	52	0	0	0	12	0	k__Fungi;p__;c__;o__;f__;g__;s__
ASV256	0	0	0	6	0	0	0	33	0	40	0	18	65	14	20	k__Fungi;p__Ascomycota;c__Sordariomycetes;o__Hypocreales;f__Nectriaceae;g__Fusarium;s__Fusarium_solani
ASV257	0	0	0	0	0	0	0	0	0	0	269	20	18	32	16	k__Fungi;p__Rozellomycota;c__;o__;f__;g__;s__
ASV258	0	4	0	0	0	7	16	14	31	6	9	60	8	38	17	k__Fungi;p__;c__;o__;f__;g__;s__
ASV259	195	0	0	0	108	0	0	0	0	0	0	0	0	0	0	k__Fungi;p__Ascomycota;c__Sordariomycetes;o__Hypocreales;f__Nectriaceae;g__Ilyonectria;s__Ilyonectria_robusta
ASV260	0	0	0	0	0	0	0	0	0	0	12	14	0	0	0	k__Fungi;p__Ascomycota;c__Sordariomycetes;o__Hypocreales;f__Nectriaceae;g__Fusarium;s__Fusarium_solani
ASV261	12	0	0	0	239	0	0	24	30	5	0	0	0	0	0	k__Fungi;p__Ascomycota;c__Leotiomycetes;o__Helotiales;f__Helotiales_fam_Incertae_sedis;g__Spirosphaera;s__Spirosphaera_carici-graminis
ASV262	0	0	0	0	0	0	0	0	0	0	0	267	0	0	0	k__Fungi;p__Basidiomycota;c__Agaricomycetes;o__Agaricales;f__Psathyrellaceae;g__Coprinopsis;s__Coprinopsis_pachyderma
ASV263	28	0	0	10	7	8	5	0	19	0	6	23	24	20	55	k__Fungi;p__Ascomycota;c__Leotiomycetes;o__Helotiales;f__Helotiaceae;g__Tetracladium;s__Tetracladium_furcatum
ASV264	0	0	0	345	0	0	0	50	0	0	0	0	0	0	0	k__Fungi;p__Ascomycota;c__Sordariomycetes;o__Sordariales;f__Chaetomiaceae;g__Botryotrichum;s__Botryotrichum_atrogriseum
ASV265	0	0	0	0	0	0	0	0	38	0	0	182	55	0	0	k__Fungi;p__Basidiomycota;c__Tremellomycetes;o__Cystofilobasidiales;f__Mrakiaceae;g__Tausonia;s__Tausonia_pullulans
ASV266	4	23	0	30	0	26	0	58	22	39	0	0	94	0	0	k__Fungi;p__;c__;o__;f__;g__;s__
ASV267	0	0	109	88	0	214	0	0	0	0	0	0	0	0	0	k__Fungi;p__Ascomycota;c__Dothideomycetes;o__Pleosporales;f__Cucurbitariaceae;g__Pyrenochaetopsis;s__Pyrenochaetopsis_leptospora
ASV268	0	0	0	0	0	7	216	24	0	0	0	0	0	0	0	k__Fungi;p__Ascomycota;c__Leotiomycetes;o__Helotiales;f__;g__;s__
ASV269	0	0	0	0	0	221	0	0	3	170	0	0	0	0	0	k__Fungi;p__;c__;o__;f__;g__;s__
ASV270	0	80	203	0	0	0	0	0	21	9	0	0	0	0	0	k__Fungi;p__Basidiomycota;c__Agaricomycetes;o__Cantharellales;f__Ceratobasidiaceae;g__Thanatephorus;s__Thanatephorus_cucumeris
ASV271	0	0	0	0	0	0	22	0	0	0	0	38	215	19	16	k__Fungi;p__;c__;o__;f__;g__;s__
ASV272	0	0	0	0	0	0	11	8	8	0	28	17	9	0	0	k__Fungi;p__Ascomycota
ASV273	0	0	12	35	0	4	19	8	0	13	28	4	10	16	8	k__Fungi;p__Ascomycota;c__Sordariomycetes;o__Hypocreales;f__Hypocreales_fam_Incertae_sedis;g__Sesquicillium;s__Sesquicillium_microsporum
ASV274	0	0	13	12	7	6	82	27	35	95	0	0	0	0	0	k__Fungi;p__Ascomycota;c__Sordariomycetes;o__Hypocreales;f__Nectriaceae;g__Paracremonium;s__Paracremonium_inflatum
ASV275	0	13	18	7	0	6	18	37	21	9	11	19	9	11	0	k__Fungi;p__Ascomycota;c__Eurotiomycetes;o__Eurotiales;f__Aspergillaceae;g__Aspergillus;s__Aspergillus_steynii
ASV276	0	0	154	0	0	0	0	0	0	0	0	0	0	0	0	k__Fungi;p__Ascomycota
ASV277	0	0	0	0	0	0	0	0	0	0	0	0	0	0	370	k__Fungi
ASV278	74	0	0	23	0	26	49	0	0	0	0	60	0	0	0	k__Fungi;p__;c__;o__;f__;g__;s__
ASV279	3	206	63	8	0	0	0	0	4	2	0	0	0	0	0	k__Fungi
ASV280	0	0	0	10	11	0	0	9	28	0	25	43	34	21	48	k__Fungi;p__Ascomycota;c__Sordariomycetes;o__Sordariales;f__Chaetomiaceae;g__Humicola;s__Humicola_olivacea
ASV281	0	0	0	0	0	0	0	0	0	0	0	0	168	28	71	k__Fungi;p__;c__;o__;f__;g__;s__
ASV282	0	0	0	3	0	15	0	0	0	0	0	0	301	0	0	k__Fungi;p__Mortierellomycota;c__Mortierellomycetes;o__Mortierellales;f__Mortierellaceae;g__Mortierella
ASV283	0	0	144	0	0	0	118	0	0	52	0	0	0	0	0	k__Fungi;p__Basidiomycota;c__Agaricomycetes;o__Agaricales;f__Psathyrellaceae;g__Psathyrella;s__Psathyrella_candolleana
ASV284	11	54	133	0	67	0	0	0	0	0	0	0	4	18	0	k__Fungi;p__;c__;o__;f__;g__;s__
ASV285	0	49	60	15	17	0	0	0	16	0	40	0	36	0	29	k__Fungi;p__Ascomycota;c__Sordariomycetes;o__Sordariales;f__Chaetomiaceae;g__Chaetomium;s__Chaetomium_malaysiense
ASV286	0	10	0	0	0	18	0	148	89	0	0	0	0	0	0	k__Fungi;p__Basidiomycota;c__Agaricomycetes;o__Agaricales;f__Psathyrellaceae;g__Psathyrella;s__Psathyrella_candolleana
ASV287	0	0	0	30	0	0	0	0	0	0	0	0	35	0	0	k__Fungi;p__Basidiomycota;c__Tremellomycetes;o__Cystofilobasidiales;f__Mrakiaceae;g__Tausonia;s__Tausonia_pullulans
ASV288	0	0	0	0	0	0	0	0	0	0	0	0	0	0	345	k__Fungi;p__Basidiomycota;c__Agaricomycetes;o__Agaricales;f__Psathyrellaceae;g__Psathyrella;s__Psathyrella_candolleana
ASV289	0	153	112	0	0	0	0	0	0	0	0	0	0	0	0	k__Fungi;p__;c__;o__;f__;g__;s__
ASV290	1	0	0	0	0	0	0	0	6	0	16	2	28	244	19	k__Fungi;p__Ascomycota;c__Eurotiomycetes;o__Eurotiales;f__Aspergillaceae;g__Aspergillus;s__Aspergillus_flavus
ASV291	0	0	0	0	0	0	0	0	0	0	0	0	281	0	0	k__Fungi
ASV293	0	2	0	0	0	20	0	132	5	97	0	2	0	8	4	k__Fungi
ASV294	0	0	0	0	0	0	1	0	0	0	4	1	7	6	1	k__Fungi;p__Ascomycota;c__Sordariomycetes;o__Xylariales;f__Xylariaceae;g__;s__
ASV296	0	0	0	0	0	4	0	1	0	0	4	5	0	0	0	k__Fungi
ASV297	0	0	0	0	0	0	0	0	0	0	0	0	0	0	311	k__Fungi
ASV298	0	0	0	0	0	0	0	8	0	0	0	16	6	47	53	k__Fungi;p__Ascomycota;c__Sordariomycetes;o__Hypocreales;f__Nectriaceae
ASV299	0	0	0	10	0	13	0	36	45	20	0	0	115	0	0	k__Fungi;p__Basidiomycota;c__Agaricomycetes;o__Phallales;f__Phallaceae;g__Phallus;s__Phallus_rugulosus
ASV300	0	0	0	4	0	0	0	0	218	2	0	0	0	0	0	k__Fungi;p__;c__;o__;f__;g__;s__
ASV302	0	2	0	4	0	0	18	0	0	0	22	0	46	0	28	k__Fungi;p__Ascomycota;c__Sordariomycetes;o__Glomerellales;f__Glomerellaceae;g__Colletotrichum;s__Colletotrichum_truncatum
ASV303	0	5	0	12	0	0	0	0	207	0	0	0	0	0	0	k__Fungi;p__;c__;o__;f__;g__;s__
ASV304	0	0	0	0	0	0	7	0	0	0	22	103	0	0	28	k__Fungi;p__Mortierellomycota;c__Mortierellomycetes;o__Mortierellales;f__Mortierellaceae;g__Mortierella
ASV305	0	0	0	0	0	0	0	0	0	0	0	4	0	0	0	k__Fungi;p__Chytridiomycota;c__Chytridiomycetes;o__Chytridiales;f__Chytridiaceae;g__;s__
ASV306	8	0	2	0	0	0	0	0	0	0	0	3	144	18	19	k__Fungi;p__Mortierellomycota;c__Mortierellomycetes;o__Mortierellales;f__Mortierellaceae;g__Mortierella;s__Mortierella_cystojenkinii
ASV307	60	34	6	0	81	0	0	0	0	0	0	0	0	0	0	k__Fungi;p__Ascomycota;c__Leotiomycetes;o__Helotiales;f__Dermateaceae;g__Mollisia;s__
ASV308	0	48	23	93	8	38	0	28	0	12	0	0	0	0	20	k__Fungi;p__Ascomycota
ASV309	3	28	0	13	0	24	0	119	0	34	0	0	0	0	0	k__Fungi;p__;c__;o__;f__;g__;s__
ASV310	0	0	0	302	0	0	0	0	2	0	0	0	0	0	0	k__Fungi;p__;c__;o__;f__;g__;s__
ASV311	0	178	36	0	0	0	0	0	0	0	0	0	0	0	0	k__Fungi;p__;c__;o__;f__;g__;s__
ASV312	0	0	0	0	0	0	12	88	107	0	0	0	0	0	0	k__Fungi;p__Basidiomycota;c__Agaricomycetes;o__Agaricales;f__Psathyrellaceae;g__Psathyrella;s__Psathyrella_candolleana
ASV313	0	0	0	3	0	0	2	0	0	0	12	121	39	8	29	k__Fungi;p__;c__;o__;f__;g__;s__
ASV314	0	119	77	31	0	0	0	0	0	0	0	0	13	0	0	k__Fungi;p__Basidiomycota;c__Agaricomycetes;o__Cantharellales;f__Ceratobasidiaceae;g__Thanatephorus;s__Thanatephorus_cucumeris
ASV315	0	0	0	0	0	0	0	0	0	0	0	0	0	106	174	k__Fungi
ASV316	22	14	3	3	120	0	0	8	10	0	0	30	0	0	0	k__Fungi
ASV317	0	0	9	0	0	0	14	8	0	0	17	14	0	0	0	k__Fungi;p__Ascomycota;c__Sordariomycetes;o__Hypocreales;f__Hypocreales_fam_Incertae_sedis;g__Acremonium;s__Acremonium_tubakii
ASV318	0	0	0	0	0	0	16	0	0	0	0	0	0	0	0	k__Fungi;p__Basidiomycota;c__Agaricomycetes;o__Cantharellales;f__Ceratobasidiaceae;g__;s__
ASV319	148	12	26	11	0	0	0	0	0	0	0	0	9	0	0	k__Fungi;p__Ascomycota;c__Sordariomycetes;o__Hypocreales;f__Ophiocordycipitaceae;g__Tolypocladium;s__Tolypocladium_album
ASV320	0	0	0	0	1	0	10	11	7	0	45	12	27	42	20	k__Fungi
ASV321	0	0	0	0	0	0	16	0	0	0	24	38	0	0	0	k__Fungi;p__Ascomycota;c__Sordariomycetes;o__Hypocreales
ASV322	5	11	0	247	0	0	0	0	0	0	8	0	0	0	0	k__Fungi;p__Ascomycota;c__Sordariomycetes;o__Microascales;f__Microascaceae;g__Microascus;s__Microascus_brevicaulis
ASV323	0	0	5	0	0	14	24	136	14	9	0	0	0	0	0	k__Fungi
ASV324	0	0	0	0	0	0	0	0	0	0	65	66	0	0	0	k__Fungi;p__Ascomycota;c__Sordariomycetes;o__Hypocreales;f__Nectriaceae
ASV325	5	0	47	7	12	0	9	28	13	0	4	6	0	0	0	k__Fungi;p__Ascomycota;c__Eurotiomycetes;o__Eurotiales;f__Aspergillaceae;g__Aspergillus
ASV326	0	0	0	0	0	20	0	57	0	41	2	23	0	0	37	k__Fungi;p__Rozellomycota;c__;o__;f__;g__;s__
ASV327	0	0	0	0	0	0	0	101	0	35	0	0	0	59	0	k__Fungi;p__Ascomycota;c__Sordariomycetes;o__Sordariales
ASV328	0	0	0	0	0	0	0	0	0	0	22	50	31	28	29	k__Fungi;p__Mortierellomycota;c__Mortierellomycetes;o__Mortierellales;f__Mortierellaceae;g__Mortierella;s__Mortierella_biramosa
ASV329	5	5	0	2	74	0	0	26	12	23	3	4	5	5	23	k__Fungi;p__Ascomycota;c__Leotiomycetes;o__Helotiales;f__Myxotrichaceae;g__Oidiodendron;s__Oidiodendron_truncatum
ASV330	5	12	0	6	7	5	6	13	25	7	6	31	21	4	16	k__Fungi;p__;c__;o__;f__;g__;s__
ASV331	0	0	0	0	0	121	0	0	0	128	0	0	0	0	0	k__Fungi;p__;c__;o__;f__;g__;s__
ASV332	0	18	0	0	1	0	0	0	2	0	0	6	0	0	7	k__Fungi;p__Ascomycota
ASV333	0	155	41	0	0	0	0	0	0	0	0	0	0	0	0	k__Fungi
ASV334	0	0	0	0	0	0	0	0	0	0	12	40	25	96	43	k__Fungi;p__Basidiomycota;c__Agaricomycetes;o__Cantharellales;f__Ceratobasidiaceae;g__Thanatephorus;s__Thanatephorus_cucumeris
ASV335	4	3	0	13	14	0	0	3	128	6	0	0	0	0	0	k__Fungi;p__Ascomycota;c__Leotiomycetes;o__Phacidiales;f__Phacidiaceae;g__Gremmenia;s__Gremmenia_infestans
ASV337	0	0	30	0	0	133	6	0	0	0	5	0	0	61	18	k__Fungi;p__Mortierellomycota;c__Mortierellomycetes;o__Mortierellales;f__Mortierellaceae;g__Mortierella
ASV338	179	0	0	0	0	0	0	0	0	0	0	0	0	0	0	k__Fungi;p__Ascomycota;c__Sordariomycetes;o__Hypocreales;f__Nectriaceae;g__Fusicolla;s__Fusicolla_aquaeductuum
ASV339	0	0	0	0	0	0	0	0	0	0	185	13	14	0	0	k__Fungi;p__;c__;o__;f__;g__;s__
ASV340	0	0	0	3	0	21	2	0	0	0	10	50	32	35	57	k__Fungi;p__Ascomycota;c__Orbiliomycetes;o__Orbiliales;f__Orbiliaceae;g__Arthrobotrys;s__Arthrobotrys_thaumasia
ASV341	0	4	0	8	0	0	0	0	167	0	0	0	0	0	0	k__Fungi;p__Ascomycota;c__;o__;f__;g__;s__
ASV342	0	4	0	0	0	0	0	0	0	0	19	0	8	12	12	k__Fungi;p__Ascomycota;c__Dothideomycetes;o__Pleosporales;f__Sporormiaceae;g__Westerdykella
ASV343	0	0	0	0	0	0	3	0	1	0	5	2	102	12	11	k__Fungi;p__Ascomycota;c__Dothideomycetes;o__Pleosporales;f__Periconiaceae;g__Periconia
ASV344	11	58	44	0	4	0	0	0	0	0	0	20	0	0	0	k__Fungi
ASV345	0	0	0	70	0	0	28	0	0	0	0	0	64	0	15	k__Fungi;p__Ascomycota;c__Sordariomycetes;o__Microascales;f__Microascaceae;g__Mycochlamys;s__Mycochlamys_macrospora
ASV346	0	0	0	0	0	0	0	0	0	0	0	0	0	113	122	k__Fungi
ASV347	0	0	0	0	0	0	0	0	18	0	29	34	45	0	0	k__Fungi;p__Ascomycota;c__Sordariomycetes;o__Hypocreales;f__Bionectriaceae;g__Bionectria;s__Bionectria_rossmaniae
ASV348	7	0	0	0	69	0	12	17	0	0	0	18	0	0	41	k__Fungi;p__Ascomycota;c__Leotiomycetes;o__Helotiales;f__Helotiales_fam_Incertae_sedis
ASV349	0	0	0	0	0	0	38	0	11	18	8	20	20	10	55	k__Fungi;p__Ascomycota;c__Sordariomycetes;o__Hypocreales;f__Nectriaceae;g__Fusarium;s__Fusarium_neocosmosporiellum
ASV350	0	0	0	248	0	0	0	0	0	0	0	0	0	0	0	k__Fungi
ASV351	0	0	0	0	0	30	43	56	52	0	0	0	0	0	0	k__Fungi;p__Basidiomycota;c__Agaricomycetes;o__Phallales;f__Phallaceae;g__Phallus;s__Phallus_rugulosus
ASV352	0	89	0	9	0	0	0	14	50	0	0	0	9	0	0	k__Fungi;p__;c__;o__;f__;g__;s__
ASV353	59	0	4	0	28	4	1	0	41	3	25	0	0	15	0	k__Fungi;p__Ascomycota;c__Archaeorhizomycetes;o__Archaeorhizomycetales;f__Archaeorhizomycetaceae;g__Archaeorhizomyces;s__
ASV354	0	2	0	0	0	0	0	17	0	190	0	0	0	0	0	k__Fungi;p__;c__;o__;f__;g__;s__
ASV355	0	156	7	0	0	0	0	0	3	0	0	0	0	0	0	k__Fungi;p__;c__;o__;f__;g__;s__
ASV356	0	0	29	0	0	0	8	0	0	0	20	11	0	0	0	k__Fungi;p__Ascomycota;c__Dothideomycetes;o__Pleosporales;f__Didymellaceae;g__Phoma;s__Phoma_omnivirens
ASV357	0	0	0	0	0	0	0	0	0	0	17	0	8	0	0	k__Fungi;p__Ascomycota;c__Eurotiomycetes;o__Eurotiales;f__Trichocomaceae;g__Talaromyces
ASV358	0	0	0	0	0	3	0	0	0	0	41	42	25	62	24	k__Fungi
ASV359	0	0	0	0	0	0	70	0	78	0	0	0	0	0	0	k__Fungi;p__Basidiomycota;c__Agaricomycetes;o__Agaricales
ASV362	0	0	0	0	0	0	5	24	7	0	24	21	3	46	30	k__Fungi;p__Mortierellomycota;c__Mortierellomycetes;o__Mortierellales;f__Mortierellaceae;g__Mortierella
ASV363	5	5	0	202	0	0	0	0	9	0	0	0	0	0	0	k__Fungi;p__Ascomycota;c__Dothideomycetes;o__Pleosporales
ASV364	0	0	0	0	0	0	33	0	12	0	7	0	19	102	13	k__Fungi;p__Ascomycota;c__Eurotiomycetes;o__Eurotiales;f__Aspergillaceae;g__Aspergillus;s__Aspergillus_protuberus
ASV365	0	0	0	0	0	0	0	38	0	0	0	0	107	36	0	k__Fungi;p__;c__;o__;f__;g__;s__
ASV367	2	69	27	27	0	5	0	13	5	0	0	0	13	5	0	k__Fungi;p__;c__;o__;f__;g__;s__
ASV368	0	0	0	0	0	0	4	0	0	0	128	9	0	0	0	k__Fungi;p__Basidiomycota;c__Agaricomycetes;o__Agaricales;f__Tricholomataceae;g__Gerronema;s__Gerronema_nemorale
ASV369	0	0	0	0	0	0	14	10	50	43	12	8	0	7	19	k__Fungi;p__Ascomycota;c__Eurotiomycetes;o__Eurotiales;f__Aspergillaceae;g__Aspergillus;s__Aspergillus_chlamydosporus
ASV370	0	0	0	0	0	0	0	0	0	0	182	0	0	0	0	k__Fungi
ASV371	0	0	0	0	0	0	0	0	0	0	3	0	0	0	0	k__Fungi;p__;c__;o__;f__;g__;s__
ASV372	0	0	0	0	0	0	0	0	0	0	12	29	8	10	0	k__Fungi
ASV373	0	0	0	0	0	0	0	0	0	0	17	0	62	108	0	k__Fungi
ASV374	0	0	0	5	0	24	0	0	36	0	0	0	37	31	11	k__Fungi;p__Ascomycota;c__Dothideomycetes;o__Pleosporales;f__Didymosphaeriaceae;g__Pseudopithomyces;s__Pseudopithomyces_chartarum
ASV375	11	1	0	0	81	0	4	10	9	0	3	2	0	0	0	k__Fungi;p__Basidiomycota;c__Tremellomycetes;o__Filobasidiales;f__Piskurozymaceae;g__Solicoccozyma;s__Solicoccozyma_terricola
ASV376	0	0	0	0	0	0	0	0	0	0	0	52	0	94	29	k__Fungi;p__Ascomycota;c__Sordariomycetes;o__Glomerellales;f__Glomerellaceae;g__Colletotrichum;s__Colletotrichum_truncatum
ASV377	0	0	0	0	0	116	0	0	0	87	0	0	0	0	0	k__Fungi;p__;c__;o__;f__;g__;s__
ASV378	0	0	0	0	0	0	0	0	0	0	0	0	0	198	0	k__Fungi;p__Ascomycota;c__Eurotiomycetes;o__Eurotiales;f__Aspergillaceae;g__Penicillium;s__Penicillium_polonicum
ASV379	0	0	0	0	0	0	7	0	0	0	5	6	0	0	18	k__Fungi
ASV380	0	0	0	0	0	0	0	0	0	0	24	0	0	0	0	k__Fungi;p__Ascomycota;c__Sordariomycetes;o__Sordariales;f__Chaetomiaceae;g__;s__
ASV381	0	0	0	13	0	0	0	0	0	0	0	0	158	0	0	k__Fungi;p__Mortierellomycota;c__Mortierellomycetes;o__Mortierellales;f__Mortierellaceae;g__Mortierella;s__Mortierella_alpina
ASV382	0	0	0	0	19	0	0	22	0	32	16	15	0	0	0	k__Fungi;p__Ascomycota;c__Sordariomycetes;o__Sordariales;f__Chaetomiaceae;g__Pseudothielavia;s__Pseudothielavia_subhyaloderma
ASV383	0	0	0	0	0	0	0	0	3	0	0	0	67	77	24	k__Fungi;p__;c__;o__;f__;g__;s__
ASV384	0	0	0	0	0	9	0	0	98	0	0	0	0	0	48	k__Fungi;p__;c__;o__;f__;g__;s__
ASV385	0	0	0	0	0	0	65	0	0	96	0	0	0	0	0	k__Fungi;p__Ascomycota;c__Sordariomycetes;o__Hypocreales;f__;g__;s__
ASV386	0	0	0	0	0	0	0	0	0	0	0	0	90	0	88	k__Fungi;p__Mortierellomycota;c__Mortierellomycetes;o__Mortierellales;f__Mortierellaceae;g__Mortierella
ASV387	0	90	0	0	0	3	0	19	10	18	0	0	0	3	0	k__Fungi;p__;c__;o__;f__;g__;s__
ASV388	0	0	0	0	0	0	48	57	0	28	0	0	0	0	0	k__Fungi;p__;c__;o__;f__;g__;s__
ASV389	0	0	37	0	0	15	0	0	44	0	24	0	0	0	0	k__Fungi;p__Ascomycota;c__Leotiomycetes;o__Helotiales;f__Helotiaceae;g__Scytalidium;s__
ASV390	0	20	20	0	0	0	3	0	0	3	15	4	9	7	7	k__Fungi;p__Basidiomycota;c__Microbotryomycetes;o__Sporidiobolales;f__Sporidiobolaceae
ASV391	0	0	0	0	0	0	0	0	0	0	33	13	9	24	89	k__Fungi;p__Ascomycota;c__Sordariomycetes
ASV392	0	0	0	0	0	0	0	0	0	0	0	0	0	0	187	k__Fungi;p__Ascomycota;c__Sordariomycetes;o__Sordariales;f__Chaetomiaceae;g__Humicola;s__Humicola_olivacea
ASV393	0	8	0	44	0	0	0	0	0	11	0	0	6	0	110	k__Fungi;p__;c__;o__;f__;g__;s__
ASV394	0	0	0	0	0	0	4	5	5	4	10	9	21	65	16	k__Fungi;p__Ascomycota;c__Sordariomycetes;o__Glomerellales;f__Glomerellaceae;g__Colletotrichum;s__Colletotrichum_gloeosporioides
ASV395	0	0	0	0	0	0	9	4	11	0	43	2	0	0	0	k__Fungi;p__Ascomycota;c__Pezizomycetes;o__Pezizales;f__Pyronemataceae
ASV396	136	0	0	0	0	0	0	0	0	0	0	0	0	0	0	k__Fungi;p__Ascomycota;c__Sordariomycetes;o__Hypocreales;f__Clavicipitaceae;g__Metarhizium;s__Metarhizium_anisopliae
ASV397	0	0	0	6	0	10	35	8	31	0	0	7	7	0	7	k__Fungi;p__Ascomycota;c__Dothideomycetes;o__Capnodiales;f__Cladosporiaceae;g__Cladosporium;s__Cladosporium_sphaerospermum
ASV398	0	0	0	0	0	0	23	20	40	0	0	21	0	9	0	k__Fungi;p__Ascomycota;c__Eurotiomycetes;o__Eurotiales;f__Aspergillaceae;g__Aspergillus;s__Aspergillus_penicillioides
ASV399	0	0	0	0	0	0	42	28	17	61	0	0	0	0	0	k__Fungi;p__Ascomycota;c__Eurotiomycetes;o__Eurotiales;f__Trichocomaceae;g__Talaromyces;s__Talaromyces_wortmannii
ASV400	0	3	6	0	0	8	0	0	0	0	11	14	35	17	65	k__Fungi;p__Ascomycota;c__Sordariomycetes
ASV401	0	0	0	0	0	0	0	0	0	0	0	31	14	78	39	k__Fungi;p__Basidiomycota;c__Agaricomycetes;o__Cantharellales;f__Ceratobasidiaceae;g__Thanatephorus;s__Thanatephorus_cucumeris
ASV402	1	6	0	3	0	0	0	4	5	0	19	18	14	5	17	k__Fungi;p__Ascomycota;c__Eurotiomycetes;o__Eurotiales;f__Trichocomaceae;g__Sagenomella;s__Sagenomella_oligospora
ASV403	0	0	0	0	0	0	0	0	0	0	4	2	0	0	0	k__Fungi;p__Basidiomycota;c__Agaricomycetes;o__Tremellodendropsidales;f__;g__;s__
ASV404	1	0	0	0	0	0	0	0	0	0	3	117	0	0	0	k__Fungi
ASV405	0	0	0	0	35	0	0	0	0	0	0	0	103	6	5	k__Fungi;p__;c__;o__;f__;g__;s__
ASV406	0	8	12	0	3	3	14	3	0	9	2	0	4	5	0	k__Fungi;p__Basidiomycota;c__Agaricomycetes;o__Agaricales;f__Lyophyllaceae;g__Fibulochlamys;s__Fibulochlamys_chilensis
ASV407	0	0	159	0	0	13	0	0	0	0	0	0	0	0	0	k__Fungi;p__;c__;o__;f__;g__;s__
ASV408	0	0	0	10	0	0	0	30	8	0	0	11	0	0	0	k__Fungi;p__Ascomycota;c__Sordariomycetes;o__Microascales;f__Microascaceae;g__Scedosporium;s__Scedosporium_dehoogii
ASV409	0	0	0	188	0	0	0	0	0	0	0	0	0	0	0	k__Fungi;p__Basidiomycota;c__Tremellomycetes;o__Cystofilobasidiales;f__Cystofilobasidiaceae;g__Cystofilobasidium;s__Cystofilobasidium_macerans
ASV410	21	28	16	6	5	4	0	0	6	3	0	0	26	4	0	k__Fungi;p__Ascomycota;c__Sordariomycetes;o__Chaetosphaeriales;f__Chaetosphaeriaceae;g__Dictyochaeta;s__Dictyochaeta_siamensis
ASV411	0	112	0	5	0	0	0	0	0	0	0	0	4	0	3	k__Fungi;p__;c__;o__;f__;g__;s__
ASV412	0	3	0	0	0	7	0	16	1	10	94	0	7	0	0	k__Fungi
ASV413	0	0	167	0	0	0	0	0	0	0	0	0	0	0	0	k__Fungi;p__;c__;o__;f__;g__;s__
ASV414	0	0	0	0	138	0	0	0	0	0	0	0	0	0	0	k__Fungi;p__Basidiomycota;c__Agaricomycetes;o__;f__;g__;s__
ASV415	19	0	101	0	13	0	0	19	0	0	0	0	0	0	0	k__Fungi;p__;c__;o__;f__;g__;s__
ASV417	0	0	0	0	0	0	0	0	0	0	8	18	4	3	12	k__Fungi
ASV418	0	0	0	182	0	0	0	0	0	0	0	0	0	0	0	k__Fungi;p__Ascomycota;c__Sordariomycetes;o__Sordariales;f__Lasiosphaeriaceae;g__Schizothecium;s__Schizothecium_miniglutinans
ASV419	0	0	0	0	0	0	0	0	0	0	0	0	46	40	0	k__Fungi
ASV420	0	0	0	0	0	0	0	0	5	0	0	0	0	0	0	k__Fungi;p__;c__;o__;f__;g__;s__
ASV421	0	1	0	0	0	0	2	0	0	0	0	0	0	0	0	k__Fungi;p__;c__;o__;f__;g__;s__
ASV422	0	0	3	0	0	0	27	0	0	0	0	0	10	10	18	k__Fungi;p__Ascomycota;c__Sordariomycetes
ASV423	0	0	0	0	0	0	0	0	0	0	0	0	3	0	0	k__Fungi
ASV424	0	0	0	0	0	0	90	18	0	0	0	15	0	0	0	k__Fungi;p__Ascomycota;c__Sordariomycetes;o__Sordariales;f__Chaetomiaceae;g__Chaetomium;s__
ASV425	0	0	0	0	0	0	0	0	0	0	29	0	0	22	11	k__Fungi
ASV426	0	0	0	177	0	0	0	0	0	0	0	0	0	0	0	k__Fungi;p__Ascomycota;c__Sordariomycetes;o__Sordariales;f__Lasiosphaeriaceae
ASV427	5	60	25	0	5	0	0	38	0	0	0	0	0	0	0	k__Fungi;p__;c__;o__;f__;g__;s__
ASV430	0	0	0	0	0	0	0	0	0	0	0	3	0	0	0	k__Fungi;p__Ascomycota
ASV431	0	0	0	0	7	0	0	0	2	0	0	0	5	134	9	k__Fungi;p__Ascomycota;c__Saccharomycetes;o__Saccharomycetales;f__Saccharomycetales_fam_Incertae_sedis;g__Candida;s__Candida_albicans
ASV432	0	0	0	0	0	0	12	0	5	45	0	50	0	0	0	k__Fungi;p__Basidiomycota;c__Agaricomycetes;o__Agaricales;f__;g__;s__
ASV433	0	0	5	0	0	0	0	0	0	0	0	0	5	0	0	k__Fungi
ASV434	0	0	0	0	0	0	0	0	0	0	0	0	2	101	5	k__Fungi
ASV435	0	0	0	0	0	10	0	7	6	0	0	72	0	0	0	k__Fungi
ASV436	0	0	0	0	0	0	0	0	0	0	5	0	13	0	20	k__Fungi
ASV437	0	0	0	0	0	13	0	8	9	0	0	33	3	14	8	k__Fungi;p__;c__;o__;f__;g__;s__
ASV438	0	0	29	0	0	12	0	0	6	0	13	4	11	23	35	k__Fungi;p__;c__;o__;f__;g__;s__
ASV439	0	37	82	0	17	0	0	0	0	0	0	0	0	0	0	k__Fungi;p__Ascomycota;c__Eurotiomycetes;o__Eurotiales;f__Aspergillaceae;g__Penicillium;s__Penicillium_simplicissimum
ASV440	0	0	0	0	0	0	0	0	0	0	0	9	0	0	0	k__Fungi;p__Ascomycota;c__Sordariomycetes;o__Sordariales;f__Sordariales_fam_Incertae_sedis;g__Conlarium
ASV441	0	20	0	22	0	0	0	0	0	0	21	0	0	19	0	k__Fungi;p__Ascomycota;c__Sordariomycetes;o__Hypocreales;f__Nectriaceae
ASV442	0	0	0	0	0	0	0	0	0	0	19	0	0	0	130	k__Fungi;p__Basidiomycota;c__Agaricomycetes;o__Agaricales;f__Psathyrellaceae;g__Psathyrella;s__Psathyrella_candolleana
ASV443	0	0	0	0	0	0	0	0	0	0	0	0	131	0	0	k__Fungi;p__;c__;o__;f__;g__;s__
ASV444	13	0	0	0	0	0	0	0	0	0	0	10	13	36	24	k__Fungi;p__Mortierellomycota;c__Mortierellomycetes;o__Mortierellales;f__Mortierellaceae;g__Mortierella;s__
ASV445	0	0	0	22	0	0	0	29	0	17	0	0	0	0	0	k__Fungi;p__;c__;o__;f__;g__;s__
ASV446	0	0	0	0	0	0	0	0	0	0	0	0	17	49	79	k__Fungi;p__Basidiomycota;c__Agaricomycetes;o__Trechisporales;f__Hydnodontaceae;g__Trechispora;s__
ASV447	0	0	0	0	0	166	0	0	0	0	0	0	0	0	0	k__Fungi;p__Ascomycota;c__Saccharomycetes;o__Saccharomycetales
ASV448	9	0	23	11	0	4	3	0	9	4	4	3	0	0	0	k__Fungi;p__Ascomycota;c__Sordariomycetes;o__Sordariales;f__Chaetomiaceae;g__Humicola;s__Humicola_phialophoroides
ASV449	0	0	0	7	0	0	0	0	0	0	0	0	65	0	65	k__Fungi;p__Basidiomycota;c__Tremellomycetes;o__Filobasidiales;f__Piskurozymaceae;g__Solicoccozyma;s__Solicoccozyma_aeria
ASV450	0	0	0	158	0	0	0	0	0	0	0	0	0	0	0	k__Fungi;p__Ascomycota;c__Sordariomycetes;o__Sordariales;f__Lasiosphaeriaceae
ASV451	0	0	0	0	119	0	0	0	0	0	0	0	0	0	0	k__Fungi;p__Ascomycota;c__Saccharomycetes;o__Saccharomycetales;f__Saccharomycetales_fam_Incertae_sedis;g__Candida;s__Candida_haemulonis
ASV452	29	0	6	7	33	0	20	0	10	0	0	0	7	0	0	k__Fungi
ASV453	0	0	0	0	0	0	0	0	0	0	0	0	0	147	0	k__Fungi;p__Ascomycota;c__Sordariomycetes;o__Hypocreales;f__Hypocreaceae;g__Trichoderma;s__Trichoderma_lixii
ASV455	0	0	0	140	0	0	0	7	0	6	0	0	0	0	0	k__Fungi;p__Ascomycota;c__Sordariomycetes;o__Microascales;f__Microascaceae;g__Microascus;s__Microascus_brevicaulis
ASV456	0	6	0	0	0	10	0	0	56	0	0	0	9	9	14	k__Fungi;p__Ascomycota;c__Sordariomycetes;o__Sordariales;f__Sordariales_fam_Incertae_sedis;g__Conlarium;s__
ASV457	0	0	0	0	0	0	0	0	0	0	0	0	32	42	0	k__Fungi;p__;c__;o__;f__;g__;s__
ASV458	0	0	0	0	0	0	0	0	0	0	13	76	0	0	4	k__Fungi
ASV459	0	0	0	155	0	0	0	0	0	0	0	0	0	0	0	k__Fungi
ASV460	0	10	5	0	0	0	0	35	0	40	0	0	0	0	0	k__Fungi;p__Ascomycota;c__Sordariomycetes;o__Sordariales;f__Sordariales_fam_Incertae_sedis;g__Staphylotrichum;s__Staphylotrichum_boninense
ASV461	0	0	0	0	0	0	0	0	0	0	128	0	0	0	0	k__Fungi
ASV462	0	0	3	0	0	0	15	0	0	0	16	12	0	0	0	k__Fungi;p__Ascomycota;c__Sordariomycetes;o__Hypocreales;f__Nectriaceae;g__Ilyonectria;s__Ilyonectria_macrodidyma
ASV463	0	0	0	0	0	0	0	4	0	0	19	35	0	11	19	k__Fungi;p__Ascomycota;c__Dothideomycetes;o__Pleosporales;f__Phaeosphaeriaceae;g__Setophaeosphaeria
ASV464	5	6	7	0	15	0	0	2	0	0	0	5	0	0	0	k__Fungi;p__Ascomycota;c__Eurotiomycetes;o__Chaetothyriales;f__;g__;s__
ASV465	0	0	0	0	0	0	0	0	0	0	0	0	0	88	0	k__Fungi;p__Ascomycota;c__Eurotiomycetes;o__Eurotiales;f__Aspergillaceae;g__Aspergillus;s__Aspergillus_ruber
ASV466	0	0	0	0	0	22	19	0	0	0	12	0	3	0	0	k__Fungi;p__Ascomycota;c__Leotiomycetes;o__Helotiales;f__Helotiales_fam_Incertae_sedis;g__Spirosphaera;s__Spirosphaera_carici-graminis
ASV467	6	15	98	8	0	0	0	0	0	0	0	0	0	0	0	k__Fungi;p__Ascomycota;c__Dothideomycetes;o__Jahnulales;f__Aliquandostipitaceae;g__Xylomyces;s__
ASV469	0	0	0	0	0	0	0	0	0	0	0	4	0	0	0	k__Fungi;p__Basidiomycota;c__Agaricomycetes;o__Agaricales;f__Psathyrellaceae;g__Psathyrella;s__Psathyrella_panaeoloides
ASV470	0	4	3	7	24	0	0	8	9	0	0	0	13	45	8	k__Fungi;p__Chytridiomycota;c__Chytridiomycetes;o__Chytridiales;f__Chytridiaceae;g__Dendrochytridium;s__Dendrochytridium_crassum
ASV471	0	14	29	25	0	4	6	0	16	8	0	0	7	0	0	k__Fungi;p__;c__;o__;f__;g__;s__
ASV472	0	0	0	0	0	0	0	0	0	0	0	14	104	0	0	k__Fungi
ASV473	0	0	0	0	0	0	0	0	91	0	0	0	0	0	8	k__Fungi;p__Ascomycota;c__Eurotiomycetes;o__Eurotiales;f__Thermoascaceae;g__Thermoascus;s__Thermoascus_crustaceus
ASV474	0	15	15	3	0	0	0	0	0	0	0	0	0	0	95	k__Fungi
ASV475	23	0	0	105	2	0	0	0	0	0	0	0	0	0	0	k__Fungi;p__Ascomycota
ASV476	0	14	4	6	0	0	0	15	10	0	3	9	0	0	0	k__Fungi;p__Ascomycota;c__Eurotiomycetes;o__Eurotiales;f__Aspergillaceae;g__Aspergillus
ASV477	0	0	0	0	0	0	0	0	0	0	64	0	0	0	32	k__Fungi;p__Ascomycota;c__Sordariomycetes;o__Sordariales;f__Lasiosphaeriaceae;g__Schizothecium;s__Schizothecium_miniglutinans
ASV478	1	42	13	4	41	0	0	0	0	0	0	0	0	0	0	k__Fungi;p__Basidiomycota;c__Agaricomycetes;o__Auriculariales;f__Auriculariaceae;g__Auricularia;s__
ASV480	8	4	0	0	0	30	6	0	4	0	0	0	31	24	0	k__Fungi;p__Mortierellomycota;c__Mortierellomycetes;o__Mortierellales;f__Mortierellaceae;g__Mortierella;s__Mortierella_minutissima
ASV481	0	0	0	0	0	0	0	0	0	16	0	12	7	0	0	k__Fungi;p__;c__;o__;f__;g__;s__
ASV482	0	0	0	0	0	0	0	0	0	0	0	0	0	0	128	k__Fungi
ASV483	0	0	4	0	0	0	0	18	0	27	0	2	0	61	0	k__Fungi;p__Ascomycota;c__Eurotiomycetes;o__Eurotiales;f__Aspergillaceae;g__Penicillium;s__Penicillium_oxalicum
ASV484	0	0	0	0	0	0	66	10	14	7	0	0	0	0	0	k__Fungi;p__Ascomycota;c__Sordariomycetes;o__Sordariales;f__Chaetomiaceae
ASV485	0	0	0	0	0	0	29	0	0	0	0	0	0	0	0	k__Fungi
ASV486	0	0	0	0	0	0	0	0	0	0	2	0	0	0	0	k__Fungi;p__Ascomycota;c__Dothideomycetes;o__Pleosporales;f__Corynesporascaceae;g__Corynespora;s__Corynespora_citricola
ASV487	0	0	0	0	0	0	0	0	0	0	0	0	52	0	48	k__Fungi;p__;c__;o__;f__;g__;s__
ASV488	0	0	0	0	0	0	0	0	0	0	0	0	2	120	0	k__Fungi;p__;c__;o__;f__;g__;s__
ASV489	0	0	119	0	0	0	0	0	0	0	0	0	0	0	0	k__Fungi;p__;c__;o__;f__;g__;s__
ASV490	0	0	0	0	0	0	92	0	0	0	0	0	0	0	0	k__Fungi;p__;c__;o__;f__;g__;s__
ASV491	7	25	0	22	5	0	0	10	2	7	0	2	3	7	5	k__Fungi
ASV492	0	0	0	0	0	0	0	0	0	0	15	7	0	0	0	k__Fungi;p__;c__;o__;f__;g__;s__
ASV493	0	0	0	0	0	0	12	0	0	0	0	0	0	38	13	k__Fungi;p__Ascomycota;c__Sordariomycetes;o__Hypocreales;f__Nectriaceae;g__Fusarium;s__Fusarium_solani
ASV494	2	25	0	0	0	0	0	2	0	0	13	2	7	9	0	k__Fungi;p__Basidiomycota
ASV495	0	0	114	0	0	0	0	0	0	2	0	0	0	0	0	k__Fungi;p__;c__;o__;f__;g__;s__
ASV496	0	0	0	0	0	0	65	0	0	32	0	0	0	0	0	k__Fungi
ASV497	0	0	0	0	0	0	5	3	0	0	8	29	0	5	5	k__Fungi;p__Basidiomycota;c__Microbotryomycetes;o__Microbotryomycetes_ord_Incertae_sedis;f__Chrysozymaceae;g__Slooffia;s__Slooffia_cresolica
ASV498	0	0	0	0	0	0	0	0	0	0	47	0	0	0	0	k__Fungi;p__Basidiomycota;c__;o__;f__;g__;s__
ASV499	0	0	0	127	0	0	0	0	0	0	0	0	0	0	0	k__Fungi;p__Ascomycota;c__Sordariomycetes;o__Microascales;f__Microascaceae;g__Kernia;s__Kernia_retardata
ASV500	0	0	0	0	0	0	0	0	0	0	0	0	0	0	118	k__Fungi;p__Ascomycota;c__Sordariomycetes;o__Hypocreales;f__Hypocreaceae;g__Trichoderma
ASV502	71	0	0	0	0	0	0	0	0	0	0	6	0	0	0	k__Fungi;p__Mucoromycota;c__Mucoromycetes;o__Mucorales;f__Mucoraceae;g__Mucor;s__Mucor_circinelloides
ASV503	0	0	8	0	0	0	12	13	0	0	4	19	3	0	0	k__Fungi;p__Ascomycota;c__Eurotiomycetes;o__Eurotiales;f__Aspergillaceae;g__Aspergillus;s__Aspergillus_serratalhadensis
ASV504	0	5	0	0	0	0	0	0	0	0	0	0	45	60	0	k__Fungi;p__Ascomycota;c__Sordariomycetes;o__Hypocreales;f__Bionectriaceae;g__Clonostachys
ASV505	0	0	0	0	0	0	86	0	0	0	0	0	0	0	0	k__Fungi;p__Ascomycota;c__Sordariomycetes;o__Hypocreales;f__Hypocreaceae;g__Trichoderma
ASV506	0	0	0	0	0	0	64	7	7	0	7	0	0	0	0	k__Fungi;p__Ascomycota;c__Eurotiomycetes;o__Eurotiales;f__Aspergillaceae;g__Aspergillus;s__Aspergillus_gracilis
ASV507	0	0	0	0	0	0	0	0	0	0	0	7	0	57	34	k__Fungi;p__;c__;o__;f__;g__;s__
ASV508	0	0	0	0	0	0	0	0	13	0	7	4	30	0	0	k__Fungi;p__Basidiomycota;c__Agaricomycetes;o__Agaricales;f__Psathyrellaceae;g__Coprinellus;s__Coprinellus_radians
ASV509	0	0	0	0	2	0	0	0	15	0	0	52	2	6	3	k__Fungi
ASV510	0	0	64	0	0	0	13	0	0	0	0	0	0	0	14	k__Fungi;p__;c__;o__;f__;g__;s__
ASV511	0	0	0	0	0	0	0	0	0	4	0	0	0	50	57	k__Fungi
ASV512	0	0	13	0	0	0	6	0	0	0	0	13	0	0	0	k__Fungi;p__;c__;o__;f__;g__;s__
ASV513	0	0	0	0	0	10	0	15	17	0	0	22	0	0	13	k__Fungi;p__Ascomycota;c__Sordariomycetes;o__Sordariales;f__Chaetomiaceae;g__Zopfiella;s__Zopfiella_marina
ASV515	0	0	0	0	0	9	35	0	41	0	0	0	0	0	0	k__Fungi;p__;c__;o__;f__;g__;s__
ASV516	0	0	0	0	0	0	0	7	4	0	61	0	0	0	28	k__Fungi
ASV517	0	0	0	0	0	0	0	61	0	0	0	0	0	0	0	k__Fungi;p__Ascomycota;c__Sordariomycetes;o__Sordariales;f__Chaetomiaceae;g__Arcopilus;s__Arcopilus_cupreus
ASV518	0	0	0	0	4	8	23	0	13	9	11	0	8	0	5	k__Fungi;p__Ascomycota;c__Eurotiomycetes;o__Chaetothyriales;f__;g__;s__
ASV519	0	17	0	0	0	0	46	0	0	0	0	0	16	0	0	k__Fungi;p__Glomeromycota;c__Archaeosporomycetes;o__Archaeosporales;f__Ambisporaceae;g__Ambispora;s__Ambispora_callosa
ASV520	0	0	104	0	0	0	0	0	0	0	0	0	0	0	0	k__Fungi;p__Basidiomycota;c__Agaricomycetes;o__Agaricales;f__Psathyrellaceae;g__Psathyrella;s__Psathyrella_candolleana
ASV521	0	0	0	0	3	0	0	0	0	0	0	8	15	11	0	k__Fungi;p__;c__;o__;f__;g__;s__
ASV522	0	0	103	0	0	0	0	0	0	0	0	0	0	0	0	k__Fungi
ASV523	0	20	73	4	0	0	0	0	0	0	0	0	0	0	0	k__Fungi;p__Ascomycota;c__Sordariomycetes
ASV525	0	4	0	6	0	0	32	0	28	8	0	2	0	0	0	k__Fungi
ASV526	0	0	0	0	0	12	0	29	15	35	0	0	0	0	0	k__Fungi;p__Ascomycota;c__Sordariomycetes;o__Hypocreales;f__Nectriaceae;g__Fusarium;s__Fusarium_solani
ASV527	0	4	0	0	0	0	0	0	0	0	0	6	38	3	15	k__Fungi;p__Ascomycota;c__Sordariomycetes;o__Sordariales;f__Sordariales_fam_Incertae_sedis;g__Conlarium;s__Conlarium_dupliciascosporum
ASV528	0	0	0	0	0	0	0	80	0	0	0	0	0	0	0	k__Fungi;p__;c__;o__;f__;g__;s__
ASV530	0	0	0	0	0	5	44	6	14	8	0	2	0	0	0	k__Fungi;p__Rozellomycota;c__;o__;f__;g__;s__
ASV531	0	0	0	0	0	7	1	0	0	0	14	3	0	4	0	k__Fungi
ASV532	0	0	0	12	0	0	7	0	0	0	0	46	0	0	0	k__Fungi
ASV533	0	0	46	0	0	0	0	1	0	0	0	20	12	0	0	k__Fungi;p__;c__;o__;f__;g__;s__
ASV534	0	0	0	3	0	0	8	0	5	0	3	8	0	0	0	k__Fungi;p__Basidiomycota;c__Wallemiomycetes;o__Wallemiales;f__Wallemiaceae;g__Wallemia;s__Wallemia_tropicalis
ASV535	0	0	0	0	0	0	0	0	0	0	93	0	0	0	0	k__Fungi;p__Mortierellomycota;c__Mortierellomycetes;o__Mortierellales;f__;g__;s__
ASV536	0	0	0	0	0	0	47	0	29	0	0	0	0	0	0	k__Fungi;p__;c__;o__;f__;g__;s__
ASV537	0	0	0	0	0	8	0	28	22	0	24	0	0	0	0	k__Fungi;p__;c__;o__;f__;g__;s__
ASV538	0	0	20	0	0	0	29	0	0	0	0	0	0	0	0	k__Fungi;p__Ascomycota;c__Sordariomycetes;o__Sordariales;f__Chaetomiaceae;g__Pseudothielavia;s__Pseudothielavia_subhyaloderma
ASV539	0	0	0	0	0	4	6	0	0	0	0	32	0	0	0	k__Fungi
ASV540	0	0	0	0	0	0	4	0	5	0	13	6	0	5	7	k__Fungi;p__Ascomycota;c__Sordariomycetes;o__Hypocreales;f__Ophiocordycipitaceae;g__Haptocillium;s__Haptocillium_sinense
ASV541	0	0	0	0	0	0	0	0	69	7	0	0	0	0	0	k__Fungi;p__;c__;o__;f__;g__;s__
ASV542	0	0	0	0	0	0	0	0	0	0	0	0	88	0	0	k__Fungi
ASV543	0	36	40	14	0	0	0	0	0	0	0	0	0	0	0	k__Fungi;p__;c__;o__;f__;g__;s__
ASV544	0	0	0	0	0	0	0	3	0	0	0	20	0	0	68	k__Fungi
ASV545	0	1	39	0	0	0	0	0	9	2	0	9	13	4	12	k__Fungi;p__;c__;o__;f__;g__;s__
ASV546	37	0	3	14	25	0	0	0	0	0	0	0	0	0	0	k__Fungi
ASV547	0	0	0	9	0	0	0	11	0	16	0	0	0	0	5	k__Fungi;p__;c__;o__;f__;g__;s__
ASV548	0	0	5	0	0	0	10	0	0	0	0	0	0	36	17	k__Fungi;p__Ascomycota;c__Sordariomycetes;o__Hypocreales;f__Bionectriaceae;g__Bionectria;s__Bionectria_rossmaniae
ASV549	0	0	0	0	0	0	47	0	14	0	0	0	0	0	0	k__Fungi;p__Basidiomycota;c__Agaricomycetes;o__Agaricales;f__Psathyrellaceae;g__Psathyrella;s__Psathyrella_candolleana
ASV550	0	0	0	0	0	0	0	0	0	0	0	15	42	20	0	k__Fungi;p__Ascomycota;c__Sordariomycetes;o__Sordariales;f__Sordariales_fam_Incertae_sedis;g__Conlarium;s__Conlarium_aquaticum
ASV551	0	8	0	0	0	0	0	0	28	3	7	1	0	0	0	k__Fungi;p__Mortierellomycota;c__Mortierellomycetes;o__Mortierellales;f__Mortierellaceae;g__Mortierella;s__
ASV552	0	0	95	0	0	0	0	0	0	0	0	0	0	0	0	k__Fungi
ASV553	0	0	0	0	0	0	0	12	5	9	0	23	15	0	13	k__Fungi;p__Ascomycota;c__Sordariomycetes;o__Hypocreales;f__Nectriaceae;g__Ilyonectria;s__Ilyonectria_liriodendri
ASV554	0	0	19	0	0	0	0	0	0	0	0	0	0	0	0	k__Fungi;p__Ascomycota;c__Sordariomycetes
ASV555	0	0	0	0	0	0	0	0	0	0	17	17	30	6	0	k__Fungi;p__Ascomycota;c__Sordariomycetes;o__Hypocreales;f__Cordycipitaceae;g__Simplicillium;s__
ASV556	0	0	0	0	0	0	0	0	0	0	0	6	35	14	22	k__Fungi
ASV557	29	0	0	0	36	0	0	0	0	0	0	8	0	0	0	k__Fungi;p__Ascomycota;c__Eurotiomycetes;o__Eurotiales;f__Aspergillaceae;g__Aspergillus;s__Aspergillus_penicillioides
ASV558	0	0	0	23	0	0	29	0	0	0	0	0	8	0	0	k__Fungi;p__Ascomycota
ASV559	0	0	0	0	0	1	0	0	0	0	85	0	0	0	0	k__Fungi
ASV560	0	0	3	0	0	0	8	0	0	0	8	7	18	0	0	k__Fungi;p__Basidiomycota;c__Tremellomycetes;o__Filobasidiales;f__Filobasidiaceae;g__Filobasidium;s__
ASV563	0	70	0	0	0	0	0	0	0	0	0	0	0	0	0	k__Fungi
ASV564	0	0	0	0	0	0	0	0	4	0	60	0	11	3	4	k__Fungi;p__Ascomycota;c__Sordariomycetes;o__Glomerellales;f__Plectosphaerellaceae;g__Lectera
ASV565	0	0	0	0	5	0	0	0	0	0	3	0	52	11	0	k__Fungi;p__Ascomycota;c__Eurotiomycetes;o__Chaetothyriales;f__;g__;s__
ASV566	13	0	33	0	5	0	0	0	0	0	0	15	4	0	10	k__Fungi;p__;c__;o__;f__;g__;s__
ASV567	2	0	22	3	0	0	8	0	0	0	4	0	0	8	0	k__Fungi;p__Basidiomycota;c__Agaricomycetes;o__Polyporales;f__Ganodermataceae;g__Ganoderma;s__Ganoderma_applanatum
ASV569	0	0	0	0	0	0	0	0	0	0	0	0	0	0	93	k__Fungi
ASV570	0	0	0	0	3	0	0	0	0	0	7	8	23	8	16	k__Fungi;p__Ascomycota;c__Dothideomycetes;o__Capnodiales;f__Capnodiaceae;g__Leptoxyphium;s__Leptoxyphium_glochidion
ASV571	0	0	4	3	0	0	0	0	0	0	0	0	53	5	15	k__Fungi;p__Ascomycota;c__Sordariomycetes;o__Diaporthales;f__Diaporthaceae;g__Diaporthe;s__Diaporthe_kochmanii
ASV572	0	0	23	0	0	0	4	0	17	0	0	0	0	0	10	k__Fungi;p__Basidiomycota;c__Agaricomycetes
ASV573	0	0	49	0	0	0	0	0	0	0	0	0	0	0	0	k__Fungi;p__Ascomycota
ASV574	0	0	0	0	3	0	0	0	0	0	0	0	6	35	37	k__Fungi;p__Basidiomycota;c__Agaricomycetes
ASV576	0	0	0	0	0	0	0	0	0	0	81	0	0	0	0	k__Fungi
ASV577	0	17	46	3	0	7	0	2	4	0	0	0	0	0	0	k__Fungi;p__;c__;o__;f__;g__;s__
ASV578	0	0	4	0	0	0	4	8	0	0	0	7	4	0	0	k__Fungi;p__Ascomycota;c__Sordariomycetes;o__Hypocreales;f__Hypocreales_fam_Incertae_sedis;g__Sarocladium;s__Sarocladium_strictum
ASV579	0	0	12	0	0	0	0	0	0	0	0	10	0	0	3	k__Fungi;p__;c__;o__;f__;g__;s__
ASV580	0	0	0	0	0	0	0	0	0	0	0	0	15	42	9	k__Fungi;p__Basidiomycota;c__Tremellomycetes;o__Tremellales;f__Rhynchogastremataceae
ASV581	0	0	0	0	0	0	0	0	0	0	0	0	77	0	0	k__Fungi;p__Mortierellomycota;c__Mortierellomycetes;o__Mortierellales;f__Mortierellaceae;g__Mortierella
ASV583	10	0	0	13	0	0	0	0	0	0	0	0	0	0	0	k__Fungi;p__Ascomycota;c__Eurotiomycetes;o__Chaetothyriales;f__;g__;s__
ASV584	0	0	0	7	0	0	8	14	13	9	0	0	13	0	0	k__Fungi;p__Ascomycota;c__Sordariomycetes;o__Microascales;f__Microascaceae;g__Kernia;s__Kernia_retardata
ASV585	0	0	0	94	0	0	0	0	0	0	0	0	0	0	0	k__Fungi;p__Ascomycota;c__Sordariomycetes;o__Microascales;f__Microascaceae;g__Kernia;s__Kernia_retardata
ASV586	0	0	0	0	0	0	0	0	0	0	0	0	9	70	8	k__Fungi;p__Ascomycota;c__Dothideomycetes;o__Pleosporales;f__Lophiotremataceae;g__Lophiotrema;s__Lophiotrema_rubi
ASV587	0	0	0	0	0	3	0	0	5	0	2	15	4	14	29	k__Fungi;p__;c__;o__;f__;g__;s__
ASV588	16	5	0	0	0	0	0	0	0	7	0	0	0	9	9	k__Fungi
ASV589	0	0	0	0	0	0	0	0	0	0	0	0	0	0	86	k__Fungi
ASV590	0	0	0	93	0	0	0	0	0	0	0	0	0	0	0	k__Fungi
ASV591	0	0	0	0	0	0	0	0	10	0	0	0	25	18	23	k__Fungi;p__;c__;o__;f__;g__;s__
ASV592	0	0	0	0	0	0	0	0	0	0	67	0	0	0	10	k__Fungi;p__;c__;o__;f__;g__;s__
ASV593	0	0	0	0	0	0	0	0	0	0	5	0	4	73	0	k__Fungi;p__Ascomycota;c__Dothideomycetes;o__Botryosphaeriales;f__Botryosphaeriaceae;g__Macrophomina;s__Macrophomina_phaseolina
ASV594	0	0	0	0	0	0	0	0	0	0	0	0	48	30	0	k__Fungi;p__;c__;o__;f__;g__;s__
ASV595	5	0	2	0	10	0	2	11	5	0	4	3	14	0	0	k__Fungi
ASV596	51	0	0	0	13	0	0	0	0	0	0	0	0	0	0	k__Fungi;p__Ascomycota
ASV597	0	0	0	0	0	21	0	0	3	0	0	0	0	62	0	k__Fungi;p__Basidiomycota;c__Agaricomycetes
ASV598	0	0	2	0	0	0	29	4	0	0	0	3	0	0	0	k__Fungi;p__Ascomycota;c__Pezizomycetes;o__Pezizales;f__Ascobolaceae;g__;s__
ASV599	0	0	16	0	0	0	29	0	0	0	0	0	0	0	0	k__Fungi;p__Ascomycota;c__Eurotiomycetes;o__Onygenales;f__Onygenales_fam_Incertae_sedis;g__Chrysosporium;s__Chrysosporium_merdarium
ASV600	0	0	39	0	0	0	0	0	0	0	0	0	0	0	0	k__Fungi;p__Basidiomycota;c__Agaricomycetes
ASV601	26	0	3	4	15	6	0	7	1	0	0	0	8	0	3	k__Fungi;p__Basidiomycota;c__Malasseziomycetes;o__Malasseziales;f__Malasseziaceae;g__Malassezia;s__Malassezia_restricta
ASV602	0	0	0	0	0	89	0	0	3	0	0	0	0	0	0	k__Fungi
ASV603	0	0	0	0	0	0	0	0	0	0	0	0	65	0	0	k__Fungi;p__Ascomycota;c__Dothideomycetes;o__Botryosphaeriales;f__Botryosphaeriaceae;g__Lasiodiplodia;s__Lasiodiplodia_margaritacea
ASV605	0	0	0	0	0	0	0	0	0	0	8	10	0	0	0	k__Fungi;p__Ascomycota;c__Sordariomycetes;o__Hypocreales;f__Nectriaceae;g__Fusarium;s__Fusarium_delphinoides
ASV606	0	0	0	0	0	0	0	0	0	0	3	6	0	0	0	k__Fungi;p__Basidiomycota;c__Microbotryomycetes;o__Leucosporidiales;f__Leucosporidiaceae;g__Leucosporidium;s__Leucosporidium_intermedium
ASV607	0	0	0	0	45	0	0	0	0	0	20	0	0	0	0	k__Fungi;p__Ascomycota;c__Eurotiomycetes;o__Eurotiales;f__Aspergillaceae;g__Penicillium
ASV608	0	0	1	0	0	0	5	0	0	3	0	0	0	6	0	k__Fungi;p__Basidiomycota
ASV609	0	0	12	0	0	0	22	0	0	0	0	0	0	0	0	k__Fungi
ASV610	0	0	0	0	0	4	0	0	4	0	0	27	7	4	0	k__Fungi;p__Basidiomycota;c__Agaricomycetes;o__Agaricales;f__Entolomataceae;g__Entoloma;s__Entoloma_terreum
ASV611	0	0	0	0	0	0	0	2	0	0	0	0	0	0	75	k__Fungi;p__Ascomycota;c__Sordariomycetes
ASV612	0	0	0	0	0	0	0	0	0	0	0	0	45	27	0	k__Fungi;p__Mortierellomycota;c__Mortierellomycetes;o__Mortierellales;f__Mortierellaceae;g__Mortierella
ASV613	0	13	0	0	2	4	0	11	0	0	0	0	9	0	0	k__Fungi;p__Ascomycota;c__Sordariomycetes
ASV614	0	0	0	0	0	0	38	0	0	27	0	0	0	0	0	k__Fungi;p__Ascomycota;c__Eurotiomycetes;o__Eurotiales;f__Trichocomaceae;g__Talaromyces;s__Talaromyces_aculeatus
ASV615	0	0	0	0	0	0	4	0	0	0	55	0	0	0	0	k__Fungi;p__;c__;o__;f__;g__;s__
ASV616	0	3	4	0	0	0	6	0	40	0	0	0	0	0	0	k__Fungi;p__Ascomycota;c__Sordariomycetes;o__Trichosphaeriales;f__Trichosphaeriaceae;g__Nigrospora;s__Nigrospora_oryzae
ASV617	0	37	0	6	0	0	0	13	0	0	0	0	0	0	0	k__Fungi;p__;c__;o__;f__;g__;s__
ASV618	0	0	0	82	0	0	0	0	0	1	0	0	0	0	0	k__Fungi
ASV619	0	0	0	33	0	0	0	0	0	0	0	0	41	0	0	k__Fungi;p__Ascomycota;c__Sordariomycetes;o__Sordariales;f__Chaetomiaceae;g__Chaetomium;s__Chaetomium_elatum
ASV620	0	0	0	0	0	0	0	0	0	0	0	0	0	78	0	k__Fungi;p__Basidiomycota;c__Agaricostilbomycetes;o__Agaricostilbales;f__Chionosphaeraceae;g__;s__
ASV621	0	0	0	0	0	0	0	0	7	0	8	5	0	0	0	k__Fungi;p__Ascomycota;c__Sordariomycetes
ASV622	1	0	0	0	0	0	0	2	0	0	0	0	0	0	72	k__Fungi;p__Ascomycota;c__Sordariomycetes;o__Sordariales;f__Lasiosphaeriaceae;g__Cercophora;s__Cercophora_mirabilis
ASV624	0	0	18	0	0	0	11	0	0	0	16	0	0	0	0	k__Fungi;p__Ascomycota;c__Sordariomycetes;o__Sordariales;f__Chaetomiaceae;g__Humicola;s__Humicola_olivacea
ASV625	0	0	0	0	0	0	57	0	0	0	0	0	0	0	0	k__Fungi;p__;c__;o__;f__;g__;s__
ASV626	0	0	0	0	0	0	19	19	0	0	0	0	0	0	0	k__Fungi;p__Ascomycota;c__Sordariomycetes;o__Branch06;f__;g__;s__
ASV627	0	0	0	0	0	0	0	0	0	70	0	0	0	0	0	k__Fungi
ASV628	0	0	0	2	0	0	0	0	0	0	5	2	0	0	0	k__Fungi
ASV629	0	4	0	0	6	0	0	0	0	0	0	0	13	0	5	k__Fungi;p__Ascomycota;c__Dothideomycetes;o__Venturiales;f__Sympoventuriaceae;g__Veronaeopsis;s__Veronaeopsis_simplex
ASV632	0	56	0	0	0	0	0	0	0	0	0	0	0	0	0	k__Fungi;p__Ascomycota;c__Sordariomycetes;o__Sordariales;f__Sordariales_fam_Incertae_sedis;g__Rhexodenticula;s__Rhexodenticula_acaciae
ASV633	0	0	0	0	0	0	0	0	0	0	0	10	0	0	0	k__Fungi;p__Ascomycota;c__Eurotiomycetes;o__Eurotiales;f__Aspergillaceae;g__Aspergillus;s__Aspergillus_caesiellus
ASV634	0	0	0	0	0	0	18	6	9	4	4	0	0	0	0	k__Fungi
ASV635	0	5	19	21	0	0	0	0	0	0	11	7	5	0	0	k__Fungi
ASV636	0	0	0	0	0	0	0	18	2	3	16	0	10	0	11	k__Fungi;p__Ascomycota;c__Sordariomycetes;o__Microascales;f__Microascaceae;g__Parascedosporium;s__Parascedosporium_putredinis
ASV637	0	0	63	0	0	0	0	0	5	0	0	0	0	0	0	k__Fungi;p__Ascomycota;c__Eurotiomycetes;o__Chaetothyriales;f__;g__;s__
ASV638	0	0	0	0	0	0	0	0	0	0	0	1	0	0	0	k__Fungi;p__;c__;o__;f__;g__;s__
ASV639	0	0	0	0	0	0	0	0	0	0	0	0	3	6	0	k__Fungi
ASV640	0	8	0	0	0	0	0	0	0	0	0	0	0	4	0	k__Fungi;p__;c__;o__;f__;g__;s__
ASV641	0	0	0	0	0	0	0	0	0	0	10	42	0	0	0	k__Fungi;p__;c__;o__;f__;g__;s__
ASV642	0	0	0	0	0	32	0	0	0	0	24	0	0	6	0	k__Fungi;p__Mortierellomycota;c__Mortierellomycetes;o__Mortierellales;f__Mortierellaceae;g__Mortierella;s__Mortierella_simplex
ASV643	0	9	0	10	0	0	0	0	7	0	0	0	0	20	16	k__Fungi;p__Ascomycota;c__Eurotiomycetes;o__Eurotiales;f__Aspergillaceae;g__Aspergillus;s__Aspergillus_ruber
ASV645	0	0	0	0	0	0	0	0	0	0	11	0	4	11	33	k__Fungi;p__Ascomycota;c__Sordariomycetes;o__Hypocreales;f__Ophiocordycipitaceae;g__Hirsutella;s__Hirsutella_vermicola
ASV646	10	0	0	64	0	0	0	0	0	0	0	0	0	0	0	k__Fungi;p__Ascomycota;c__Sordariomycetes;o__Trichosphaeriales;f__Trichosphaeriaceae;g__Nigrospora;s__Nigrospora_oryzae
ASV647	0	0	0	0	0	0	0	0	0	0	0	48	0	0	0	k__Fungi;p__Ascomycota;c__Sordariomycetes;o__Chaetosphaeriales;f__Chaetosphaeriaceae;g__Chloridium;s__Chloridium_aseptatum
ASV648	0	0	0	0	0	0	1	0	0	0	6	32	0	0	0	k__Fungi;p__Ascomycota;c__Sordariomycetes;o__Xylariales;f__Xylariales_fam_Incertae_sedis;g__Phialemoniopsis;s__Phialemoniopsis_pluriloculosa
ASV649	0	8	2	4	0	0	0	0	4	0	0	4	5	0	3	k__Fungi;p__Ascomycota;c__Sordariomycetes;o__Sordariales;f__Lasiosphaeriaceae
ASV650	13	0	15	0	0	0	19	0	9	0	0	0	0	0	0	k__Fungi
ASV651	0	0	0	0	0	0	16	0	2	0	0	6	0	8	11	k__Fungi;p__Ascomycota;c__Dothideomycetes;o__Pleosporales;f__Pleosporaceae;g__Sporidesmiella;s__
ASV652	0	0	0	0	0	0	0	0	0	0	0	0	62	0	0	k__Fungi;p__Ascomycota;c__Sordariomycetes;o__Hypocreales;f__Hypocreaceae;g__Trichoderma;s__Trichoderma_lixii
ASV653	0	0	0	0	0	0	0	0	0	0	0	0	0	0	73	k__Fungi;p__Ascomycota
ASV654	1	3	0	39	0	27	0	0	3	0	0	0	0	0	0	k__Fungi;p__Ascomycota;c__Pezizomycetes;o__Pezizales;f__Pyronemataceae;g__Pseudaleuria;s__
ASV655	0	0	0	0	0	0	0	0	0	0	11	24	0	0	0	k__Fungi;p__Rozellomycota;c__;o__;f__;g__;s__
ASV656	0	0	0	0	0	0	0	0	51	0	0	0	0	0	0	k__Fungi;p__Ascomycota;c__Archaeorhizomycetes;o__Archaeorhizomycetales;f__Archaeorhizomycetaceae;g__Archaeorhizomyces;s__
ASV657	0	0	0	0	0	0	0	0	0	0	0	47	0	0	0	k__Fungi;p__;c__;o__;f__;g__;s__
ASV658	2	7	0	0	0	0	0	0	0	2	12	9	4	17	0	k__Fungi
ASV659	0	0	12	0	0	0	0	6	0	0	4	4	0	4	3	k__Fungi
ASV660	0	0	28	0	0	0	6	0	0	0	0	0	0	0	0	k__Fungi;p__Ascomycota;c__Sordariomycetes;o__Hypocreales;f__Nectriaceae;g__Fusarium;s__Fusarium_euwallaceae
ASV661	0	0	0	0	0	5	0	4	0	0	0	0	16	0	0	k__Fungi;p__Basidiomycota;c__Agaricomycetes;o__Agaricales;f__Psathyrellaceae;g__Coprinellus;s__Coprinellus_domesticus
ASV662	0	0	0	0	0	0	0	19	5	28	0	0	0	0	0	k__Fungi
ASV663	0	0	0	0	0	0	0	6	0	0	0	31	0	0	0	k__Fungi;p__Ascomycota;c__Dothideomycetes;o__Pleosporales;f__Torulaceae;g__Torula;s__Torula_hollandica
ASV664	0	0	0	0	0	0	0	0	50	0	0	0	0	0	0	k__Fungi;p__;c__;o__;f__;g__;s__
ASV665	0	9	47	0	0	0	0	0	0	2	0	0	5	0	3	k__Fungi;p__;c__;o__;f__;g__;s__
ASV667	0	0	0	0	0	0	0	0	0	0	12	0	0	0	0	k__Fungi;p__Basidiomycota;c__Microbotryomycetes;o__Sporidiobolales;f__;g__;s__
ASV669	0	0	0	0	0	0	22	11	0	18	0	0	0	0	0	k__Fungi;p__Ascomycota;c__Sordariomycetes;o__Hypocreales;f__Nectriaceae;g__Paracremonium;s__
ASV670	0	0	0	0	0	0	0	0	0	0	0	23	26	0	0	k__Fungi;p__Ascomycota;c__Leotiomycetes;o__Helotiales;f__Rutstroemiaceae;g__Lambertella;s__Lambertella_tubulosa
ASV671	0	0	0	0	0	0	0	0	2	0	59	0	0	0	0	k__Fungi
ASV672	0	0	0	0	0	16	23	0	0	0	0	0	0	0	0	k__Fungi;p__Basidiomycota;c__Agaricomycetes;o__Cantharellales;f__Ceratobasidiaceae;g__Thanatephorus;s__Thanatephorus_cucumeris
ASV673	0	0	0	0	0	2	3	0	5	10	4	0	4	0	0	k__Fungi;p__Ascomycota;c__Pezizomycetes;o__Pezizales;f__Pyronemataceae
ASV674	0	8	0	0	0	11	0	17	0	16	0	0	0	0	2	k__Fungi;p__;c__;o__;f__;g__;s__
ASV675	0	0	15	0	0	0	0	0	0	0	0	0	0	0	0	k__Fungi;p__Ascomycota;c__Dothideomycetes;o__Pleosporales;f__Didymellaceae;g__Phoma;s__Phoma_omnivirens
ASV676	0	0	0	71	0	0	0	0	0	0	0	0	0	0	0	k__Fungi;p__Ascomycota
ASV677	0	9	0	0	0	0	0	0	0	0	0	0	0	0	0	k__Fungi;p__;c__;o__;f__;g__;s__
ASV678	49	0	0	0	0	0	0	0	0	0	0	0	0	0	0	k__Fungi;p__Mortierellomycota;c__Mortierellomycetes;o__Mortierellales;f__Mortierellaceae;g__Mortierella;s__Mortierella_alpina
ASV679	0	0	4	0	0	0	0	0	0	0	8	0	0	0	0	k__Fungi;p__Ascomycota;c__Sordariomycetes
ASV681	0	0	0	0	0	0	0	0	49	0	0	0	0	0	0	k__Fungi
ASV682	0	0	0	0	0	0	16	0	0	0	9	0	5	0	7	k__Fungi;p__Basidiomycota;c__Microbotryomycetes;o__Microbotryomycetes_ord_Incertae_sedis;f__Chrysozymaceae;g__Sampaiozyma;s__Sampaiozyma_vanillica
ASV683	0	0	0	0	0	51	0	15	0	0	0	0	0	0	0	k__Fungi;p__Basidiomycota;c__Agaricomycetes;o__Trechisporales;f__;g__;s__
ASV684	0	0	0	0	0	0	0	50	0	0	0	0	0	0	0	k__Fungi
ASV685	0	2	40	0	0	8	0	0	0	0	0	0	0	2	0	k__Fungi
ASV686	0	0	0	0	0	0	27	0	0	0	0	0	0	0	0	k__Fungi;p__Ascomycota;c__Eurotiomycetes;o__Eurotiales;f__Aspergillaceae;g__Penicillium
ASV687	0	0	0	70	0	0	0	0	0	0	0	0	0	0	0	k__Fungi
ASV688	0	12	0	0	0	0	0	0	2	0	0	0	16	0	7	k__Fungi;p__Ascomycota;c__Sordariomycetes;o__Hypocreales;f__Bionectriaceae;g__Clonostachys;s__Clonostachys_rosea
ASV689	0	0	0	0	0	0	0	0	0	0	0	0	0	10	0	k__Fungi;p__Ascomycota;c__Sordariomycetes;o__Sordariales;f__Lasiosphaeriaceae;g__Schizothecium;s__Schizothecium_miniglutinans
ASV690	0	0	0	0	0	0	0	0	0	0	0	0	25	28	6	k__Fungi;p__;c__;o__;f__;g__;s__
ASV691	0	0	0	0	0	0	3	0	0	0	0	0	0	0	0	k__Fungi;p__Ascomycota;c__Dothideomycetes;o__Pleosporales;f__Pleosporaceae;g__Sporidesmiella;s__
ASV692	0	0	3	0	0	0	20	0	0	0	7	0	0	4	5	k__Fungi;p__Ascomycota;c__Dothideomycetes;o__Pleosporales;f__Torulaceae;g__Torula;s__Torula_masonii
ASV693	0	0	0	0	0	14	4	20	0	0	0	0	0	16	8	k__Fungi;p__Ascomycota;c__Sordariomycetes;o__Sordariales;f__Chaetomiaceae;g__Humicola;s__Humicola_nigrescens
ASV694	0	0	0	8	0	0	0	19	12	13	0	0	0	0	0	k__Fungi
ASV695	0	0	0	0	0	0	0	18	20	11	0	0	0	0	0	k__Fungi;p__Ascomycota;c__Eurotiomycetes;o__Eurotiales;f__Trichocomaceae;g__Talaromyces
ASV696	0	0	0	0	0	0	0	0	46	0	0	0	0	0	0	k__Fungi;p__;c__;o__;f__;g__;s__
ASV697	0	0	0	0	0	0	0	0	2	0	0	0	0	5	3	k__Fungi
ASV698	0	0	0	0	0	0	0	0	0	0	0	3	0	0	0	k__Fungi;p__Basidiomycota
ASV699	0	0	0	0	0	0	0	0	0	0	0	6	0	24	18	k__Fungi;p__Ascomycota;c__Sordariomycetes;o__Trichosphaeriales;f__Trichosphaeriaceae
ASV700	0	0	0	0	0	0	0	0	0	0	57	0	0	0	0	k__Fungi
ASV701	0	0	0	45	0	0	0	0	0	0	0	0	0	0	21	k__Fungi;p__Ascomycota;c__Sordariomycetes;o__Trichosphaeriales;f__Trichosphaeriaceae;g__Nigrospora;s__Nigrospora_oryzae
ASV702	23	0	0	0	14	0	0	0	0	0	0	0	0	0	13	k__Fungi;p__Mortierellomycota;c__Mortierellomycetes;o__Mortierellales;f__Mortierellaceae;g__Mortierella
ASV703	48	0	0	0	0	0	0	0	0	0	0	0	0	0	0	k__Fungi;p__Ascomycota;c__Pezizomycetes;o__Pezizales;f__Ascobolaceae;g__;s__
ASV704	45	0	0	0	0	0	0	0	0	0	0	0	0	0	0	k__Fungi;p__Ascomycota;c__Sordariomycetes;o__Hypocreales;f__Nectriaceae;g__Penicillifer;s__Penicillifer_diparietisporus
ASV706	0	0	14	0	0	0	0	0	0	0	15	21	0	0	0	k__Fungi;p__Ascomycota;c__Sordariomycetes;o__Sordariales;f__Chaetomiaceae;g__Chaetomium;s__Chaetomium_elatum
ASV708	26	0	0	0	0	0	0	9	0	0	0	0	15	0	0	k__Fungi;p__Ascomycota;c__Leotiomycetes;o__Thelebolales;f__Pseudeurotiaceae;g__Pseudogymnoascus;s__
ASV709	0	0	0	3	0	0	0	0	0	54	0	0	0	0	0	k__Fungi;p__Ascomycota;c__Eurotiomycetes;o__Eurotiales;f__Trichocomaceae;g__Talaromyces;s__Talaromyces_wortmannii
ASV710	0	0	0	0	0	71	0	0	0	0	0	0	0	0	0	k__Fungi;p__;c__;o__;f__;g__;s__
ASV711	0	46	0	0	0	0	0	0	0	0	0	0	0	0	0	k__Fungi;p__;c__;o__;f__;g__;s__
ASV712	0	0	0	66	0	0	0	0	0	0	0	0	0	0	0	k__Fungi;p__Ascomycota;c__Sordariomycetes;o__Microascales;f__Microascaceae;g__Microascus;s__Microascus_brevicaulis
ASV713	0	0	0	0	0	0	27	0	6	14	0	0	0	0	0	k__Fungi;p__Ascomycota;c__Leotiomycetes;o__Helotiales;f__Helotiaceae;g__Scytalidium;s__
ASV714	4	0	0	0	0	0	2	0	0	0	0	2	6	0	0	k__Fungi;p__Basidiomycota;c__Microbotryomycetes;o__Sporidiobolales;f__Sporidiobolaceae;g__Sporobolomyces;s__Sporobolomyces_patagonicus
ASV715	0	2	0	0	0	0	6	0	37	0	0	0	0	0	0	k__Fungi;p__Ascomycota
ASV716	0	0	0	0	0	47	0	0	0	0	0	0	0	19	0	k__Fungi;p__Basidiomycota;c__Microbotryomycetes;o__Sporidiobolales;f__Sporidiobolaceae;g__Rhodotorula;s__Rhodotorula_babjevae
ASV717	0	0	0	5	0	0	12	0	0	0	0	0	0	0	0	k__Fungi;p__Basidiomycota;c__;o__;f__;g__;s__
ASV718	0	0	0	0	0	8	9	0	0	0	0	5	7	5	14	k__Fungi;p__Ascomycota;c__Sordariomycetes;o__Hypocreales;f__Bionectriaceae;g__Clonostachys;s__Clonostachys_miodochialis
ASV719	0	0	0	0	0	0	6	0	0	13	0	0	0	0	0	k__Fungi;p__Glomeromycota;c__Paraglomeromycetes;o__Paraglomerales;f__Paraglomeraceae;g__Paraglomus;s__Paraglomus_laccatum
ASV720	0	0	0	0	0	0	0	0	0	0	14	0	0	0	0	k__Fungi;p__Ascomycota;c__Dothideomycetes;o__Pleosporales;f__Pleosporaceae;g__Sporidesmiella;s__
ASV721	19	0	0	0	26	0	0	0	0	0	0	0	0	0	0	k__Fungi;p__Mortierellomycota;c__Mortierellomycetes;o__Mortierellales;f__Mortierellaceae;g__Mortierella
ASV722	0	0	0	0	0	0	0	0	0	0	0	0	0	0	59	k__Fungi;p__Ascomycota;c__Sordariomycetes
ASV723	0	0	0	0	0	5	0	0	0	0	42	0	0	0	0	k__Fungi;p__Basidiomycota;c__Tremellomycetes;o__Cystofilobasidiales;f__Cystofilobasidiaceae;g__Cystofilobasidium;s__Cystofilobasidium_macerans
ASV724	0	0	0	0	0	6	0	4	0	0	0	0	0	0	0	k__Fungi;p__;c__;o__;f__;g__;s__
ASV725	0	0	0	0	0	0	0	0	0	0	14	0	2	4	0	k__Fungi
ASV726	0	18	0	0	0	2	0	0	0	0	0	0	26	0	0	k__Fungi
ASV727	0	0	0	0	0	0	31	0	0	0	0	0	0	0	0	k__Fungi;p__Ascomycota;c__Eurotiomycetes;o__Eurotiales;f__Aspergillaceae;g__Penicillium;s__Penicillium_steckii
ASV728	0	0	0	0	0	0	0	0	0	0	0	0	0	14	0	k__Fungi;p__Basidiomycota;c__Agaricomycetes;o__Agaricales;f__Psathyrellaceae;g__Coprinellus;s__Coprinellus_domesticus
ASV729	0	0	0	0	0	0	0	0	0	0	11	4	0	0	0	k__Fungi;p__Ascomycota;c__Dothideomycetes;o__Pleosporales;f__;g__;s__
ASV730	0	0	0	0	0	0	0	0	0	0	0	0	50	0	0	k__Fungi;p__Basidiomycota;c__Agaricomycetes;o__Polyporales;f__Podoscyphaceae;g__Cotylidia;s__Cotylidia_carpatica
ASV731	0	0	0	0	0	0	0	0	0	0	0	0	25	0	32	k__Fungi;p__Basidiomycota;c__Agaricomycetes;o__Agaricales;f__Psathyrellaceae;g__Psathyrella;s__Psathyrella_candolleana
ASV732	0	0	56	0	0	0	0	0	0	0	0	0	0	0	0	k__Fungi
ASV733	0	0	0	0	0	0	0	0	0	0	0	12	0	0	0	k__Fungi;p__;c__;o__;f__;g__;s__
ASV734	0	0	0	0	0	0	0	0	0	0	0	0	51	0	0	k__Fungi
ASV736	0	0	0	0	0	0	3	0	0	0	0	0	0	0	0	k__Fungi
ASV737	0	0	4	0	0	0	0	0	3	0	7	7	6	5	7	k__Fungi
ASV738	0	0	0	0	0	0	0	0	0	0	0	0	0	2	0	k__Fungi
ASV739	0	0	0	35	0	0	0	0	0	0	0	0	0	0	0	k__Fungi
ASV740	12	6	30	0	0	0	0	0	0	0	0	0	0	0	0	k__Fungi;p__Ascomycota;c__Archaeorhizomycetes;o__Archaeorhizomycetales;f__Archaeorhizomycetaceae;g__Archaeorhizomyces;s__
ASV741	23	0	0	0	21	0	0	0	0	0	0	0	0	0	0	k__Fungi;p__Ascomycota;c__Sordariomycetes;o__Sordariales;f__Chaetomiaceae;g__Trichocladium;s__Trichocladium_opacum
ASV742	0	0	0	0	45	0	0	0	0	0	0	0	0	0	0	k__Fungi;p__Ascomycota;c__Sordariomycetes;o__Hypocreales;f__Nectriaceae;g__Cosmospora;s__Cosmospora_stegonsporii
ASV743	0	0	0	0	0	27	0	0	0	0	0	0	0	0	34	k__Fungi;p__Ascomycota;c__Sordariomycetes;o__Sordariales;f__Lasiosphaeriaceae;g__Schizothecium;s__Schizothecium_miniglutinans
ASV744	0	7	0	0	0	0	0	0	0	0	0	0	19	0	25	k__Fungi
ASV745	0	0	0	59	0	0	0	0	0	0	0	0	0	0	0	k__Fungi;p__Ascomycota;c__Sordariomycetes;o__Sordariales;f__Lasiosphaeriaceae;g__Schizothecium;s__Schizothecium_miniglutinans
ASV746	0	41	0	0	0	0	0	0	0	0	0	0	0	0	0	k__Fungi;p__;c__;o__;f__;g__;s__
ASV747	0	2	0	56	0	0	0	0	0	0	0	0	0	0	0	k__Fungi;p__Ascomycota;c__Sordariomycetes;o__Sordariales;f__Sordariaceae;g__Neurospora;s__Neurospora_terricola
ASV748	0	0	0	0	0	0	0	0	0	0	0	0	0	55	0	k__Fungi;p__;c__;o__;f__;g__;s__
ASV749	0	0	0	0	18	0	0	0	0	0	0	0	0	0	0	k__Fungi;p__Ascomycota;c__Sordariomycetes;o__Hypocreales;f__Nectriaceae;g__Fusarium;s__Fusarium_neocosmosporiellum
ASV750	5	14	0	4	19	0	0	0	0	0	4	0	0	0	0	k__Fungi;p__;c__;o__;f__;g__;s__
ASV751	0	36	6	0	0	0	0	0	0	0	0	0	0	0	0	k__Fungi
ASV752	0	0	0	0	0	0	0	42	0	0	0	0	0	0	0	k__Fungi
ASV753	0	0	0	0	0	0	0	11	0	0	0	0	0	0	0	k__Fungi;p__;c__;o__;f__;g__;s__
ASV754	0	0	0	0	0	6	0	12	13	0	0	0	0	0	7	k__Fungi
ASV756	0	0	0	0	0	0	0	0	0	0	0	18	0	0	0	k__Fungi;p__Ascomycota;c__Dothideomycetes;o__Pleosporales;f__Lophiostomataceae;g__Lophiostoma;s__Lophiostoma_corticola
ASV758	0	0	0	31	0	0	0	0	0	0	0	0	0	0	4	k__Fungi;p__;c__;o__;f__;g__;s__
ASV759	0	0	0	0	0	0	0	0	0	0	5	10	0	0	0	k__Fungi;p__Basidiomycota;c__Agaricomycetes;o__Trechisporales;f__Hydnodontaceae;g__Subulicystidium;s__Subulicystidium_perlongisporum
ASV760	0	0	0	0	0	0	0	5	0	0	0	0	0	33	0	k__Fungi;p__Ascomycota;c__Eurotiomycetes;o__Eurotiales;f__Aspergillaceae;g__Aspergillus;s__Aspergillus_protuberus
ASV761	0	0	0	0	0	34	0	0	0	0	0	0	0	0	0	k__Fungi;p__;c__;o__;f__;g__;s__
ASV762	0	0	0	0	0	0	0	41	0	0	0	0	0	0	0	k__Fungi;p__;c__;o__;f__;g__;s__
ASV763	0	0	0	0	0	61	0	0	0	0	0	0	0	0	0	k__Fungi;p__;c__;o__;f__;g__;s__
ASV764	0	0	0	0	0	16	0	0	0	0	0	0	6	33	0	k__Fungi;p__Ascomycota;c__Sordariomycetes;o__Trichosphaeriales;f__Trichosphaeriaceae;g__Nigrospora
ASV765	0	0	0	0	0	0	0	0	0	0	0	11	5	0	16	k__Fungi
ASV766	0	0	0	0	0	0	0	0	0	0	0	0	0	0	45	k__Fungi;p__;c__;o__;f__;g__;s__
ASV767	0	0	0	0	0	0	0	0	0	0	0	0	19	19	0	k__Fungi;p__Ascomycota;c__Dothideomycetes;o__Pleosporales
ASV768	0	0	0	0	0	0	0	0	0	0	0	21	0	12	9	k__Fungi;p__;c__;o__;f__;g__;s__
ASV769	0	0	0	0	0	0	0	0	0	0	0	36	0	0	0	k__Fungi;p__;c__;o__;f__;g__;s__
ASV770	40	0	0	0	0	0	0	0	0	0	0	0	0	0	0	k__Fungi;p__Ascomycota;c__Sordariomycetes;o__Hypocreales;f__Nectriaceae
ASV771	0	0	0	56	0	0	0	0	0	0	0	0	0	0	0	k__Fungi
ASV772	4	32	0	0	2	0	0	0	0	0	0	0	0	0	0	k__Fungi;p__Ascomycota;c__Sordariomycetes
ASV773	0	0	0	0	0	0	0	0	0	0	0	0	46	0	0	k__Fungi;p__Ascomycota;c__Dothideomycetes;o__Pleosporales;f__Phaeosphaeriaceae;g__Phaeosphaeria
ASV774	0	0	0	0	0	0	0	0	0	0	0	28	0	0	0	k__Fungi;p__Ascomycota;c__Dothideomycetes;o__Pleosporales;f__Sporormiaceae;g__Westerdykella;s__Westerdykella_reniformis
ASV775	0	0	0	0	0	0	0	0	0	0	3	0	0	0	0	k__Fungi;p__Ascomycota;c__Leotiomycetes;o__Helotiales;f__Sclerotiniaceae
ASV776	0	1	0	0	0	0	4	0	0	7	0	4	0	11	0	k__Fungi;p__Ascomycota;c__Dothideomycetes;o__Pleosporales;f__Phaeosphaeriaceae;g__Paraphoma;s__Paraphoma_chrysanthemicola
ASV777	0	0	0	0	0	0	3	0	0	0	0	0	20	6	11	k__Fungi;p__Ascomycota;c__Sordariomycetes;o__Microascales;f__Microascaceae;g__Parascedosporium;s__Parascedosporium_putredinis
ASV778	0	0	0	0	0	0	0	28	11	0	0	0	0	0	0	k__Fungi;p__Ascomycota;c__Eurotiomycetes;o__Eurotiales;f__Aspergillaceae;g__Penicillium;s__Penicillium_steckii
ASV779	0	0	0	0	0	0	0	0	3	0	7	8	0	8	11	k__Fungi;p__Ascomycota
ASV781	0	0	0	0	0	0	0	0	0	0	0	17	0	28	0	k__Fungi;p__;c__;o__;f__;g__;s__
ASV782	39	0	0	0	0	0	0	0	0	0	0	0	0	0	0	k__Fungi;p__Ascomycota;c__Sordariomycetes;o__Hypocreales;f__Cordycipitaceae;g__Lecanicillium;s__Lecanicillium_saksenae
ASV783	34	0	0	0	5	0	0	0	0	0	0	0	0	0	0	k__Fungi;p__Ascomycota;c__Sordariomycetes
ASV785	37	0	0	0	0	0	0	0	0	0	0	0	0	0	0	k__Fungi;p__Ascomycota
ASV786	0	11	12	0	0	0	0	0	0	0	0	0	0	5	20	k__Fungi;p__;c__;o__;f__;g__;s__
ASV787	0	0	0	0	0	0	0	0	0	0	0	0	44	0	0	k__Fungi;p__Basidiomycota;c__Agaricomycetes;o__Polyporales;f__Podoscyphaceae;g__Cotylidia;s__Cotylidia_carpatica
ASV788	0	0	0	0	0	0	23	4	7	0	6	0	0	0	0	k__Fungi;p__Ascomycota;c__Dothideomycetes;o__Pleosporales;f__Sporormiaceae;g__Westerdykella;s__Westerdykella_dispersa
ASV790	0	0	0	0	0	0	0	42	0	0	0	0	0	0	0	k__Fungi;p__Basidiomycota;c__Tremellomycetes;o__Tremellales;f__Trimorphomycetaceae;g__Saitozyma;s__Saitozyma_podzolica
ASV791	0	0	0	0	0	0	15	0	22	0	0	0	0	0	0	k__Fungi
ASV793	0	0	0	0	0	0	0	6	0	7	0	0	0	0	0	k__Fungi;p__Ascomycota;c__Dothideomycetes;o__Capnodiales;f__Cladosporiaceae;g__Cladosporium;s__Cladosporium_sphaerospermum
ASV794	0	0	0	53	0	0	0	0	0	0	0	0	0	0	0	k__Fungi;p__;c__;o__;f__;g__;s__
ASV795	0	0	0	0	0	0	0	0	0	0	45	0	0	0	0	k__Fungi;p__;c__;o__;f__;g__;s__
ASV796	0	0	0	0	0	0	0	0	0	0	0	0	43	0	0	k__Fungi;p__Ascomycota;c__Sordariomycetes;o__Hypocreales
ASV797	0	0	0	7	0	0	0	28	6	0	0	0	0	0	0	k__Fungi;p__Ascomycota;c__Sordariomycetes;o__Hypocreales;f__Hypocreaceae;g__Trichoderma;s__Trichoderma_turrialbense
ASV798	0	0	0	0	0	0	4	7	20	3	0	1	0	0	0	k__Fungi
ASV799	0	6	0	0	0	0	9	0	0	0	0	6	3	0	17	k__Fungi
ASV800	0	0	0	0	0	5	0	24	7	0	0	0	0	0	0	k__Fungi;p__Ascomycota;c__Sordariomycetes;o__Coniochaetales;f__Coniochaetaceae;g__Coniochaeta;s__Coniochaeta_fasciculata
ASV801	0	0	0	0	0	0	22	0	13	0	0	0	0	0	0	k__Fungi;p__Ascomycota;c__Eurotiomycetes;o__Eurotiales;f__Aspergillaceae;g__Aspergillus
ASV802	0	0	16	0	0	0	12	0	0	0	2	4	0	0	0	k__Fungi;p__;c__;o__;f__;g__;s__
ASV803	0	0	0	0	0	0	0	37	0	0	0	0	0	0	0	k__Fungi;p__Glomeromycota;c__Glomeromycetes;o__Glomerales;f__Glomeraceae
ASV804	0	0	0	0	0	0	0	0	0	0	0	1	0	0	4	k__Fungi;p__Basidiomycota;c__;o__;f__;g__;s__
ASV805	0	1	0	0	0	0	0	0	0	0	14	3	24	0	0	k__Fungi;p__Rozellomycota;c__;o__;f__;g__;s__
ASV806	0	0	0	7	0	0	0	0	0	0	0	0	22	0	16	k__Fungi;p__Ascomycota;c__Sordariomycetes;o__Sordariales;f__Chaetomiaceae
ASV807	0	0	0	0	0	0	0	0	0	0	0	0	43	0	0	k__Fungi
ASV808	0	0	0	0	0	0	0	0	0	0	0	0	0	0	49	k__Fungi;p__;c__;o__;f__;g__;s__
ASV810	0	0	7	0	0	0	0	0	0	0	0	24	3	0	0	k__Fungi
ASV811	0	0	46	0	0	0	0	0	0	0	0	0	0	0	0	k__Fungi
ASV812	0	0	0	50	0	0	0	0	0	1	0	0	0	0	0	k__Fungi;p__;c__;o__;f__;g__;s__
ASV813	0	0	0	0	0	41	0	0	0	0	0	0	10	0	0	k__Fungi
ASV815	0	35	0	0	0	0	0	0	0	0	0	0	0	0	0	k__Fungi;p__Ascomycota;c__Sordariomycetes
ASV816	0	0	0	0	0	0	0	0	0	0	0	0	41	0	0	k__Fungi;p__Ascomycota;c__Sordariomycetes;o__Hypocreales;f__Cordycipitaceae;g__Beauveria;s__Beauveria_australis
ASV818	0	0	0	0	0	0	0	0	0	0	0	0	38	0	0	k__Fungi;p__Ascomycota
ASV819	7	14	19	0	0	0	0	0	0	0	0	0	0	0	0	k__Fungi;p__Ascomycota;c__Eurotiomycetes;o__Eurotiales;f__Trichocomaceae;g__Talaromyces;s__Talaromyces_aculeatus
ASV820	0	2	0	36	0	0	0	0	0	0	0	0	0	0	0	k__Fungi;p__Ascomycota;c__Dothideomycetes;o__Pleosporales;f__Pleosporaceae;g__Sporidesmiella;s__
ASV821	0	15	4	13	0	0	0	0	0	5	0	0	0	0	5	k__Fungi;p__Ascomycota;c__Eurotiomycetes;o__Eurotiales;f__Aspergillaceae;g__Monascus;s__Monascus_purpureus
ASV822	0	0	6	0	0	0	13	5	0	0	0	0	0	0	0	k__Fungi;p__Mucoromycota;c__;o__;f__;g__;s__
ASV823	0	0	0	0	0	3	0	29	5	0	0	0	0	0	0	k__Fungi;p__Ascomycota;c__Leotiomycetes;o__;f__;g__;s__
ASV824	0	0	0	0	0	7	0	4	9	0	0	0	4	0	0	k__Fungi;p__Ascomycota;c__Sordariomycetes;o__Coniochaetales;f__Coniochaetaceae;g__Coniochaeta;s__Coniochaeta_luteoviridis
ASV825	0	0	38	0	0	0	6	0	0	0	0	0	0	0	0	k__Fungi;p__;c__;o__;f__;g__;s__
ASV826	0	0	0	0	0	0	0	0	0	0	0	0	4	0	0	k__Fungi;p__;c__;o__;f__;g__;s__
ASV827	0	19	0	0	0	0	0	0	0	0	0	15	0	0	0	k__Fungi;p__Ascomycota;c__Eurotiomycetes;o__Eurotiales;f__Aspergillaceae;g__Penicillium
ASV828	0	0	0	43	0	0	0	0	0	0	0	0	0	6	0	k__Fungi;p__;c__;o__;f__;g__;s__
ASV829	0	0	0	52	0	0	0	0	0	0	0	0	0	0	0	k__Fungi;p__;c__;o__;f__;g__;s__
ASV830	0	0	0	0	0	0	0	35	0	0	0	0	0	0	0	k__Fungi;p__Kickxellomycota;c__Kickxellomycetes;o__Kickxellales;f__Kickxellaceae;g__Ramicandelaber
ASV831	0	0	0	0	0	0	0	0	0	0	0	0	0	0	46	k__Fungi;p__Ascomycota
ASV833	0	0	7	0	0	0	0	0	0	0	4	16	0	0	0	k__Fungi;p__Ascomycota;c__Sordariomycetes;o__Glomerellales;f__Glomerellaceae;g__Colletotrichum;s__Colletotrichum_citricola
ASV835	3	0	12	0	0	0	0	0	0	0	6	0	4	0	0	k__Fungi;p__Ascomycota;c__Sordariomycetes;o__Chaetosphaeriales;f__Chaetosphaeriaceae;g__Chaetosphaeria;s__
ASV836	0	0	0	0	0	0	13	0	0	0	0	0	23	0	0	k__Fungi;p__Ascomycota;c__Leotiomycetes;o__Helotiales
ASV837	0	0	0	0	0	0	13	0	0	0	0	18	0	0	0	k__Fungi;p__Ascomycota;c__Sordariomycetes;o__Sordariales;f__Chaetomiaceae;g__;s__
ASV838	0	0	0	0	0	0	17	16	0	0	0	0	0	0	0	k__Fungi;p__Basidiomycota;c__Agaricomycetes;o__Agaricales;f__Psathyrellaceae;g__Psathyrella;s__Psathyrella_candolleana
ASV839	0	0	0	0	0	0	16	0	0	0	0	0	0	0	0	k__Fungi;p__Basidiomycota;c__Agaricomycetes;o__Cantharellales;f__Ceratobasidiaceae;g__Ceratobasidium;s__Ceratobasidium_cornigerum
ASV840	0	0	0	0	0	0	9	0	0	0	0	0	0	0	0	k__Fungi;p__Ascomycota;c__Leotiomycetes;o__Helotiales;f__Helotiales_fam_Incertae_sedis;g__Spirosphaera;s__Spirosphaera_carici-graminis
ASV841	0	24	1	4	0	0	0	0	0	0	0	0	0	0	0	k__Fungi;p__Ascomycota
ASV842	0	0	24	0	16	0	0	0	0	0	0	0	0	0	0	k__Fungi;p__Ascomycota;c__Archaeorhizomycetes;o__Archaeorhizomycetales;f__Archaeorhizomycetaceae;g__Archaeorhizomyces;s__
ASV843	0	0	0	0	0	0	0	0	0	0	0	0	39	0	0	k__Fungi
ASV844	0	36	0	0	0	0	0	0	0	0	0	0	0	0	0	k__Fungi;p__Basidiomycota;c__Agaricomycetes
ASV845	0	0	0	0	0	0	0	0	0	0	0	22	0	0	0	k__Fungi
ASV846	0	0	0	0	0	0	0	0	7	0	0	12	0	0	0	k__Fungi;p__Ascomycota;c__Sordariomycetes;o__Hypocreales;f__Hypocreaceae;g__Trichoderma
ASV847	0	0	8	0	0	0	0	27	0	0	0	0	0	0	0	k__Fungi;p__Ascomycota;c__Sordariomycetes;o__Hypocreales;f__Nectriaceae;g__Fusarium;s__Fusarium_delphinoides
ASV848	0	0	15	0	0	0	12	0	0	0	0	0	0	0	0	k__Fungi;p__Ascomycota;c__Dothideomycetes;o__Pleosporales;f__Morosphaeriaceae;g__Acrocalymma;s__
ASV849	0	0	0	0	0	0	0	0	0	0	40	0	0	0	0	k__Fungi;p__Rozellomycota;c__;o__;f__;g__;s__
ASV850	0	0	11	0	0	0	9	0	0	0	5	0	0	0	0	k__Fungi
ASV851	0	0	0	0	0	0	0	15	0	1	0	7	0	0	7	k__Fungi
ASV852	0	0	0	0	0	0	0	0	34	0	0	0	0	0	0	k__Fungi
ASV853	0	0	0	0	0	0	0	0	0	40	0	0	0	0	0	k__Fungi;p__;c__;o__;f__;g__;s__
ASV855	0	0	0	0	0	0	0	0	0	0	0	13	6	3	6	k__Fungi;p__Basidiomycota;c__Agaricomycetes;o__Agaricales;f__Psathyrellaceae;g__Coprinopsis
ASV856	0	0	0	0	0	0	0	0	0	0	0	0	0	42	0	k__Fungi
ASV857	0	12	0	0	0	0	0	0	0	0	0	0	0	0	19	k__Fungi
ASV858	31	0	0	0	0	0	0	0	0	0	0	0	0	0	0	k__Fungi;p__;c__;o__;f__;g__;s__
ASV859	0	0	0	0	0	0	0	0	0	0	29	0	0	4	6	k__Fungi;p__Ascomycota;c__Archaeorhizomycetes;o__Archaeorhizomycetales;f__Archaeorhizomycetaceae;g__Archaeorhizomyces;s__
ASV860	0	0	0	46	0	0	0	0	0	0	0	0	0	0	0	k__Fungi
ASV862	0	0	0	0	0	0	0	33	0	0	0	0	0	0	0	k__Fungi;p__Ascomycota;c__Sordariomycetes;o__Sordariales
ASV863	0	0	0	0	0	0	0	32	0	0	0	0	0	0	0	k__Fungi
ASV864	0	0	0	0	0	0	32	0	0	0	0	0	0	0	0	k__Fungi;p__Basidiomycota;c__Agaricomycetes;o__Agaricales;f__Psathyrellaceae;g__Psathyrella;s__Psathyrella_candolleana
ASV865	0	0	0	0	0	0	0	3	18	0	0	0	0	8	0	k__Fungi;p__Ascomycota;c__Leotiomycetes;o__Thelebolales;f__Pseudeurotiaceae;g__Pseudeurotium;s__Pseudeurotium_hygrophilum
ASV866	0	0	14	0	0	0	0	0	0	0	0	0	0	0	0	k__Fungi;p__Basidiomycota;c__Agaricomycetes;o__Cantharellales;f__Ceratobasidiaceae
ASV867	0	0	0	0	0	0	0	0	0	0	0	0	19	21	0	k__Fungi;p__Basidiomycota;c__Agaricomycetes;o__Agaricales
ASV868	0	9	6	7	0	0	0	0	0	0	0	7	0	0	7	k__Fungi
ASV869	0	0	0	0	0	0	0	0	0	0	5	0	0	0	0	k__Fungi;p__Rozellomycota;c__;o__;f__;g__;s__
ASV870	0	0	0	0	0	0	0	0	0	0	0	4	0	0	13	k__Fungi;p__;c__;o__;f__;g__;s__
ASV871	0	0	14	0	0	0	0	0	9	0	0	0	0	5	9	k__Fungi
ASV872	0	0	0	0	0	0	0	0	2	0	5	0	6	7	0	k__Fungi
ASV873	0	0	0	0	0	7	26	0	0	0	0	0	0	0	0	k__Fungi;p__Basidiomycota;c__Agaricomycetes;o__Cantharellales;f__Ceratobasidiaceae;g__Ceratobasidium;s__
ASV874	0	0	0	0	0	11	15	0	0	0	0	0	0	0	0	k__Fungi;p__Ascomycota;c__Orbiliomycetes;o__Orbiliales;f__Orbiliaceae;g__;s__
ASV875	0	0	0	0	0	28	0	0	7	8	0	0	0	0	0	k__Fungi;p__Ascomycota;c__Sordariomycetes;o__Sordariales;f__Lasiosphaeriaceae
ASV877	0	30	0	0	0	0	0	0	0	0	0	0	0	0	0	k__Fungi;p__;c__;o__;f__;g__;s__
ASV878	0	30	0	0	0	0	0	0	0	0	0	0	0	0	0	k__Fungi
ASV879	30	0	0	0	0	0	0	0	0	0	0	0	0	0	0	k__Fungi;p__Ascomycota;c__Eurotiomycetes;o__Eurotiales;f__Aspergillaceae;g__Aspergillus
ASV880	0	0	0	0	0	0	0	0	0	0	0	0	0	0	41	k__Fungi
ASV881	0	0	0	0	0	0	0	0	0	0	0	22	0	8	0	k__Fungi;p__Ascomycota;c__Sordariomycetes
ASV882	0	0	0	0	0	0	0	0	0	0	0	0	16	12	0	k__Fungi;p__;c__;o__;f__;g__;s__
ASV883	0	0	0	0	0	0	0	0	0	0	0	0	0	0	12	k__Fungi;p__Ascomycota;c__Leotiomycetes;o__Helotiales;f__Helotiales_fam_Incertae_sedis;g__Spirosphaera;s__Spirosphaera_carici-graminis
ASV884	25	0	0	0	0	0	0	0	0	0	0	0	3	2	0	k__Fungi;p__Ascomycota;c__Sordariomycetes;o__Hypocreales;f__Hypocreales_fam_Incertae_sedis;g__Acremonium;s__Acremonium_persicinum
ASV885	0	0	0	0	0	0	0	0	0	0	0	0	13	0	0	k__Fungi;p__Ascomycota;c__Leotiomycetes;o__Helotiales;f__Dermateaceae;g__Trichosporiella;s__Trichosporiella_cerebriformis
ASV886	0	0	0	0	0	0	0	0	0	0	0	6	8	0	7	k__Fungi;p__Basidiomycota;c__Agaricomycetes
ASV888	0	0	0	10	0	0	0	0	4	7	0	0	0	0	10	k__Fungi
ASV889	0	0	0	0	0	0	0	15	7	0	0	0	0	0	11	k__Fungi;p__Ascomycota;c__Leotiomycetes;o__Thelebolales;f__Pseudeurotiaceae;g__Pseudogymnoascus;s__Pseudogymnoascus_destructans
ASV890	0	0	6	0	0	0	0	2	0	0	4	6	0	0	7	k__Fungi;p__;c__;o__;f__;g__;s__
ASV891	0	0	0	0	0	0	22	2	4	0	0	0	0	0	0	k__Fungi;p__Ascomycota;c__Eurotiomycetes;o__Eurotiales;f__Aspergillaceae;g__Aspergillus;s__Aspergillus_penicillioides
ASV892	0	0	9	0	0	7	0	0	0	0	0	0	0	0	0	k__Fungi;p__Mortierellomycota;c__Mortierellomycetes;o__Mortierellales;f__Mortierellaceae;g__Mortierella;s__Mortierella_polygonia
ASV893	0	0	0	6	0	0	0	0	0	0	0	2	0	12	0	k__Fungi;p__;c__;o__;f__;g__;s__
ASV894	0	0	0	0	0	0	0	0	0	0	0	0	34	0	0	k__Fungi
ASV895	0	0	17	22	0	0	0	0	0	0	0	0	0	0	0	k__Fungi
ASV896	0	0	0	0	0	0	0	0	0	0	14	4	7	0	9	k__Fungi
ASV897	0	0	10	0	0	0	0	0	0	0	0	11	0	12	0	k__Fungi;p__;c__;o__;f__;g__;s__
ASV898	0	0	0	43	0	0	0	0	0	0	0	0	0	0	0	k__Fungi;p__;c__;o__;f__;g__;s__
ASV899	29	0	0	0	0	0	0	0	0	0	0	0	0	0	0	k__Fungi;p__Ascomycota;c__Eurotiomycetes;o__Eurotiales;f__Aspergillaceae;g__Penicillium;s__Penicillium_simplicissimum
ASV900	0	5	32	0	0	0	0	0	0	0	0	0	0	0	0	k__Fungi;p__Ascomycota;c__Eurotiomycetes;o__Eurotiales;f__Aspergillaceae
ASV901	0	0	0	44	0	0	0	0	0	0	0	0	0	0	0	k__Fungi;p__Basidiomycota;c__Agaricomycetes;o__Agaricales;f__Bolbitiaceae;g__Conocybe;s__Conocybe_pallidospora
ASV904	0	0	0	0	0	0	0	0	0	0	0	0	16	0	0	k__Fungi
ASV906	0	0	0	0	0	0	0	0	0	0	0	1	0	0	0	k__Fungi;p__;c__;o__;f__;g__;s__
ASV907	0	0	0	0	0	0	0	0	0	0	0	6	0	0	0	k__Fungi;p__Basidiomycota;c__Agaricomycetes;o__Cantharellales;f__Ceratobasidiaceae;g__Ceratobasidium
ASV908	0	0	0	0	0	0	0	0	0	6	0	0	11	19	0	k__Fungi
ASV909	0	0	0	0	0	0	0	0	3	0	0	0	0	0	34	k__Fungi;p__Ascomycota;c__Dothideomycetes;o__Venturiales;f__Sympoventuriaceae;g__Scolecobasidium;s__
ASV910	0	0	0	0	0	0	31	0	0	0	0	0	0	0	0	k__Fungi;p__Ascomycota;c__Sordariomycetes;o__Microascales;f__Microascaceae;g__Acaulium;s__
ASV911	0	0	0	0	0	0	7	23	0	0	0	0	0	0	0	k__Fungi
ASV912	0	0	0	0	0	0	30	0	0	0	0	0	0	0	0	k__Fungi;p__Ascomycota;c__Sordariomycetes;o__Sordariales;f__Chaetomiaceae;g__Chaetomium;s__Chaetomium_elatum
ASV913	0	0	0	23	0	2	0	4	3	0	0	0	0	4	0	k__Fungi;p__;c__;o__;f__;g__;s__
ASV915	0	0	0	0	0	0	0	0	0	0	11	0	12	13	0	k__Fungi;p__Mortierellomycota;c__Mortierellomycetes;o__Mortierellales;f__Mortierellaceae;g__Mortierella
ASV916	0	0	0	0	0	0	0	0	0	0	0	12	0	0	0	k__Fungi;p__Ascomycota
ASV917	0	0	0	0	0	0	0	0	0	0	0	4	0	0	0	k__Fungi
ASV918	0	0	0	0	0	7	0	0	0	29	0	0	0	0	0	k__Fungi
ASV919	0	0	0	0	0	0	0	4	0	0	8	2	0	6	13	k__Fungi;p__Basidiomycota
ASV920	0	0	0	0	0	0	10	0	0	0	0	0	0	0	0	k__Fungi
ASV921	0	0	0	0	0	0	10	5	0	0	0	0	0	0	0	k__Fungi
ASV922	5	0	0	0	0	0	2	0	0	0	0	0	0	0	0	k__Fungi;p__;c__;o__;f__;g__;s__
ASV923	12	0	0	0	3	0	0	0	0	0	0	0	0	0	0	k__Fungi;p__Mortierellomycota;c__Mortierellomycetes;o__Mortierellales;f__Mortierellaceae;g__Mortierella
ASV924	0	0	0	0	30	0	0	0	0	0	0	0	0	0	0	k__Fungi;p__Ascomycota;c__Archaeorhizomycetes;o__Archaeorhizomycetales;f__Archaeorhizomycetaceae;g__Archaeorhizomyces;s__
ASV925	0	0	0	0	0	0	0	0	0	0	0	0	33	0	0	k__Fungi;p__Mortierellomycota;c__Mortierellomycetes;o__Mortierellales;f__Mortierellaceae;g__Mortierella
ASV926	0	0	0	21	0	0	0	0	0	0	0	0	0	0	0	k__Fungi;p__Ascomycota;c__Sordariomycetes;o__Sordariales;f__Chaetomiaceae;g__Arcopilus;s__Arcopilus_cupreus
ASV931	0	0	0	0	0	0	0	0	0	0	0	24	0	0	0	k__Fungi;p__Ascomycota;c__Dothideomycetes;o__Pleosporales;f__Torulaceae;g__Torula
ASV932	28	0	0	0	0	0	0	0	0	0	0	0	0	0	0	k__Fungi;p__Mucoromycota;c__Mucoromycetes;o__Mucorales;f__Mucoraceae;g__Mucor;s__Mucor_circinelloides
ASV933	0	10	0	0	0	0	0	0	0	0	0	2	0	0	6	k__Fungi;p__;c__;o__;f__;g__;s__
ASV934	0	0	0	0	0	0	0	0	0	0	10	2	0	0	0	k__Fungi
ASV935	0	0	13	0	0	0	0	0	0	0	0	0	0	0	0	k__Fungi;p__Ascomycota;c__Sordariomycetes;o__Sordariales;f__Sordariaceae;g__Neurospora;s__Neurospora_terricola
ASV936	0	0	0	0	0	0	0	0	6	0	0	0	0	11	18	k__Fungi;p__Ascomycota;c__Sordariomycetes;o__Sordariales;f__Chaetomiaceae;g__Chaetomium;s__Chaetomium_elatum
ASV937	0	0	0	9	0	0	0	9	0	16	0	0	0	0	0	k__Fungi
ASV938	0	0	0	0	0	0	0	10	0	0	0	8	5	0	3	k__Fungi;p__Ascomycota;c__Dothideomycetes;o__Valsariales;f__Valsariaceae;g__Valsaria;s__Valsaria_insitiva
ASV939	10	0	0	0	0	0	18	0	0	0	0	0	0	0	0	k__Fungi;p__Ascomycota;c__Sordariomycetes;o__Sordariales;f__Chaetomiaceae;g__Zopfiella;s__Zopfiella_marina
ASV940	8	0	0	0	0	0	6	0	0	0	0	0	6	0	0	k__Fungi;p__Ascomycota;c__Leotiomycetes;o__Helotiales;f__Helotiaceae;g__Tetracladium
ASV941	0	0	0	0	0	0	0	0	0	0	0	0	0	0	23	k__Fungi;p__Ascomycota;c__Sordariomycetes;o__Sordariales;f__Cephalothecaceae;g__Cephalotheca;s__
ASV942	0	0	0	0	0	0	0	0	0	0	8	7	0	0	0	k__Fungi
ASV943	0	0	0	0	0	0	0	0	0	0	3	0	0	0	18	k__Fungi;p__;c__;o__;f__;g__;s__
ASV945	0	0	0	0	0	0	0	0	0	0	0	3	2	2	0	k__Fungi;p__Zoopagomycota;c__Zoopagomycetes;o__Zoopagales;f__Piptocephalidaceae;g__Syncephalis;s__
ASV947	0	0	1	0	0	0	0	0	0	0	3	1	0	0	0	k__Fungi;p__Ascomycota;c__Sordariomycetes;o__Microascales;f__Halosphaeriaceae;g__Cirrenalia;s__Cirrenalia_iberica
ASV948	0	12	0	0	0	0	0	0	3	0	0	0	0	6	0	k__Fungi;p__;c__;o__;f__;g__;s__
ASV950	0	8	5	11	0	0	0	0	1	0	0	3	5	0	0	k__Fungi;p__;c__;o__;f__;g__;s__
ASV951	0	0	0	0	0	0	2	0	22	4	0	0	0	0	0	k__Fungi;p__Ascomycota
ASV952	0	0	0	0	0	0	14	0	0	0	0	0	0	0	0	k__Fungi
ASV953	0	0	0	0	0	7	19	0	4	0	0	0	0	0	0	k__Fungi;p__Ascomycota;c__Sordariomycetes;o__Branch06;f__;g__;s__
ASV954	0	0	0	0	0	9	0	18	0	0	0	3	0	0	0	k__Fungi;p__Ascomycota;c__Eurotiomycetes;o__Eurotiales;f__Aspergillaceae;g__Aspergillus;s__Aspergillus_protuberus
ASV955	0	0	36	0	0	0	0	0	0	0	0	0	0	0	0	k__Fungi;p__Basidiomycota;c__Agaricomycetes;o__Agaricales;f__;g__;s__
ASV956	0	0	0	0	0	0	0	0	0	0	0	2	6	28	0	k__Fungi;p__Ascomycota;c__Dothideomycetes;o__Pleosporales;f__Corynesporascaceae;g__Corynespora;s__Corynespora_torulosa
ASV957	0	13	0	7	8	0	0	0	0	0	0	0	0	0	0	k__Fungi;p__;c__;o__;f__;g__;s__
ASV959	0	0	0	0	0	0	0	0	0	0	11	0	0	7	8	k__Fungi;p__Ascomycota;c__Dothideomycetes;o__Pleosporales
ASV961	0	0	6	0	0	0	0	0	0	0	1	2	0	0	0	k__Fungi;p__Ascomycota;c__Dothideomycetes;o__Pleosporales;f__Morosphaeriaceae;g__Acrocalymma;s__
ASV963	4	11	3	11	0	0	0	0	0	3	0	0	0	0	0	k__Fungi;p__;c__;o__;f__;g__;s__
ASV964	0	0	0	0	0	0	0	8	0	0	0	0	0	26	0	k__Fungi;p__Ascomycota;c__Sordariomycetes;o__Microascales;f__Microascaceae;g__Acaulium
ASV965	0	0	0	0	0	0	0	2	0	0	11	0	0	0	0	k__Fungi
ASV966	0	0	0	0	0	0	0	27	0	0	0	0	0	0	0	k__Fungi
ASV967	0	0	0	0	0	0	0	19	0	0	0	0	10	0	0	k__Fungi;p__Ascomycota;c__Eurotiomycetes;o__Eurotiales;f__Aspergillaceae;g__Aspergillus;s__Aspergillus_chlamydosporus
ASV968	0	0	0	0	0	9	0	0	0	0	0	0	0	14	17	k__Fungi;p__;c__;o__;f__;g__;s__
ASV969	0	0	0	0	0	2	0	0	22	4	0	0	0	0	0	k__Fungi;p__;c__;o__;f__;g__;s__
ASV970	2	0	1	0	0	0	0	0	3	0	0	11	0	12	0	k__Fungi;p__Ascomycota;c__Sordariomycetes;o__Sordariales;f__Cephalothecaceae;g__Cephalotheca;s__
ASV971	0	5	0	0	0	0	0	0	1	0	0	0	24	0	0	k__Fungi;p__Basidiomycota;c__Tremellomycetes;o__Tremellales;f__Bulleribasidiaceae;g__Hannaella;s__Hannaella_sinensis
ASV972	0	26	0	0	0	0	0	0	0	0	0	0	0	0	0	k__Fungi;p__Basidiomycota;c__Agaricomycetes
ASV973	0	0	0	26	0	0	0	0	0	0	0	0	0	0	10	k__Fungi;p__Ascomycota
ASV974	0	0	0	0	0	0	0	0	0	0	0	18	0	0	8	k__Fungi;p__Basidiomycota;c__Agaricomycetes;o__Agaricales;f__Psathyrellaceae;g__Psathyrella;s__Psathyrella_candolleana
ASV975	0	0	0	0	0	0	0	0	0	0	0	0	16	0	16	k__Fungi;p__Mortierellomycota;c__Mortierellomycetes;o__Mortierellales;f__Mortierellaceae;g__Mortierella;s__
ASV979	0	0	0	0	0	0	0	0	0	0	0	19	0	0	0	k__Fungi;p__;c__;o__;f__;g__;s__
ASV980	0	0	0	0	0	7	0	9	7	4	0	5	0	0	0	k__Fungi
ASV981	0	0	0	0	0	0	0	11	0	0	0	0	0	0	0	k__Fungi;p__Ascomycota;c__Sordariomycetes;o__Hypocreales;f__Hypocreaceae;g__Trichoderma;s__Trichoderma_longibrachiatum
ASV982	0	0	0	0	0	0	0	20	3	4	0	0	0	0	0	k__Fungi
ASV983	0	0	0	0	0	0	10	16	0	0	0	0	0	0	0	k__Fungi;p__Ascomycota;c__Dothideomycetes;o__Venturiales;f__;g__;s__
ASV984	0	0	0	0	0	0	14	0	11	0	0	0	0	0	0	k__Fungi;p__Glomeromycota;c__;o__;f__;g__;s__
ASV985	0	0	0	0	0	4	2	2	5	0	0	0	0	0	0	k__Fungi;p__Rozellomycota;c__;o__;f__;g__;s__
ASV986	0	0	0	0	0	4	0	0	3	8	0	0	5	8	4	k__Fungi
ASV987	0	0	0	0	0	0	0	0	20	0	0	0	0	0	0	k__Fungi
ASV988	26	0	0	0	0	0	0	0	0	0	0	0	0	0	0	k__Fungi;p__Basidiomycota;c__Agaricomycetes;o__Agaricales;f__Agaricaceae;g__Coprinus;s__
ASV989	0	0	0	0	0	0	0	0	0	0	0	0	19	0	9	k__Fungi;p__Ascomycota;c__Sordariomycetes;o__Sordariales;f__Sordariales_fam_Incertae_sedis;g__Conlarium
ASV990	0	0	0	0	0	0	0	0	0	0	0	0	11	0	21	k__Fungi;p__Ascomycota;c__Dothideomycetes;o__Pleosporales
ASV991	0	0	0	0	0	0	0	0	0	0	0	0	0	34	0	k__Fungi;p__Ascomycota;c__Dothideomycetes;o__Pleosporales;f__Phaeosphaeriaceae;g__Sclerostagonospora;s__
ASV992	0	0	0	0	0	0	0	0	0	0	0	3	0	0	0	k__Fungi;p__Basidiomycota;c__Agaricomycetes;o__Cantharellales;f__Ceratobasidiaceae;g__Ceratobasidium;s__Ceratobasidium_cornigerum
ASV993	0	0	33	0	0	0	0	0	0	0	0	0	0	0	0	k__Fungi;p__;c__;o__;f__;g__;s__
ASV994	0	0	0	37	0	0	0	0	0	0	0	0	0	0	0	k__Fungi;p__Ascomycota;c__Sordariomycetes;o__Sordariales;f__Chaetomiaceae;g__Chaetomium;s__Chaetomium_elatum
ASV995	0	0	0	0	28	0	0	0	0	0	0	0	0	0	0	k__Fungi;p__Ascomycota;c__Sordariomycetes;o__Coniochaetales;f__Coniochaetaceae;g__Coniochaeta;s__Coniochaeta_mutabilis
ASV996	0	0	0	0	27	0	0	0	0	0	0	0	0	0	0	k__Fungi;p__Mortierellomycota;c__Mortierellomycetes;o__Mortierellales;f__Mortierellaceae;g__Mortierella
ASV997	0	0	4	0	0	0	0	0	0	0	0	0	10	0	13	k__Fungi;p__Ascomycota;c__Eurotiomycetes;o__Eurotiales;f__Aspergillaceae;g__Penicillium;s__Penicillium_griseofulvum
ASV998	0	0	0	34	0	2	0	0	0	0	0	0	0	0	0	k__Fungi;p__Kickxellomycota;c__Kickxellomycetes;o__Kickxellales;f__Kickxellaceae;g__Ramicandelaber;s__
ASV1000	0	0	8	0	0	0	0	5	0	0	6	9	0	0	0	k__Fungi;p__;c__;o__;f__;g__;s__
ASV1001	0	0	0	0	0	6	0	18	3	0	0	0	0	0	0	k__Fungi;p__;c__;o__;f__;g__;s__
ASV1002	0	0	0	0	0	0	0	0	0	0	0	0	22	0	0	k__Fungi;p__;c__;o__;f__;g__;s__
ASV1003	0	0	0	0	0	0	0	12	0	5	0	0	0	12	0	k__Fungi;p__;c__;o__;f__;g__;s__
ASV1004	0	0	0	0	0	0	0	23	0	0	0	0	0	0	0	k__Fungi;p__Ascomycota
ASV1005	0	17	0	0	0	0	0	0	9	0	0	0	0	0	0	k__Fungi;p__;c__;o__;f__;g__;s__
ASV1006	0	10	0	0	0	0	0	0	0	21	0	0	0	0	0	k__Fungi;p__Ascomycota;c__Sordariomycetes;o__Sordariales;f__Chaetomiaceae;g__Arcopilus;s__Arcopilus_cupreus
ASV1007	0	0	0	0	0	0	0	0	0	32	0	0	0	0	0	k__Fungi;p__Ascomycota;c__Sordariomycetes;o__Sordariales;f__Chaetomiaceae;g__Chaetomium;s__Chaetomium_longicolleum
ASV1010	0	28	0	0	0	0	0	0	0	0	0	0	0	0	0	k__Fungi;p__Ascomycota
ASV1011	0	0	0	0	0	0	0	0	0	0	0	0	0	34	0	k__Fungi;p__Ascomycota;c__Eurotiomycetes;o__Eurotiales;f__Trichocomaceae;g__Talaromyces
ASV1012	0	0	0	0	0	0	0	0	0	0	0	0	0	34	0	k__Fungi;p__;c__;o__;f__;g__;s__
ASV1013	0	12	0	0	0	0	0	0	0	0	0	0	9	0	7	k__Fungi;p__Ascomycota;c__Saccharomycetes;o__Saccharomycetales;f__Pichiaceae;g__Pichia;s__Pichia_mandshurica
ASV1014	0	0	0	0	0	0	0	0	0	0	0	0	29	0	0	k__Fungi;p__Ascomycota;c__Dothideomycetes;o__Hysteriales;f__Hysteriaceae;g__Rhytidhysteron;s__Rhytidhysteron_rufulum
ASV1015	0	0	0	0	0	0	0	0	0	0	0	0	20	0	1	k__Fungi;p__Ascomycota;c__Sordariomycetes
ASV1016	0	0	0	0	0	0	25	0	0	0	0	0	0	0	0	k__Fungi
ASV1017	0	0	0	0	0	0	0	0	16	0	2	0	0	9	0	k__Fungi;p__Ascomycota
ASV1018	0	0	0	0	0	0	0	17	0	0	0	8	0	0	0	k__Fungi;p__;c__;o__;f__;g__;s__
ASV1019	0	0	0	0	0	0	2	2	0	0	0	0	0	0	0	k__Fungi;p__Ascomycota;c__Sordariomycetes;o__Sordariales
ASV1020	0	0	0	0	0	38	0	0	0	0	0	0	0	0	0	k__Fungi;p__Ascomycota;c__Sordariomycetes;o__Sordariales;f__Chaetomiaceae;g__Humicola;s__Humicola_olivacea
ASV1021	0	0	0	0	0	0	3	0	0	0	2	0	0	0	0	k__Fungi;p__Ascomycota;c__Sordariomycetes;o__Hypocreales;f__Nectriaceae;g__Paracremonium;s__Paracremonium_binnewijzendii
ASV1022	0	0	0	0	0	0	0	26	0	0	0	0	0	0	0	k__Fungi;p__Ascomycota;c__Sordariomycetes;o__Sordariales;f__Chaetomiaceae;g__Botryotrichum;s__Botryotrichum_atrogriseum
ASV1023	0	0	0	0	0	0	0	0	0	0	3	0	0	7	0	k__Fungi
ASV1024	0	0	0	0	0	0	0	0	0	0	0	0	0	0	34	k__Fungi
ASV1025	0	0	0	5	0	0	0	0	0	0	0	0	6	3	18	k__Fungi;p__;c__;o__;f__;g__;s__
ASV1026	0	0	0	0	0	0	0	0	0	0	27	1	0	0	0	k__Fungi;p__Basidiomycota;c__Microbotryomycetes;o__Heterogastridiales;f__Heterogastridiaceae;g__Heterogastridium;s__Heterogastridium_pycnidioideum
ASV1027	0	0	0	0	0	0	0	0	0	0	0	0	24	0	0	k__Fungi
ASV1030	0	0	0	0	0	0	0	0	0	0	14	0	0	0	0	k__Fungi
ASV1031	0	0	0	0	0	0	0	0	0	0	6	0	0	7	3	k__Fungi
ASV1032	0	0	24	0	0	0	0	0	0	0	0	0	0	0	0	k__Fungi;p__Ascomycota;c__Sordariomycetes;o__;f__;g__;s__
ASV1033	0	0	0	0	0	6	2	13	0	0	0	0	0	0	0	k__Fungi;p__Ascomycota;c__Sordariomycetes;o__Microascales;f__Halosphaeriaceae;g__;s__
ASV1034	0	0	0	0	0	0	0	0	24	0	0	0	0	0	0	k__Fungi
ASV1035	0	0	0	0	0	37	0	0	0	0	0	0	0	0	0	k__Fungi;p__Basidiomycota;c__Agaricomycetes;o__Auriculariales;f__;g__;s__
ASV1036	0	0	0	0	0	21	0	0	0	13	0	0	0	0	0	k__Fungi;p__Ascomycota;c__Sordariomycetes;o__Sordariales;f__Sordariaceae;g__Neurospora;s__Neurospora_terricola
ASV1037	0	0	0	0	0	39	0	0	0	0	0	0	0	0	0	k__Fungi;p__Ascomycota;c__Dothideomycetes;o__Pleosporales;f__Didymellaceae
ASV1038	0	4	1	5	0	0	4	0	3	0	0	0	0	0	0	k__Fungi
ASV1039	0	0	0	0	0	0	11	10	0	0	0	0	0	0	0	k__Fungi;p__Ascomycota;c__Eurotiomycetes;o__Eurotiales;f__Aspergillaceae;g__Aspergillus;s__Aspergillus_chlamydosporus
ASV1040	0	0	0	0	0	0	26	0	0	0	0	0	0	0	0	k__Fungi
ASV1041	0	0	0	0	0	0	0	0	0	0	9	0	0	0	9	k__Fungi;p__;c__;o__;f__;g__;s__
ASV1042	0	17	0	0	9	0	0	0	0	0	0	0	0	0	0	k__Fungi;p__Rozellomycota;c__;o__;f__;g__;s__
ASV1043	18	0	0	0	6	0	0	0	0	0	0	0	0	0	0	k__Fungi;p__Mortierellomycota;c__Mortierellomycetes;o__Mortierellales;f__Mortierellaceae;g__Mortierella
ASV1044	0	0	15	0	0	0	0	0	0	0	0	0	0	0	18	k__Fungi
ASV1045	0	0	0	0	0	0	0	0	0	0	0	0	0	0	32	k__Fungi
ASV1046	0	0	0	0	0	0	0	0	0	0	0	12	0	0	13	k__Fungi
ASV1047	0	0	0	0	0	0	0	0	0	0	0	21	0	0	0	k__Fungi;p__Rozellomycota;c__;o__;f__;g__;s__
ASV1048	0	0	0	0	0	0	0	0	0	0	0	0	16	8	0	k__Fungi;p__Ascomycota;c__Sordariomycetes;o__Hypocreales;f__;g__;s__
ASV1050	0	0	13	0	0	0	0	0	0	0	7	3	0	0	0	k__Fungi;p__Ascomycota;c__Eurotiomycetes;o__Eurotiales;f__Aspergillaceae;g__Penicillium
ASV1051	0	0	0	0	0	0	22	0	0	0	0	1	0	0	0	k__Fungi;p__Ascomycota;c__Dothideomycetes;o__Pleosporales
ASV1052	0	0	0	0	0	0	0	0	0	0	2	0	0	0	0	k__Fungi;p__Ascomycota;c__Sordariomycetes;o__Hypocreales;f__Clavicipitaceae;g__Metarhizium
ASV1053	0	0	0	0	0	0	0	0	0	0	0	1	0	0	0	k__Fungi
ASV1054	0	0	0	9	16	0	0	0	3	0	0	0	0	0	0	k__Fungi
ASV1055	0	0	0	0	0	0	0	25	0	0	0	0	0	0	0	k__Fungi
ASV1056	0	0	6	0	0	0	0	5	13	0	0	0	0	0	0	k__Fungi;p__Basidiomycota;c__Agaricomycetes
ASV1057	0	0	0	0	0	0	0	24	0	0	0	0	0	0	0	k__Fungi;p__;c__;o__;f__;g__;s__
ASV1058	0	0	0	0	1	0	0	12	0	0	0	3	5	0	0	k__Fungi;p__Ascomycota;c__Leotiomycetes;o__Helotiales;f__;g__;s__
ASV1059	0	0	0	0	0	0	17	0	0	0	0	0	0	0	0	k__Fungi;p__;c__;o__;f__;g__;s__
ASV1060	0	0	0	0	0	36	0	0	0	0	0	0	0	0	0	k__Fungi;p__Ascomycota;c__Leotiomycetes;o__Helotiales
ASV1062	0	0	30	0	0	0	0	0	0	0	0	0	0	0	0	k__Fungi;p__;c__;o__;f__;g__;s__
ASV1063	0	0	30	0	0	0	0	0	0	0	0	0	0	0	0	k__Fungi;p__Rozellomycota;c__;o__;f__;g__;s__
ASV1064	24	0	0	0	0	0	0	0	0	0	0	0	0	0	0	k__Fungi;p__Ascomycota;c__Eurotiomycetes;o__Eurotiales;f__Aspergillaceae;g__Aspergillus;s__Aspergillus_pseudodeflectus
ASV1065	0	0	0	0	0	0	0	0	0	0	0	0	0	0	31	k__Fungi
ASV1066	0	0	0	0	0	0	0	0	0	0	6	17	0	0	0	k__Fungi;p__Basidiomycota;c__Agaricomycetes;o__Trechisporales;f__Hydnodontaceae;g__Trechispora;s__
ASV1069	0	0	1	0	7	0	0	0	0	0	0	0	0	0	0	k__Fungi;p__Ascomycota;c__Sordariomycetes
ASV1071	0	0	0	0	0	0	0	0	0	0	1	0	0	0	0	k__Fungi;p__Ascomycota;c__Sordariomycetes
ASV1073	0	0	9	0	0	0	0	19	0	0	0	0	0	0	0	k__Fungi
ASV1074	0	0	0	0	0	0	0	0	0	0	0	0	5	5	10	k__Fungi;p__Mortierellomycota;c__Mortierellomycetes;o__Mortierellales;f__Mortierellaceae;g__Mortierella
ASV1075	0	3	15	0	7	0	0	0	0	0	0	0	0	0	0	k__Fungi;p__Ascomycota;c__Archaeorhizomycetes;o__Archaeorhizomycetales;f__Archaeorhizomycetaceae;g__Archaeorhizomyces;s__
ASV1076	0	0	0	0	24	0	0	0	0	0	0	0	0	0	0	k__Fungi;p__Ascomycota;c__Sordariomycetes;o__Hypocreales;f__Clavicipitaceae;g__Metacordyceps;s__Metacordyceps_chlamydosporia
ASV1077	0	0	13	0	12	0	0	0	0	0	0	0	0	0	0	k__Fungi;p__Ascomycota;c__Sordariomycetes;o__Hypocreales;f__Bionectriaceae;g__Clonostachys;s__Clonostachys_rosea
ASV1078	0	0	30	0	0	0	0	0	0	0	0	0	0	0	0	k__Fungi;p__;c__;o__;f__;g__;s__
ASV1079	0	7	21	0	0	0	0	0	0	0	0	0	0	0	0	k__Fungi
ASV1080	22	0	0	0	0	0	0	0	0	0	0	0	0	0	0	k__Fungi;p__Ascomycota;c__Dothideomycetes;o__Pleosporales;f__Cucurbitariaceae;g__Pyrenochaetopsis;s__Pyrenochaetopsis_leptospora
ASV1081	0	0	0	0	0	0	0	0	0	0	0	0	0	0	30	k__Fungi;p__Ascomycota
ASV1082	0	0	0	0	0	0	0	0	0	0	0	20	0	0	0	k__Fungi;p__Ascomycota;c__Leotiomycetes;o__Helotiales;f__Helotiales_fam_Incertae_sedis;g__Xylogone;s__
ASV1083	0	0	0	0	0	0	0	0	0	0	27	0	0	0	0	k__Fungi
ASV1084	0	0	0	0	0	0	0	0	0	0	0	0	13	15	0	k__Fungi;p__;c__;o__;f__;g__;s__
ASV1087	0	0	0	0	0	0	0	0	0	0	0	0	0	0	16	k__Fungi;p__Mucoromycota;c__Mucoromycetes;o__Mucorales;f__Saksenaeaceae;g__Saksenaea;s__Saksenaea_oblongispora
ASV1088	0	0	19	0	0	0	0	0	0	0	0	0	0	0	0	k__Fungi;p__Basidiomycota;c__Tremellomycetes;o__Trichosporonales;f__Trichosporonaceae;g__Trichosporon;s__Trichosporon_asahii
ASV1089	0	0	0	0	0	0	0	0	0	28	0	0	0	0	0	k__Fungi;p__Ascomycota;c__Sordariomycetes;o__Microascales;f__Microascaceae
ASV1090	0	0	0	0	0	0	0	0	22	0	0	0	0	0	0	k__Fungi
ASV1091	0	0	0	0	0	12	0	0	0	6	0	0	0	6	0	k__Fungi;p__Ascomycota;c__Sordariomycetes;o__Hypocreales;f__Stachybotryaceae;g__Albifimbria;s__Albifimbria_verrucaria
ASV1092	0	0	0	0	0	6	0	0	0	0	0	0	5	0	0	k__Fungi;p__;c__;o__;f__;g__;s__
ASV1093	0	0	0	0	0	17	0	0	0	0	0	0	0	0	0	k__Fungi;p__Ascomycota;c__Sordariomycetes;o__Glomerellales;f__Plectosphaerellaceae;g__;s__
ASV1094	0	0	0	0	0	0	0	0	0	0	0	11	0	0	0	k__Fungi;p__Ascomycota;c__Dothideomycetes;o__Pleosporales;f__Pyrenochaetopsidaceae;g__Neopyrenochaeta;s__
ASV1095	0	0	0	0	0	0	0	0	0	0	0	0	0	29	0	k__Fungi
ASV1096	0	0	0	0	0	0	0	0	0	0	0	2	0	0	0	k__Fungi;p__;c__;o__;f__;g__;s__
ASV1099	0	0	0	0	0	0	0	0	0	0	0	0	25	0	0	k__Fungi;p__;c__;o__;f__;g__;s__
ASV1100	0	0	0	0	0	0	0	0	7	0	0	0	0	0	19	k__Fungi;p__Ascomycota;c__Sordariomycetes;o__Sordariales;f__Sordariales_fam_Incertae_sedis;g__Conlarium;s__
ASV1101	0	22	0	0	0	0	0	0	0	0	0	0	0	0	0	k__Fungi;p__Ascomycota;c__Sordariomycetes;o__Hypocreales;f__Nectriaceae;g__Fusarium
ASV1102	0	0	0	0	0	0	0	0	0	0	0	0	0	0	29	k__Fungi;p__Ascomycota;c__Dothideomycetes;o__Pleosporales;f__Cucurbitariaceae;g__Pyrenochaetopsis;s__Pyrenochaetopsis_leptospora
ASV1103	0	0	0	0	0	0	0	0	0	0	0	0	0	0	31	k__Fungi;p__Ascomycota;c__Sordariomycetes;o__Hypocreales;f__Nectriaceae;g__Fusicolla;s__Fusicolla_aquaeductuum
ASV1104	23	0	0	0	0	0	0	0	0	0	0	0	0	0	0	k__Fungi;p__;c__;o__;f__;g__;s__
ASV1105	0	23	0	0	0	0	0	0	0	0	0	0	0	0	0	k__Fungi;p__;c__;o__;f__;g__;s__
ASV1106	0	0	0	34	0	0	0	0	0	0	0	0	0	0	0	k__Fungi;p__;c__;o__;f__;g__;s__
ASV1107	0	0	0	0	0	0	0	0	0	0	3	3	0	0	0	k__Fungi;p__Basidiomycota;c__Agaricomycetes;o__Cantharellales;f__Ceratobasidiaceae;g__Ceratobasidium;s__Ceratobasidium_ramicola
ASV1108	0	0	0	0	0	0	0	0	0	0	0	0	0	4	25	k__Fungi;p__Ascomycota
ASV1109	0	0	0	0	0	0	0	0	23	0	0	0	0	0	0	k__Fungi;p__Ascomycota;c__Eurotiomycetes;o__Eurotiales;f__Aspergillaceae;g__Aspergillus;s__Aspergillus_chlamydosporus
ASV1110	0	0	0	0	0	0	0	6	0	0	10	0	0	0	0	k__Fungi;p__Ascomycota;c__Saccharomycetes;o__Saccharomycetales;f__Dipodascaceae;g__;s__
ASV1111	0	0	0	0	0	0	0	0	16	0	0	0	0	0	0	k__Fungi;p__Ascomycota;c__Eurotiomycetes;o__Eurotiales;f__Aspergillaceae;g__Penicillium
ASV1112	0	0	0	0	0	5	0	3	0	0	5	0	5	7	0	k__Fungi;p__Ascomycota;c__Orbiliomycetes;o__Orbiliales;f__Orbiliaceae;g__Arthrobotrys;s__Arthrobotrys_oligospora
ASV1113	0	0	0	0	0	0	12	10	0	0	0	0	0	0	0	k__Fungi
ASV1114	0	0	0	0	0	0	22	0	0	0	0	0	0	0	0	k__Fungi;p__;c__;o__;f__;g__;s__
ASV1115	0	0	0	0	0	0	0	22	0	0	0	0	0	0	0	k__Fungi;p__Ascomycota;c__Leotiomycetes;o__Thelebolales;f__Thelebolaceae;g__Thelebolus;s__
ASV1116	0	0	0	0	0	0	22	0	0	0	0	0	0	0	0	k__Fungi;p__Ascomycota;c__Sordariomycetes;o__Microascales;f__Microascaceae;g__Kernia;s__Kernia_geniculotricha
ASV1117	0	0	0	0	0	0	0	17	5	0	0	0	0	0	0	k__Fungi;p__Glomeromycota
ASV1118	0	0	11	0	0	0	0	9	0	9	0	0	0	0	0	k__Fungi;p__Ascomycota;c__Eurotiomycetes;o__Eurotiales;f__Aspergillaceae;g__Aspergillus;s__Aspergillus_brasiliensis
ASV1119	0	0	0	0	0	0	0	0	22	0	0	0	0	0	0	k__Fungi;p__;c__;o__;f__;g__;s__
ASV1120	0	14	0	0	0	0	0	0	9	0	0	0	0	0	0	k__Fungi;p__;c__;o__;f__;g__;s__
ASV1121	0	11	8	0	0	0	0	0	3	0	0	0	0	0	0	k__Fungi;p__;c__;o__;f__;g__;s__
ASV1123	0	21	0	0	0	0	0	0	0	0	0	0	0	0	0	k__Fungi
ASV1124	0	0	0	0	0	0	0	0	0	0	0	0	0	12	18	k__Fungi;p__Rozellomycota;c__;o__;f__;g__;s__
ASV1125	0	0	0	0	0	0	0	0	0	0	0	20	0	0	0	k__Fungi
ASV1126	0	0	0	0	0	0	0	0	0	0	25	0	0	0	0	k__Fungi
ASV1128	0	0	0	0	0	0	0	0	0	0	0	14	0	0	0	k__Fungi;p__;c__;o__;f__;g__;s__
ASV1129	0	9	0	0	0	0	0	0	0	0	0	0	0	0	0	k__Fungi;p__;c__;o__;f__;g__;s__
ASV1131	0	0	14	0	0	0	0	0	0	0	0	0	0	0	0	k__Fungi;p__Ascomycota;c__Sordariomycetes;o__Xylariales;f__Xylariaceae;g__Rosellinia;s__Rosellinia_necatrix
ASV1132	0	0	0	0	0	0	0	0	0	0	0	19	0	0	0	k__Fungi;p__Ascomycota;c__Sordariomycetes;o__Myrmecridiales;f__Myrmecridiaceae;g__Myrmecridium;s__Myrmecridium_schulzeri
ASV1134	0	0	0	0	0	32	0	0	0	0	0	0	0	0	0	k__Fungi;p__Ascomycota;c__Sordariomycetes;o__Sordariales;f__Sordariales_fam_Incertae_sedis;g__Papulaspora;s__Papulaspora_funabasensis
ASV1135	0	6	0	4	0	0	0	0	0	7	0	5	0	0	0	k__Fungi;p__;c__;o__;f__;g__;s__
ASV1136	0	0	0	0	0	0	12	0	5	2	0	0	0	0	0	k__Fungi
ASV1137	0	0	0	0	0	0	3	0	0	0	0	0	0	0	0	k__Fungi;p__Rozellomycota;c__;o__;f__;g__;s__
ASV1138	0	0	0	0	0	32	0	0	0	0	0	0	0	0	0	k__Fungi;p__Ascomycota;c__Sordariomycetes;o__Hypocreales;f__Nectriaceae;g__Fusarium;s__Fusarium_solani
ASV1139	0	0	0	0	0	0	0	18	0	0	0	0	0	0	5	k__Fungi;p__;c__;o__;f__;g__;s__
ASV1140	0	0	0	0	0	0	0	20	0	3	0	0	0	0	0	k__Fungi
[truncated: 1,666 more rows]

## Sheet: Table S3
Table S3 The relative abundance of bacterial community at phylum taxon
[truncated: 39 more rows]

[truncated: 8 more sheets: Table S4, Table S5, Table S6, Table S7, Table S8, Table S9, Table S10, Table S11]
